# Supplementary material for: In silico analysis of alternative splicing events implicated in intracellular trafficking during B-lymphocyte differentiation
Source: Front Immunol. 2022 Nov 10;13:1030409. doi: 10.3389/fimmu.2022.1030409 (PMC9691287; doi:10.3389/fimmu.2022.1030409)
Supplement: Supplementary file 2 [file Table_1.xlsx]

## Sheet: DEseq2 geneocounts
	Memory_1	Memory_2	Memory_3	Plasmablasts_1	Plasmablasts_2	Plasmablasts_3	Plasmacells_1	Plasmacells_2	Plasmacells_3	Preplasmablasts_1	Preplasmablasts_2	Preplasmablasts_3
A2M	0	0	0	70.618	0.701525	41.1107	15.1765	4.69389	42.1068	13.2728	6.67666	36.634
A2ML1	22.2937	25.5698	70.5206	5.04908	1.24671	0	3.23977	3.39049	5.89305	0.968311	2.33242	9.18031
A4GALT	24.8753	5.40389	0.798222	4.61827	2.09475	1.05614	0	15.6332	0	60.3259	69.6837	46.8092
AAAS	233.338	134.804	360.412	1440.89	1352.83	1537.39	1791.68	1531.28	2190.4	1048.5	1473.14	1380.99
AAK1	410.68	409.057	339.223	1169.19	2063.81	1733.66	1796.92	2605.61	1566.34	462.401	753.421	801.585
AARS1	258.814	191.961	209.951	7112.34	8970.85	14214.8	11134.6	11766.9	5836.32	7830.48	14605.7	13191.4
AARS2	330.797	297.134	276.577	518.903	782.462	835.272	778.563	582.001	883.256	629.161	809.249	1057.05
AASS	228.242	332.216	211.753	61.5766	64.9276	57.8102	52.0118	79.1337	122.555	135.044	134.972	106.961
AATK	67.4548	0.757774	2.72222	0	0	0	0	0	0	0	0	6.79045
ABCA1	1494.92	2057.3	3913.1	525.35	954.873	870.738	8.60158	36.5965	9.73242	89.8794	318.72	216.409
ABCA10	28.0095	34.2571	64.8434	170.935	67.5181	24.1412	104.609	74.2017	210.684	29.8822	8.50297	33.9118
ABCA11P	25.3126	22.2651	25.2301	60.5121	30.6805	34.9863	63.1285	77.8115	96.7703	154.239	77.3909	113.071
ABCA2	354.687	699.426	484.769	129.047	28.0401	223.833	43.9333	31.4797	101.543	87.6512	47.5091	185.784
ABCA5	321.924	786.358	862.871	1095.39	1061.63	540.508	1416.31	1070.04	1584.84	449.081	330.962	326.399
ABCA7	1383.56	1758.97	2972.15	2620.14	2209	2152.73	3387.19	2575.57	6462.18	854.229	380.437	537.523
ABCA8	19.3344	57.2453	57.1542	18.1995	3.4796	5.78661	10.18	9.79713	21.0244	5.92505	0	4.95026
ABCB1	61.8214	120.097	215.669	94.2276	14.6944	19.7836	12.5472	39.391	23.7189	13.3239	20.5272	40.1917
ABCB4	216.906	103.942	331.685	7.32161	22.257	0	11.4562	11.3245	0	52.1581	40.1504	31.2086
ABCB6	108.512	76.6119	148.655	487.005	556.337	460.178	1471.1	1132.74	1023.03	590.984	588.975	484.395
ABCB8	707.378	632.243	665.692	1250.55	1537.96	1505.1	1432.64	1247.75	1725.58	889.842	1069.98	1191.62
ABCB9	84.9136	118.841	121.091	123.138	157.267	191.334	72.9966	63.6193	179.227	70.6947	66.8291	56.4082
ABCC10	877.856	1431.31	1516.33	877.833	656.986	579.047	690.087	631.804	1167.48	482.359	232.415	476.742
ABCC2	18.7445	14.2229	12.4425	0	1.6762	0.280643	0	2.92968	6.90434	1.26587	0.843148	2.31353
ABCC3	51.3846	51.6577	91.9354	6.08962	6.72093	6.89724	6.25367	12.296	15.3259	4.01009	4.33378	9.51672
ABCC5	52.4794	101.266	102.341	316.954	238.865	176.396	402.983	215.808	456.357	536.794	263.205	438.542
ABCC9	644.56	940	975.62	322.72	169.015	112.358	205.542	223.193	359.678	225.528	77.8635	146.51
ABCD1	214.093	195.931	392.004	474.14	468.829	550.117	256.883	213.021	170.052	59.1262	103.04	80.5245
ABCD2	26.5093	27.7779	47.464	444.041	341.138	313.011	881.48	1052.13	655.565	442.465	325.478	485.628
ABCD3	488.772	321.103	343.731	618.203	713.001	664.249	697.867	884.882	540.631	1123.67	1209.73	920.537
ABCE1	2591.49	2227.08	2287.96	2884.83	3538.77	2916.94	2858.08	3061.84	2387.52	5004.15	5957.48	5471.26
ABCF2	853.887	448.719	562.811	825.938	1124.19	1312	1145.33	1266.97	858.308	1767.78	2635.62	3059.35
ABCF2-H2BE1	61.4476	55.7854	69.1079	222.489	194.006	316.228	331.727	85.2709	57.247	256.663	504.721	421.99
ABCF3	3454.14	3688.95	3357.8	1797.18	1490.25	1688.97	2172.71	1387.25	2681.44	1149.81	982.248	1273.23
ABCG1	1721.69	1204.18	2469.52	330.923	618.934	553.807	46.7199	55.8239	76.949	126.91	375.153	148.87
ABHD1	29.2645	62.7876	69.2629	6.37387	11.4152	5.0657	10.3611	5.14394	28.391	6.96016	8.25384	8.0865
ABHD12	360.012	263.11	240.415	1046.38	1082.13	1158.35	1298.23	1378.09	863.59	617.625	967.891	827.258
ABHD12B	72.6513	80.5851	124.324	29.9557	26.5699	22.8241	13.2677	9.37266	18.8251	15.6347	12.6694	15.199
ABHD13	2648.09	3187.49	3406.24	1209.32	818.332	687.826	881.821	1096.03	934.72	897.692	578.703	458.372
ABHD14A	61.953	57.4471	62.6968	600.049	441.773	577.133	628.784	730.19	490.789	152.632	172.322	208.263
ABHD15	2801.36	578.647	2599.95	246.322	396.4	432.86	396.629	439.564	232.864	343.732	453.461	453.805
ABHD17AP6	13.8853	29.1534	24.7251	4.36579	0	1.2166	7.78017	1.8682	0	0.560242	0	0.651463
ABHD17C	33.2241	19.8212	7.18927	82.2313	71.9439	118.204	27.2732	78.9664	10.3985	84.034	248.996	146.633
ABHD18	319.811	310.002	293.681	661.007	736.64	637.928	648.04	636.832	692.088	802.071	763.525	699.919
ABHD3	297.345	499.795	475.605	3283.92	2858.19	2090.45	2210.44	2659.09	2432.24	1481.22	1203.79	948.394
ABHD4	458.45	233.361	265.019	1045.04	1230	1778	1293.35	1443.04	1096.05	410.27	1103.38	784.043
ABHD8	59.9453	27.9817	15.9353	302.839	551.351	646.789	347.78	435.052	320.655	96.7498	175.373	133.472
ABI1	5499.77	5536.68	5551.5	2521.17	2738.19	2572.67	2837.57	3269.4	1545.11	2009.32	2202.61	1945.89
ABI2	183.13	273.084	606.634	687.133	796.455	661.759	774.41	758.924	553.417	1237.49	1479.12	1293.39
ABI3	52.2371	27.769	24.8532	247.188	263.378	411.849	183.298	130.363	99.5754	451.429	574.327	629.746
ABL2	1446	1310.04	1064.21	692.015	796.773	859.247	1058.07	1292.9	790.647	335.717	412.73	409.41
ABLIM1	2023.68	1679.51	4646.07	461.175	189.441	378.007	533.012	355.03	196.543	556.195	509.323	619.755
ABLIM2	86.2992	44.6844	77.7961	6.08115	3.99255	2.52738	15.9585	3.21107	2.43275	0.576361	3.55824	2.17518
ABR	5359.23	3180.36	6425.74	724.428	963.337	1395.65	731.431	932.77	524.7	812.64	1150.49	1173.85
ABRACL	80.5312	208.899	178.147	3727.92	1923.61	1462.28	922.305	1220.84	1420.32	6344.36	2318.75	1711.72
ABTB1	1545.98	1126.3	1497.05	388.158	494.747	516.308	619.494	416.475	724.202	236.927	210.458	263.383
ACAA2	542.329	207.468	624.629	1075.96	994.72	1245.97	1247.28	1712.03	847.602	3136.75	3269.82	2937.57
ACACA	727.878	1211.24	654.117	1277.07	1067.17	1253.03	473.513	507.802	344.949	2174.92	2032.02	2459.14
ACACB	712.249	746.56	1273.14	256.062	307.797	234.207	390.182	396.95	661.095	236.638	194.64	374.851
ACAD8	329.563	295.2	369.54	981.074	764.566	772.265	1107.71	702.641	1279.47	614.2	486.081	682.762
ACAD9	370.043	369.418	296.025	686.096	855.88	909.519	899.471	673.673	923.853	948.087	1193.34	1316
ACADM	189.854	146.763	293.856	4762.14	5949.57	4416.17	5701.39	5925	2545.87	2769.67	3660.57	2691.01
ACADS	81.3031	82.8061	76.3134	185.506	224.948	276.795	249.43	200.81	203.573	149.101	173.236	223.531
ACADVL	4133.7	3443.4	3654.83	7080.76	6074.39	4574.02	10926.6	7022.62	17221.3	2751.21	1597.36	2269.66
ACAP2	4228.07	4519.34	6139.65	2156.41	2677.13	2340.34	2909.73	3249.99	2690.34	2133.87	2432.97	1933.81
ACAP3	1357.84	1200.99	1028.18	1028.84	843.557	873.601	2070.97	875.673	3235.05	688.853	285.658	665.762
ACAT1	426.128	409.636	521.025	1382.32	1703.75	1312.85	1195.62	1197.88	1034.1	2149.5	2514.86	2127.38
ACAT2	306.955	433.13	187.236	918.718	841.659	952.437	433.032	557.252	310.064	3863.67	3465.32	3150.21
ACBD4	94.4019	108.941	134.747	393.049	385.055	356.38	457.239	404.942	639.094	166.385	123.407	149.769
ACBD7	88.78	182.238	191.123	41.9211	42.6532	24.922	40.0792	29.394	56.6723	41.3825	20.7986	34.8236
ACCS	178.891	301.847	248.952	123.504	42.8568	46.3543	282.744	90.0461	189.43	65.1469	22.2629	47.7254
ACD	367.792	206.07	206.711	290.79	325.077	521.965	258.642	288.153	317.447	741.003	1028.53	1302
ACE	45.202	117.612	32.2065	1.75049	11.2858	10.698	13.8152	3.96002	23.4762	6.35673	2.18263	7.92028
ACIN1	10840.2	14561.5	17002.9	5798.64	3900.28	4091.73	6034.06	4275.97	9274.21	4330.05	2973.71	4587.01
ACKR3	35.0056	71.6838	15.8111	0.81695	3.60458	2.69534	1.16823	0	13.4975	1.80368	0.926695	2.95396
ACLY	2078.98	1689.78	1497.07	2381.37	3742.43	5215.66	3229.72	3210.31	1785.82	4819.99	7980.48	8555.73
ACO1	80.4563	75.852	70.1364	589.978	771.727	969.531	742.214	968.872	300.114	464.744	947.331	661.892
ACO2	2394.24	2243.6	2242.81	4825.62	7034.91	7664.48	5661.28	6959.7	3785.38	3186.68	5899.23	6581.74
ACOT13	10.0095	20.2794	33.268	1276.15	745.895	587.206	546.871	826.047	928.054	1756.63	1212.84	792.151
ACOT4	3.97465	3.82491	0	80.4443	1.20556	36.0459	19.8136	0	6.74412	174.81	53.5454	97.9226
ACOT7	27.1237	21.7244	37.4593	62.3381	119.806	217.455	39.7668	48.0153	30.4153	1191.94	2033.65	1870.66
ACOT8	167.094	193.887	96.7717	582.321	516.272	529.997	421.236	379.551	462.19	679.091	443.249	524.167
ACOT9	2061.45	2202.54	1337.05	910.032	899.389	637.086	490.587	509.741	771.44	1367.21	1072.76	1238.94
ACOX1	578.925	426.509	590.554	1832.7	1954.86	1865.48	2127.97	2746.34	1468.31	706.504	1386.26	978.62
ACOX3	81.719	69.5536	127.963	377.4	633.164	518.535	418.433	540.645	346.081	286.685	492.996	562.558
ACOXL	4.06594	9.49861	11.502	318.672	477.447	420.526	83.6255	174.621	98.3111	24.2706	24.7685	42.2302
ACP2	128.974	44.07	59.6985	1175.37	1289.99	1535.55	1875.45	1423.16	1075.53	280.861	273.707	384.461
ACP3	2.9839	2.05137	2.18389	60.5713	5.23036	3.44433	22.8776	101.422	10.069	16.1226	3.07494	10.1981
ACP5	2010.29	1762.67	3017.12	260.14	252.782	730.428	209.797	142.436	209.802	293.451	392.112	579.257
ACP6	14.0602	8.88512	18.9945	378.944	275.686	344.125	326.123	280.08	117.828	199.812	197.982	211.837
ACSBG1	7.4252	16.7224	6.7022	70.9559	92.7847	97.3897	22.4926	61.6136	85.3037	86.0781	85.1173	95.2588
ACSF2	793.317	708.17	917.639	332.229	347.031	424.889	276.906	256.505	401.57	365.102	285.113	318.96
ACSF3	515.799	543.122	722.741	2440.59	2102.56	2243.22	3202.67	2326.12	2591.59	838.142	931.805	1236.17
ACSL1	4061.86	4229.24	2162.91	390.466	733.901	793.508	485.665	867.256	403.918	1243.85	2316.5	1788.88
ACSL4	1776.9	1545.68	1588.68	2830.02	3348.8	3888.13	3455.59	4628.92	2203.45	3624.57	5684.38	4446.38
ACSL5	395.623	353.997	451.671	1615.78	2169.23	2015.47	1942.26	2109.87	1405.12	2129.55	3046.8	2487.8
ACSL6	123.212	123.886	143.546	29.5043	46.492	29.2885	48.2433	28.3186	71.0791	34.0374	21.0041	25.5776
ACSM3	509.129	727.084	3146.35	20.5691	25.2707	21.2281	82.6812	47.098	35.3869	92.1461	77.045	84.6106
ACSM4	20.1494	17.6904	116.928	0	0	0	0	0	0	0	0	0
ACSS1	822.6	752.312	799.092	6382	6459.75	6964.54	5503.11	4480.13	4533.21	1614.5	2224.94	2282.56
ACSS2	73.6454	91.6353	198.54	1463.28	1178.22	1326.19	1230.81	934.377	1988.75	105.553	164.437	129.864
ACTB	2073.53	4145.85	4264.16	518.114	274.442	4285.66	194.235	249.017	747.462	1743.03	376.065	13166.6
ACTE1P	73.0707	135.626	151.851	48.9858	21.2835	15.8011	31.8611	21.4129	86.1035	37.6555	7.61871	23.5189
ACTG1	753.859	1185.07	1256.01	2069.33	1301.68	4267.91	596.553	390.604	568.065	15367.3	8842.26	10631.7
ACTG1P20	48.0862	124.546	53.5161	19.4227	7.93686	15.1261	14.8757	5.64433	29.7952	17.2143	9.81716	5.09829
ACTG1P22	0	0	0	472.176	886.485	246.151	504.209	747.096	248.754	5.62111	10.7425	3.59824
ACTG1P3	46.458	93.7427	34.2846	21.4517	8.03616	1.25023	4.52835	11.3171	14.6498	2.76421	2.79968	2.56095
ACTL6A	270.979	317.022	223.595	1099.57	1220.38	1003.13	1043.74	1244.76	984.525	2595.53	2291.12	1987.55
ACTN1	137.779	120.035	162.451	35.1129	38.7439	53.6302	21.0127	15.3372	83.301	285.346	439.752	560.237
ACTN4	2083.5	1062.84	1036.58	4663.97	5697.72	7219.58	5658.02	4800.1	2905.56	7269.1	10686.9	11121.6
ACTR3	6920.43	10838.7	7460.42	9403.25	11438.8	12888.4	7794.72	9756.97	3669.64	19296.7	22907.4	18669
ACVR1	29.4904	29.4346	79.3463	461.013	652.867	613.678	821.323	1035.03	367.956	430.022	625.177	666.786
ACVR1B	293.367	153.297	330.559	4.49107	8.16672	15.241	14.4019	8.56068	16.539	85.2042	64.722	64.3574
ACVR1C	11.4988	33.6882	7.75057	181.653	133.361	52.1014	156.258	146.223	66.9065	58.6553	25.232	12.9303
ACY1	49.777	68.1685	52.8259	167.528	150.346	182.479	192.6	142.116	203.806	218.994	210.109	237.296
ACY3	3.96316	6.22737	3.64947	53.8575	85.799	52.1303	10.9906	23.4797	13.8741	26.0535	61.6882	34.1164
ACYP1	18.0922	34.7559	26.3697	87.1746	77.9819	58.8477	47.1767	65.5952	109.648	277.938	168.922	206.577
ACYP2	112.259	444.258	194.225	1060.46	405.739	271.577	414.51	416.915	562.97	226.128	89.8567	71.0617
ADA	68.381	149.011	13.7562	1809.81	2107.33	2018.72	2502.14	2575.84	2089.07	802.216	1399.3	1452.92
ADA2	712.677	661.323	963.027	14645.4	26545	25616.4	46233.1	77963.7	18501.3	964.929	2482.68	1574.05
ADAL	62.5151	92.9731	48.9064	190.535	259.393	188.52	211.59	174.414	270.754	316.49	320.638	288.603
ADAM10	2204.96	1884.78	2054.18	3750.76	5735.32	5946.91	4689.48	6539.9	1602.01	1814.82	3652.39	2443.86
ADAM15	418.254	312.897	338.855	205.071	471.308	502.059	385.308	377.632	520.791	775.339	788.656	729.403
ADAM17	3166.43	3475.5	4814.22	1645.83	1733.34	1719.21	1591.14	1567.64	1388.41	1103.14	1555.44	1167.29
ADAM22	7.12225	10.4834	15.8525	7.08325	0	22.2377	13.5208	22.8339	7.97958	85.3542	56.71	91.1256
ADAM28	6543.81	9925.58	7896.45	2121.71	1607.85	1811.6	2564.45	2310.5	2553.5	944.657	673.013	1029.57
ADAM32	222.29	361.185	432.139	183.592	88.8932	52.6255	119.126	59.9424	273.194	106.455	21.2402	50.7199
ADAM3A	24.3309	44.6749	30.9017	3.11609	2.36678	1.12064	7.37912	8.14342	15.2199	10.776	6.59573	5.43077
ADAM8	3749	3345.27	2687.38	386.114	386.782	518.973	382.923	212.387	454.796	925.612	638.345	685.194
ADAMTS13	89.2926	92.2182	47.0145	41.4493	83.0778	66.0542	120.508	19.6126	71.7481	26.1786	7.91275	16.7536
ADAMTS4	109.476	164.512	187.342	62.971	38.6581	31.091	45.3046	31.7686	120.747	65.4547	28.2948	47.78
ADAMTS6	215.256	530.556	982.299	49.8061	52.3059	80.5685	58.1673	31.3583	68.1339	78.7197	16.9461	58.1527
ADAMTS7P4	14.103	63.1098	33.0434	186.442	95.0696	67.2826	120.39	188.044	214.36	24.714	20.1969	11.9657
ADAMTSL3	724.091	1109.47	1205.75	388.243	190.737	117.043	214.776	171.082	393.59	267.483	115.574	204.348
ADAP1	128.904	79.1554	13.101	2.3896	17.4796	8.55449	0	4.37336	0	42.7814	74.0012	25.2955
ADAP2	188.453	261.557	97.0212	32.4703	15.9068	13.2618	6.89272	14.689	45.1062	17.2481	30.6511	22.5373
ADAR	19048.2	20492	25481	22317.2	26758.3	30848.8	38937.6	39374.1	30340.8	7273.92	9704.83	11480.9
ADARB1	203.773	222.581	589.071	61.8335	46.7985	163.992	71.3979	41.6638	19.3679	371.594	271.352	264.318
ADCK1	97.0582	160.064	155.358	235.535	221.205	239.079	301.008	289.154	340.587	93.3801	102.984	104.127
ADCK2	725.076	304.356	382.603	169.005	183.481	284.342	238.772	272.856	142.024	407.653	590.787	557.264
ADCK5	31.5321	67.9376	71.825	271.732	196.68	221.507	260.749	179.057	543.705	184.949	89.2641	224.075
ADCY1	44.3835	32.1381	30.3373	7.32365	32.2593	9.41668	10.7454	6.99328	22.316	126.189	59.7123	192.632
ADCY2	48.6415	59.5546	68.3906	54.6863	15.303	8.0834	23.3156	24.6732	35.0492	16.6643	11.8843	13.7519
ADCY3	2648.18	2758.28	1132.1	237.493	436.202	630.073	281.754	397.072	211.945	1014.21	1512.14	1882.84
ADCY4	313.311	307.885	398.27	61.6156	43.7314	32.2952	45.0047	22.9289	93.7453	48.9665	8.41571	26.3681
ADD2	349.494	272.737	296.916	82.9486	125.446	138.972	38.9979	78.3619	42.8016	461.098	496.533	498.142
ADD3	4693.02	5655.06	8314.17	4325.53	4895.28	5450.7	2335.49	2933.77	2428	4870.87	7922.61	4404.78
ADGRB1	62.6951	97.6163	107.799	10.48	6.39475	5.65133	4.79168	4.56288	20.4423	3.67884	1.86092	3.91483
ADGRD1	16.1523	41.5601	35.3203	2.56153	0.9703	0	1.23221	3.30326	4.57674	2.8565	13.4115	4.38863
ADGRE2	68.8204	153.077	40.6624	9.40217	8.31216	13.4468	8.13243	8.78302	34.7415	12.6966	37.717	18.4746
ADGRF1	57.7023	70.6857	147.354	25.2764	6.39554	17.6225	43.0525	10.9399	65.5193	22.0687	9.11811	31.2863
ADGRF3	9.62065	10.2986	7.67827	65.7514	23.3039	28.8119	55.532	8.66902	86.6741	52.8872	39.8386	57.4963
ADGRG1	25.9135	16.7324	18.7932	8.33083	0	0	3.82485	0	5.93862	1.08576	1.10718	2.22428
ADGRG2	91.7171	144.773	157.216	40.7703	25.5472	21.3187	20.1011	16.2048	54.9145	30.7248	5.97054	19.4386
ADGRG5	98.4775	50.956	29.4312	1908.45	3467.46	2947.61	2597.96	4042.06	1953.65	1189.61	1117.13	1902.49
ADH5	920.294	934.198	690.985	2279.62	2163.52	2130.35	1316.05	1893.09	1113.83	4666.53	3854.47	3157
ADH7	19.4086	21.1011	20.0757	2.9903	2.3008	1.14004	1.40681	15.4546	6.44159	2.43562	0	1.23757
ADHFE1	22.3085	38.0827	102.192	49.209	36.3636	15.1486	41.5987	46.8091	77.6323	5.00169	6.21579	7.0602
ADI1	1263.04	1161.6	1281.62	2761.4	2984.11	2239.07	3022.83	4834.95	2185.54	1696	2001.73	1625.43
ADIPOR2	1229.33	870.406	1142.59	1882.69	2374.87	2572.2	1559.93	2098.97	1129.64	2226.77	3542.4	2634.99
ADK	381.338	934.233	605.771	1186.9	816.089	775.848	536.326	489.182	492.758	3200.59	1988.59	1740.28
ADM2	75.9575	38.7096	109.39	400.279	517.329	875.109	377.835	422.117	317.912	391.513	606.331	524.555
ADM5	191.946	229.939	196.698	9.94691	11.0091	18.1968	8.17378	0	15.3922	93.0865	37.6704	63.0609
ADNP2	6385.81	4897.21	5857.17	537.695	685.835	734.15	750.546	983.712	380.704	889.062	1423.9	1120.97
ADORA2A	557.351	524.397	484.815	1761.55	2884.51	2686.21	2262.48	2534.21	1272.63	535.144	871.318	719.503
ADPGK	7624.69	8259.35	8581.11	3364.88	3145.56	3336.78	4046.09	3922.78	4318.95	2118.85	2196.05	2229.23
ADRA1A	65.2304	111.479	106.556	9.51227	7.09996	10.6904	13.7287	1.90844	32.0248	11.9745	8.50534	9.564
ADRA2B	43.6004	32.9477	37.3492	0	0	0	0	0	0	0	3.16842	1.32589
ADRM1	1725.92	1159.98	1208.35	2044.2	2598.18	3785.14	2176.14	2716.73	1514.43	2353.97	3574.71	4048.87
ADSL	457.484	627.17	519.866	2982.87	2083.58	1998.15	1562.46	1526.32	1712.26	5456.76	4211.03	3517.35
ADSS1	51.7653	93.528	145.728	30.1972	17.2347	9.58957	17.6521	16.7269	36.5817	21.3776	4.2533	9.27502
ADSS2	1899.09	1361.67	1709.53	607.617	703.014	543.246	889.266	1201.8	440.708	1175.32	1436.26	1233.13
AEBP1	1147.84	1341.9	1322.63	14.3579	28.866	4.41906	37.2678	73.3501	35.4091	6.84932	16.1866	12.234
AEBP2	2024.87	1439.59	2212.06	782.226	790.966	825.732	1028.21	943.167	519.142	972.473	1374.87	1410.27
AFAP1	82.5706	50.3518	63.548	14.2332	7.74984	1.05461	10.2139	4.17364	23.1772	8.27542	5.53584	9.34088
AFAP1L2	4.99974	9.38649	19.4087	3.59594	5.44577	3.77731	0	0	0.91658	94.9776	50.2468	77.6712
AFDN	2995.22	3746.87	3626.5	887.15	720.21	873.329	929.381	1046.53	993.378	988.556	622.799	943.434
AFF1	2816.47	1617.37	1911.56	5587.45	6368.22	6731.16	9300.01	9849.33	5496.37	2692.28	2647.72	3047.47
AFF3	4489.28	3616.47	7097.89	19.3192	12.1824	23.4078	46.3602	24.4894	60.4937	45.5279	17.368	30.3929
AFF4	16743.7	15121.6	20421.1	2813.5	3472.79	3029.25	3875.6	4880.18	2582.23	1601.12	2210.08	1735.68
AFMID	138.74	239.087	159.521	338.673	268.654	333.287	255.081	309.509	344.09	944.393	747.643	821.997
AFTPH	9017.7	6073.39	7419.55	3032.51	3974.97	4191	2860.64	3614.18	1975.59	2772.96	4156.81	3736.21
AGA	171.901	266.701	236.442	2168.33	2117.03	2220.2	2192.89	2610.96	1234.9	1166.2	1126.82	897.884
AGAP2	227.883	141.156	170.119	834.449	1688.09	1697.21	1256.01	1231.92	895.791	811.524	1354.25	1301.67
AGAP4	184.898	192.888	263.371	101.201	83.7878	82.7797	82.378	87.3608	375.112	70.0201	58.5139	58.8136
AGAP9	354.595	666.998	363.753	147.128	60.576	141.655	188.493	128.422	518.614	67.5417	40.1422	97.534
AGFG2	24.9243	15.3771	30.1153	260.098	424.262	315.224	325.92	419.451	257.008	642.213	849.385	673.161
AGK	359.793	331.842	304.298	485.396	477.412	804.993	536.063	453.117	360.672	719.319	1166.02	858.991
AGMAT	102.74	111.052	120.072	135.914	100.663	143.202	72.5502	43.5584	80.9757	177.18	180.864	222.837
AGO2	4863.09	7740.83	5784.07	1174.58	1183.97	2543.19	776.338	1614.89	969.059	2133.65	4052.88	2929.46
AGO4	831.851	721.762	826.997	321.085	544.248	448.95	453.19	365.323	526.196	284.391	315.985	335.849
AGPAT1	110.616	110.747	155.679	1085.66	1850.73	2093.17	1915.38	2172.29	887.31	972.051	1435.42	1373.25
AGPAT3	987.379	605.095	1051.46	2206.72	2843.21	3533.57	2797.88	2869.85	1843.81	2324.51	3453.6	3575.7
AGPS	749.078	909.189	615.565	1110.38	1375.13	1405.64	995.193	1534.98	720.547	1735.66	2632.99	1969.88
AGRN	287.745	240.452	306.748	269.368	177.187	319.694	1157.36	974.093	960.58	72.6913	16.6898	69.8792
AGTRAP	25.2423	19.5333	40.7511	133.214	325.374	204.509	149.811	442.728	157.468	152.835	303.128	176.988
AGXT	39.2596	79.5597	93.6672	12.7619	11.6946	8.40308	20.5467	15.9529	38.6173	11.6448	6.33609	11.0609
AHCTF1	9535.86	8778.68	9059.71	1232.4	1616.69	1659.62	1965.32	2131.38	1429.84	2033.39	2434.12	2809.18
AHCY	713.122	1180.8	657.296	2646.32	2563.18	3244.33	1745.87	1991.31	1338.4	7732.86	10047.8	8197.37
AHCYL1	886.113	465.533	981.447	1587.12	1960.05	2328.56	1948.86	1928.12	1244.81	1537.96	2522.69	2012.97
AHCYL2	125.258	89.8583	155.411	305.711	334.756	399.857	509.707	534.487	420.653	387.015	444.371	674.759
AHDC1	896.58	643.446	1099.51	60.5826	98.2513	212.6	167.327	135.223	149.374	155.137	180.261	188.277
AHNAK	33651.7	101761	30688.7	10536	7928.46	15600.5	6100.57	8952.34	7841.65	22155.3	19420.5	27578.5
AHR	2804.55	3772.78	524.253	230.828	260.88	226.537	343.097	183.603	134.558	756.196	688.157	935.5
AHRR	14.7454	0.911526	35.413	58.798	43.6935	64.2358	54.7582	20.3931	85.1209	444.341	303.672	577.218
AHSA1	749.934	707.165	527.325	1302.69	1404.48	1868.13	1779.59	1520.2	927.913	3074.09	4836.35	4371.25
AICDA	15.3911	30.5107	21.9485	7.30325	4.19563	5.04112	4.05413	5.22004	1.94392	1478.23	255.444	1362.53
AIFM1	263.34	263.039	279.165	1092.11	1582.22	1674.31	1274.08	1621.1	612.333	1253.75	2746.91	2124.26
AIFM2	97.2937	114.52	130.445	678.848	980.55	1147.39	1001.6	948.529	549.472	879.064	1247.47	1384.17
AIFM3	76.4727	35.81	53.2988	12.7639	8.84508	10.5241	6.65211	6.52427	10.2583	3.05051	7.70623	3.45845
AIG1	190.066	244.037	204.35	912.038	828.618	886.806	538.978	754.459	609.638	830.39	836.71	536.928
AIM2	118.102	257.055	277.109	1712.24	1685.18	1300.9	1029.28	1029.1	1019.08	1204.51	1027.46	833.807
AIMP2	164.821	89.1185	106.518	514.551	581.737	555.042	305.375	382.381	287.201	1274.44	1254.13	1179.98
AK1	162.512	241.923	236.173	50.5086	39.4916	30.1558	91.6355	44.4033	129.442	59.6008	13.44	31.6979
AK2	696.801	507.18	605.48	3798.56	2962.94	3275.85	2755.44	2967.15	2837.68	8249.4	7355.23	6969.13
AK3	1073.87	705.943	1188.86	2684.88	2234	1700.79	2097.28	2664.75	2059.54	1353.32	1258.31	931.189
AK4	0	1.5108	0	105.815	242.794	338.049	53.8206	199.753	93.9424	6146.36	4088.74	3048.46
AK6	227.148	275.218	517.635	1555.38	1124.43	699.411	873.094	985.496	915.47	1956.52	1029	856.691
AK7	104.926	174.681	166.656	28.6324	23.1019	11.6559	22.5576	37.2812	37.7777	37.7545	24.7483	22.2019
AK8	75.0971	78.3474	8.40463	3.66119	0	0	0	0	2.06705	4.38414	0.515084	2.75985
AK9	148.84	245.699	189.284	246.221	184.227	95.0255	188.487	216.027	403.719	87.8984	92.6158	109.981
AKAP1	334.455	312.837	271.49	589.61	889.049	735.001	932.685	590.426	635.923	921.988	1039.79	1572.38
AKAP13	12623.6	11996.8	12242	10625.1	7690.87	8209.41	15314.5	9892.87	7924.46	3251.41	3707.91	3990.54
AKAP3	1.82378	2.07468	5.93373	20.2872	97.3322	56.8126	92.4118	199.415	30.3898	77.7188	116.553	55.6391
AKAP5	414.685	418.935	342.271	45.4169	51.1063	25.5994	50.578	38.4091	84.304	63.1505	39.813	68.7557
AKAP6	73.001	168.769	136.339	151.765	127.69	62.401	185.87	101.636	344.039	77.7089	30.6228	36.4989
AKAP8	3588.99	2860.66	3994.16	1169.57	1290.85	1394.1	1646.09	1216.61	1677.45	1083.25	998.141	1371.2
AKAP8L	2502.53	1551.59	2344.22	1854.71	1816.98	1711.6	2075.67	1412.48	2367.77	909.037	783.28	1097.93
AKAP9	3820.98	3625.74	4708.95	5672.21	2824.51	1472.28	4514.07	2687.37	4232.64	1216.12	866.209	1314.6
AKIP1	66.4689	66.8789	77.1563	248.614	345.581	254.475	313.91	413.78	283.508	410.433	461.092	453.628
AKIRIN1	5691.03	5526.02	5445.5	3071.65	3634.74	2663.57	3379.54	3870.23	2428.2	2270.95	2894.01	2115.4
AKIRIN2	2199.88	3881	2209.26	1298.96	1326.65	1179.23	1684.82	1899.45	1801.64	829.752	957.23	894.793
AKR1A1	413.487	548.063	407.696	4752.61	4626.4	4042.24	4767.45	4897	4169.91	2346.67	2349.38	2088.71
AKR1B1	997.511	1133.13	1052.24	2297.55	2660.04	2365.05	1882.01	2452.18	1764.25	3251.12	3889.1	3586.6
AKR7A2	110.23	118.337	84.202	520.532	634.329	616.669	466.778	630.332	377.405	571.642	825.858	718.974
AKR7A3	27.9877	25.5963	39.0657	2.14465	8.32001	3.59959	10.7441	5.71584	18.2593	1.1218	3.68492	2.56942
AKR7L	34.1124	91.3135	53.4812	7.4094	4.28978	3.42927	3.21009	11.5738	17.4542	6.29304	1.29841	0
AKT1S1	415.611	289.129	290.024	702.889	627.931	749.655	767.574	819.107	642.196	447.414	423.376	549.282
AKT2	8005.1	6904.71	7241.23	3109.23	3842.56	4799.3	3246.14	3308.19	2670.65	2612.52	3887.35	3935.03
AKT3	790.306	1086.07	1141.6	218.19	141.535	230.774	206.771	120.963	245.811	564.48	710.105	551.609
AKTIP	199.331	141.855	68.7935	393.72	315.156	304.861	317.081	231.494	273.058	681.075	637.437	520.086
ALAD	292.2	163.583	245.047	859.395	1027.76	1090	1536.95	1048.14	1641.96	660.259	540.257	790.079
ALAS1	548.769	307.002	215.937	958.193	1259.7	1588.34	1158.84	1183.09	606.983	1024.25	1520.64	1708.57
ALCAM	546.246	832.335	800.06	1511.78	2148.92	1726.13	2019.19	2897.84	1580.92	762.349	1078.21	1220.03
ALDH18A1	364.474	184.305	292.719	2788.07	3957.18	4251.53	2967.38	4228.28	2246.78	2095.7	3779.96	3199.3
ALDH1B1	50.245	58.856	38.7302	185.927	204.466	292.631	145.546	155.815	84.2967	616.225	923.421	998.449
ALDH1L2	24.2218	17.4433	29.8231	3540.98	4381.07	4457.18	3414.6	4617.2	2870.48	1925.56	2680.49	1836.33
ALDH3A2	73.5265	89.9678	186.735	1560.44	1815.28	1246.37	1808.76	1943.63	1338.36	933.92	1443.24	1033.54
ALDH3B1	114.983	108.675	168.433	59.8355	14.2881	16.0754	47.7521	8.25938	29.3618	15.6699	4.6299	13.4471
ALDH4A1	67.5931	41.0505	22.1744	158.244	203.915	293.065	130.958	127.728	177.102	259.327	379.769	384.018
ALDH7A1	8.64515	2.86952	17.4116	45.0184	138.269	31.393	33.8394	79.3073	10.0347	84.7036	204.986	36.134
ALDH9A1	1117.87	1071.04	979.782	2404.32	2167.54	2347.29	2208.84	2429.54	1549.63	1693.23	1895.18	1594.4
ALDOA	10077.8	5462.5	5429.34	9235.6	12980.1	17970.2	11917.2	14978.5	5912.81	30955.1	41128.4	41538
ALDOC	115.892	90.3595	44.2487	469.465	481.876	846.883	428.672	448.962	168.314	1473.36	943.281	951.652
ALG1	152.221	61.7291	27.1623	1605.89	1715.68	1600.53	1455.83	1805.8	735.806	709.761	1034.29	912.415
ALG11	527.933	855.406	369.599	883.358	1091.7	1000.72	953.251	1322.27	943.687	553.917	434.832	427.253
ALG14	64.3449	101.714	94.9568	1741.96	1982.88	1498.14	959.538	1406.59	1015.85	1034.63	1034.67	915.296
ALG2	544.256	370.457	463.362	2737.59	2950.52	2440.01	3029.42	3503.42	1956.96	1914.52	2380.78	1484.24
ALG3	245.977	207.059	178.883	1197.84	2132.7	1951.39	1600.01	1954.35	1157.73	704.23	955.802	1066.65
ALG5	504.039	703.696	381.95	9972.66	6062.95	3644.23	3078.39	4297.01	4057.02	3791.26	2146.67	1332.68
ALG6	129.812	219.479	205.657	637.485	483.435	441.77	404.091	530.554	371.306	612.747	460.506	311.594
ALG8	114.759	108.77	131.772	1327.19	1706.32	1698.17	1527.32	2196.1	679.035	1318.86	1753.77	1462.41
ALG9	920.84	914.372	906.864	1384.3	1559.93	1312.54	1529.97	2210.1	1164.2	693.787	853.872	742.715
ALKAL2	13.2524	25.3955	2.55056	0	1.77761	0	0	0	0	0	0	0
ALKBH2	88.6861	121.542	111.378	142.617	123.303	175.119	71.3114	63.5091	84.1445	393.529	357.93	364.014
ALKBH3	189.637	112.672	102.282	714.667	724.454	560.262	685.074	641.35	427.314	447.921	693.833	496.279
ALOX15P1	70.8506	105.704	126.292	39.9379	22.7085	27.0075	36.6887	22.5959	59.325	36.9967	10.2979	18.4547
ALOX5	5041.8	6482.96	12431.4	1129.69	1121.04	608.758	1725.09	1046.59	1540.42	1388.59	769.769	672.113
ALOX5AP	190.077	214.941	164.695	86.9868	60.7521	162.601	25.5615	46.8799	10.7975	752.307	590.922	555.993
ALPK1	276.203	400.327	377.841	97.0791	133.682	133.896	163.218	150.216	162.645	224.787	163.66	127.545
ALPL	760.785	435.391	12.0653	0	0	0	0	5.22587	0	5.58268	2.4681	0
ALPP	15.0449	17.4695	18.2917	1.07548	2.42997	0	1.5793	0	3.60661	1.11997	0	0.646423
ALS2	213.911	196.074	246.125	477.572	501.707	537.839	459.497	520.565	412.624	413.082	528.187	454.817
ALYREF	1685.89	1507.14	1118.7	1143.94	1684.68	1587.62	1123.08	1228.18	770.674	2422.44	3786.59	3627.47
AMACR	33.0774	7.023	20.3146	204.253	390.679	216.621	338.929	562.671	220.317	289.622	345.016	325.528
AMD1	6006.46	12310.3	7348.1	5406.36	3793.38	2274.12	2616.71	3614.1	2688.22	8159.02	5581.34	4555.15
AMFR	13765.2	7736.97	8318.86	1676.93	2620.59	3305.49	1913.21	2714.55	968.205	1239.16	2687.99	2246.65
AMIGO2	362.021	323.617	1280.91	510.726	740.849	398.667	573.795	1036.4	452.738	306.84	239.189	193.748
AMIGO3	95.1998	184.774	11.7766	3.27136	4.86653	34.8811	4.85286	0	17.4101	2.24716	1.81338	8.85201
AMN	71.1971	70.9893	61.3283	8.02761	9.91267	27.932	25.9282	13.9746	19.491	8.79402	5.95617	8.64245
AMOTL1	2.85534	2.38884	0	13.8534	75.57	156.947	5.24702	36.6117	15.2186	43.9272	44.4873	42.4625
AMOTL2	0	0	0	3.74116	57.7185	7.85558	21.4295	51.7235	12.7556	3.37899	0	0.618936
AMPD1	0.681734	0	0	15.497	48.9886	3.97766	18.6353	34.6715	15.345	0	0	0
AMPD3	1872.04	2288.23	1131.19	100.218	129.794	125.116	73.6097	105.559	78.1323	569.645	567.302	602.558
AMT	142.037	224.48	300.002	102.159	41.7343	76.7799	171.911	84.2404	318.866	66.3482	26.0783	54.1023
AMY2B	265.701	471.444	658.174	101.715	42.0377	52.6473	178.754	142.479	206.868	85.208	35.2841	34.2747
AMZ1	45.2866	37.7119	8.89064	0	0	0	0	25.4226	3.24374	13.272	3.30017	7.80259
ANAPC1	2245.79	3016.53	2459.86	1997.04	1640.47	2017.54	1537.25	1818.08	1517.16	3109.55	3642.95	4110.49
ANAPC11	201.306	276.884	147.417	1499.14	1277.98	1329.58	926.932	1436.62	1283.58	1891.57	1185.29	1300.22
ANAPC13	579.432	542.02	532.879	1482.67	1284.71	1157.24	1144.53	1635.43	1411.4	666.301	775.746	662.821
ANAPC15	464.694	690.567	404.264	1028.66	785.016	802.343	418.38	385.188	584.903	1562.33	1196.3	1165.66
ANAPC16	606.597	1589.92	1032.22	6497.46	3419.79	2784.25	3470.65	4185.99	5464.09	5615.99	2753.03	2132.55
ANAPC1P2	842.127	618.289	852.665	307.364	263.707	293.895	312.096	226.054	391.253	291.802	300.972	288.752
ANAPC1P4	4.66351	2.62767	3.74257	133.246	292.141	214.454	224.975	228.149	274.921	124.853	351.514	177.185
ANAPC2	2625.93	2213.73	2324.08	1501.56	1247.4	1452.54	1576.84	1012.96	2684.78	1051.81	749.303	1288.09
ANAPC5	2026.05	2652.03	3664.13	6467.35	6539.53	5481.68	5894.62	6122.37	5660.98	5670.15	6786.16	5564.44
ANG	21.0693	10.5473	2.53206	733.546	837.17	753.63	333.681	422.995	315.46	193.648	220.999	146.791
ANGEL1	322.959	254.661	239.185	661.758	770.232	790.721	1253.57	1288.57	1159.87	280.563	346.315	403.617
ANGEL2	2304.63	3425.22	3812.37	1007.99	951.214	763.695	768.338	873.658	1154.81	1144.41	783.603	765.788
ANGPT2	27.9809	50.3547	38.6248	8.04821	2.29811	0	1.73031	3.72155	19.0104	4.25956	4.29699	5.99519
ANGPT4	56.3597	198.432	103.367	8.36426	3.50031	3.63057	3.05929	9.81182	11.7958	13.5175	12.0785	15.514
ANK1	12.0732	30.6056	60.0752	0.477407	45.9644	14.8874	20.9657	45.9706	18.061	3.57104	0.88715	4.16032
ANK2	83.9714	275.099	1.23385	4.90145	6.7642	17.2262	2.84329	2.08263	1.22541	130.701	100.741	145.266
ANK3	798.43	614.447	145.077	70.4385	51.9088	101.654	42.4014	51.3006	40.9577	57.9749	36.2215	50.3607
ANKAR	116.879	132.293	211.841	91.3292	40.6926	28.1195	94.3874	88.7318	155.213	20.233	14.6483	55.9609
ANKDD1A	222.76	185.888	149.784	208.142	533.279	375.66	414.407	585.612	806.188	111.554	194.068	154.901
ANKEF1	63.9208	59.7216	37.4647	381.909	479.434	478.979	370.811	483.236	272.195	323.344	512.191	333.588
ANKFY1	943.624	1034.72	1088.95	1368.22	1196.58	1538	2135.57	1916.53	2270.62	1432.49	1040.09	1423.57
ANKH	304.024	273.732	125	526.563	1083.08	942.188	1406.08	1577.55	490.823	852.231	1671.37	1833.4
ANKHD1	8202.74	7660.13	8667.42	4056.01	4966.37	4963.22	4824.62	4726.06	4697.35	2673.29	3007.54	3091.04
ANKHD1-EIF4EBP3	1036.8	920.128	1191.06	2078.7	2150.08	2481.27	2222.21	2929.51	2308.43	1029.09	1101.58	1353.11
ANKIB1	1205.25	985.81	1320.68	2152.32	2519.16	2700.53	2402.13	2107.68	1858.57	1191.28	1683.08	1554.98
ANKK1	13.2851	30.9743	46.7645	3.0576	3.45536	2.46339	9.12652	15.2722	26.0346	0.539127	0.574721	1.26244
ANKLE1	97.8025	104.376	98.5257	81.9112	88.7009	235.715	160.714	50.3606	218.664	575.856	620.752	914.715
ANKLE2	6891.5	6131.73	10835.5	1958.48	1730.49	1592.36	1779.94	1476.61	2380.02	2969.72	1617.72	3070.19
ANKMY2	211.948	102.205	90.8516	246.309	392.689	323.907	331.637	430.919	302.312	374.227	746.415	520.478
ANKRA2	839.59	882.433	1306	523.489	430.409	282.627	594.175	363.089	842.672	329.874	213.035	181.732
ANKRD10	3757.82	4889.29	4885.44	4201.2	1922.16	1803.57	2919.39	1991.68	6962.55	1644.94	742.701	912.992
ANKRD11	9716.86	8715.27	12586.1	2936.27	3562.8	4945.41	2651.88	2176.23	2494.76	3446.76	4638.62	5211.13
ANKRD12	10034.8	8174.36	8579	7802.04	6353.67	3534.92	7664.16	5455.69	9465	1468.71	1330.43	1561.63
ANKRD13A	15474.3	11864.4	19831.8	2714.29	3293.11	3323.48	3808.91	3906.48	3054.98	2481.29	3291.14	3331.97
ANKRD13B	5.05398	4.01191	19.2658	4.29885	11.6785	14.1365	2.59219	0	7.81468	65.0202	72.6967	106.729
ANKRD13C	1909.3	2172.4	1650.42	1164.37	1226.41	879.256	987.879	1274.1	598.139	754.204	837.884	738.807
ANKRD16	54.3472	39.4566	67.7872	153.07	244.949	241.425	376.788	318.189	530.031	96.084	142.565	138.122
ANKRD18B	0	0	0.945679	0	0	2.04862	1.33046	0	0.980808	33.302	3.39648	41.8369
ANKRD26P4	18.7063	44.3985	27.5109	1.97507	0	0	1.31723	0	1.06161	5.03738	0	0.626287
ANKRD27	428.734	282.886	430.991	525.874	806.551	898.319	731.168	607.594	690.803	729.363	1058.11	1173.71
ANKRD28	786.108	1083.8	879.555	2389.32	2669.18	2212.06	2357.9	3037.42	2866.8	1320.44	1661.42	1351.74
ANKRD33B	6958.05	8362.89	139.995	141.792	665.801	1049.68	55.3784	223.166	105.831	1000.36	1764.35	1891.04
ANKRD36B	459.321	580.949	720.869	518.693	347.819	223.598	277.971	284.431	728.615	295.871	99.6671	134.921
ANKRD36BP2	100.615	185.102	120.881	4789.67	3744.89	2158.42	4571.59	4184.79	8811.82	402.562	352.813	277.458
ANKRD37	152.541	168.054	48.6966	150.741	139.974	158.098	83.9425	85.9325	132.931	517.404	254.943	241.878
ANKRD39	95.2911	119.494	56.5407	566.444	527.142	471.15	322.276	378.647	441.109	428.361	429.227	430.022
ANKRD42	329.918	368.943	389.773	49.82	34.903	55.3533	176.178	129.36	113.067	100.636	83.4627	85.6007
ANKRD44	4666.84	4657.3	9398.66	2363.55	2484.31	2356.24	1931.62	2262.77	4097.6	2801.78	3046.82	2640.98
ANKRD46	100.675	90.2764	85.3267	907.126	718.36	543.335	1059.1	1268.08	763.754	420.656	306.783	253.191
ANKRD49P1	18.8567	45.4396	42.2224	0	1.13579	1.18231	1.38386	0	7.91217	3.51627	1.75739	3.84283
ANKRD54	194.352	314.685	226.889	295.154	414.475	440.512	361.262	377.184	615.215	416.691	614.798	731.219
ANKS1A	204.138	181.704	303.558	390.215	522.233	622.787	649.938	664.851	527.554	208.648	351.582	395.374
ANKS4B	64.3718	108.039	106.35	33.8087	11.7393	15.2964	10.3663	15.8169	44.4752	15.7586	4.70006	10.5531
ANKS6	271.883	256.182	310.834	66.9336	140.257	70.1955	170.912	61.1179	154.23	111.694	235.028	229.312
ANLN	9.46765	24.2655	0.736862	399.378	712.572	470.063	180.282	289.619	350.651	977.738	1142.65	970.56
ANO10	39.6122	40.8999	71.8668	185.585	297.406	279.39	312.512	333.385	88.0509	198.502	280.44	237.372
ANO7L1	4.56272	8.05418	11.4514	142.823	97.3344	116.388	252.708	161.27	131.699	8.78149	21.3315	6.40825
ANO8	49.7564	39.8689	8.76882	133.83	113.703	198.749	324.961	125.347	419.127	83.8164	93.965	122.093
ANO9	787.762	1358.6	1061.93	208.439	189.211	93.1626	150.834	198.322	390.752	181.865	50.8188	140.28
ANP32A	2780.46	1790.07	2177.18	2331.57	4054.33	4523.88	3031.87	3703.25	1437.91	4824.52	7966.13	6600.18
ANP32B	5268.98	3565.78	4309.84	2681.4	4220.06	5345.7	2916.67	3739.89	1835.6	8135.75	13660.7	11889.9
ANP32E	3812.28	2362.77	3242	2905.46	4913.85	5301.74	3167.17	3165.07	1497.61	7909.69	13080.4	9250.53
ANPEP	36.9039	47.4683	30.3583	0	11.4623	0.760658	4.68603	0	15.6785	3.15349	6.52375	4.75785
ANTKMT	63.9662	49.9606	46.606	199.669	252.142	283.221	297.534	253.17	242.566	89.8754	109.252	154.805
ANTXRLP1	13.8777	9.65702	68.8086	0	0	1.20377	0	0	0	0	0.589873	0
ANXA1	40.8786	43.3375	4.76947	0	0	0	0	4.82241	0	2.35899	1.87343	1.46311
ANXA2	1018.89	1046.11	858.955	6359.63	6136.05	8112.46	2734.18	3196.94	1869.01	11399.1	13725	11260.7
ANXA2R	316.915	217.504	153.836	46.3704	28.1869	9.88091	74.0127	26.7415	61.1791	34.784	22.9267	22.2035
ANXA3	9.23724	24.1533	32.5462	104.182	101.822	173.879	7.94713	12.5385	9.17162	301.853	1162.05	343.397
ANXA5	687.057	957.217	685.822	5827.12	6055.6	7203.79	5069.24	5821.23	3314.18	6616.79	7431.47	6605.56
ANXA6	1543.17	1081.51	910.975	7863.48	11866.4	15237.1	9862.65	11423.9	4652.37	11594.8	20212.2	19966.1
AOAH	56.0716	104.826	87.5825	25.9283	23.5973	27.3876	34.5627	25.0606	45.8754	27.6442	6.55145	15.1792
AOC2	84.0945	203.486	199.972	44.4539	33.0661	48.7885	39.6174	36.6519	86.1757	110.817	47.0351	100.028
AOC3	91.057	145.209	179.535	27.4417	32.904	14.3362	24.6158	7.3014	31.9029	103.865	26.9486	83.6844
AOC4P	8.66148	31.8095	23.0143	2.51672	0	0	0	0	0	1.56897	0	2.62475
AP1AR	179.229	90.1863	117.757	325.561	261.007	370.221	306.862	358.925	237.81	642.449	711.194	463.783
AP1B1	7310.64	5201.01	8865.19	1885.81	2956.09	3904.97	2644.22	2701.32	1986.56	3040.92	5170.63	5347.5
AP1B1P1	5.49876	16.4362	14.7382	0	1.17666	0	1.57238	0	2.38848	0	0	0
AP1G1	10955	17244.5	15257.7	3568.37	3997.33	4276.87	4518.65	4939.76	4190.67	3082.82	4517.43	3677.63
AP1M1	679.182	573.428	948.878	912.22	1152.35	1646.08	1091.7	1034.45	760.116	1897.55	2706.11	2722.67
AP1S1	15.4871	15.8511	34.9552	283.723	385.924	512.876	202.656	204.546	179.362	818.048	799.907	861.442
AP1S2	774.836	1286.02	681.615	687.281	738.431	590.828	408.438	577.687	421.79	1521.09	1924.95	1135.66
AP1S3	1265.66	1043.73	960.165	142.538	191.118	145.294	114.525	121.214	137.632	283.998	230.591	235.254
AP2B1	2612.58	2187.67	2245.03	2699.4	3012.9	3899.42	2611	3093.55	1155.31	4870.27	7386.39	6715.85
AP2M1	1809.35	1154.51	1037.54	3255.83	4747.28	4855.02	4033.92	4586.01	2851.82	3508.74	5297.25	5743.41
AP2S1	371.89	297.165	275.718	1122.63	1052.18	1186.9	613.371	874.991	587.986	2001.11	2017.17	1560.48
AP3B2	14.3809	21.6805	21.7647	1.2065	0	0	3.58518	4.51033	9.73025	2.63289	1.40367	1.00481
AP3D1	764.437	469.774	556.447	1273.64	1565.91	2102.75	1644.14	1782.78	1982.69	523.358	1159.2	1251.36
AP3M1	1237.64	1026.82	1328.42	1956	2609.15	2679.41	2786.05	2891.39	1720.25	2290.33	3209.39	2753.12
AP3M2	476.853	371.815	336.523	227.615	209.599	139.459	166.131	241.48	331.52	715.918	407.538	639.43
AP3S1	3130.05	3823.76	3491.36	2150.86	1346.39	1108.38	806.824	1160.44	1004.88	3164.1	1949.2	1373.29
AP3S2	347.068	331.868	344.04	885.875	913.286	822.686	713.227	1096.22	526.132	686.186	1151.68	739.016
AP5S1	81.1984	150.433	78.6355	412.491	553.652	649.75	465.899	584.437	408.832	286.456	432.536	453.803
APAF1	1044.92	1474.64	2081.65	422.913	916.074	763.962	512.344	547.749	469.997	1080.7	1393.61	1137.71
APBA2	40.8591	47.1796	16.8423	4.92409	5.1742	10.0425	12.0409	4.67394	17.0384	5.17886	0.359292	2.85243
APBB1	887.746	539.719	823.502	12.944	28.8298	22.0054	5.56737	7.70679	4.35768	158.385	220.989	169.572
APEH	391.938	293.453	366.395	1541.01	2686.07	2996.88	2469.55	2993.82	1800.26	2114.43	3453.88	3132.85
APEX1	2643.84	1780.27	2011.84	1735.49	1801.42	2496.29	2406.37	2359.56	1272.78	3911.15	5940.6	5576.18
APEX2	407.841	144.312	253.839	350.253	600.365	904.126	497.759	618.625	287.732	1091.1	1297.26	1458.43
APH1A	11651.7	9245.39	7715.74	3449.75	3899.96	4950.5	2929.04	3381.32	2270.26	4297.08	5833.34	5136.47
APIP	106.435	186.494	152.775	1293.45	1015.59	690.216	782.118	1028.4	867.794	1563.12	1148.07	741.902
APMAP	355.85	216.319	185.97	1714.96	1893.87	1957.92	1985.17	1783.92	1054.8	1081.71	1519.88	1403.81
APOBEC3A	51.0545	54.1535	62.8646	9.34528	13.0555	14.3253	20.9983	7.79242	18.8697	7.40796	5.9941	8.90078
APOBEC3B	13.675	28.8789	4.82831	1288.36	1742.99	1880.2	465.322	1074.54	533.256	1284.3	2362.99	1317.83
APOBEC3C	960.103	559.457	621.331	3931.19	6206.23	6625.32	5637.71	6891.17	2891.53	3310.45	5715.78	5313.07
APOBEC3D	157.276	210.312	273.319	1137.69	1188.24	980.879	1535.31	1154.97	1381.47	601.145	670.286	591.316
APOBEC3F	195.843	237.913	281.241	894.556	831.389	916.501	1409.83	1291.28	1260.59	390.817	376.093	328.764
APOBEC3G	1351.82	1847.5	1342.14	6017.48	5011.76	4093.31	4995.56	5753.73	5499.63	3393.47	3186.78	2458.91
APOBR	23.3061	7.51678	20.9627	137.239	112.368	488.543	51.8738	28.7138	54.1778	199.623	167.162	224.746
APOE	47.9334	44.734	83.6771	11.4249	4.76335	2.31665	14.0304	8.59522	10.3061	10.8254	1.52243	7.66307
APOL1	194.013	180.777	189.259	2471.69	3320.49	2246.24	4321.84	3780.86	2000.91	642.508	676.886	669.643
APOL2	241.186	239.978	250.586	3600.67	4166.03	2596.29	5014.36	4848.87	3740.19	1291.17	1348.65	1205.81
APOL3	1640.03	2363.24	490.099	1900.57	1954.66	2184.01	1983.09	1956.72	2356.24	1181.73	1053.88	1182.93
APOL4	1680.54	1920.45	3498.75	258.744	147.972	173.622	278.341	179.037	332.191	219.361	466.776	453.416
APOL6	1136.86	1591.12	1074.7	7118.25	7821.44	7425.21	16720.7	20046.3	10384.4	4522.83	5128.74	5046.36
APOM	204.763	155.555	183.174	83.8476	131.032	88.8057	86.7073	103	96.8503	64.8862	67.7211	56.8597
APOO	42.3359	44.6716	31.3181	473.858	371.058	312.613	316.481	364.438	314.419	769.2	554.092	398.219
APOOL	385.726	360.725	294.88	600.948	893.581	772.72	798.388	929.072	401.778	759.088	878.157	717.049
APPL1	3925.62	3612.45	3584.76	1588.83	1975.55	1694.47	1514.27	1954.76	985.003	2117.8	2714.52	2161
APPL2	1719.64	1540.08	2730.25	394.275	339.642	250.551	511.061	397.569	573.576	230.558	136.033	169.158
APRT	1191.29	1365.57	886.965	1919.93	1949.78	2325.4	1625.4	2040.34	1169.83	2494.41	2694.12	2764.37
APTX	385.766	399.672	517.99	960.57	851.409	769.451	661.945	616.34	685.487	1140.48	1073.37	1018.65
AQP3	212.862	110.309	15.4629	5151.82	6899.29	9758.57	3884.79	3982.83	2313.99	4733.98	9665.92	7398.46
AQP6	32.4139	83.6001	90.5627	11.792	3.5694	10.7337	18.9407	6.07692	25.834	17.3337	4.06315	14.0158
AQP8	12.1018	17.8763	16.8637	0	0	0	1.71707	0	0	0	0	1.29409
AQP9	33.9082	4.47386	3.83574	0	0	0	0	0	0	0	0	0
ARAF	2981.75	3722.62	2794.4	1245.87	1433.36	1397.7	1785.31	1732.35	1331.43	948.889	1225.11	1222.24
ARAP2	3365.48	3739.67	2310.92	116.711	94.9016	91.3401	164.269	109.693	148.717	377.822	379.284	385.223
ARCN1	5422.77	2329.32	4357.17	8537.11	12256.7	10875.7	11370.3	15190.8	5300.5	5787.36	10111.7	7475.74
AREG	162.762	234.763	93.5476	15.8566	11.7838	3.34793	16.7825	24.9991	18.2632	1.1485	0	1.81201
AREL1	3370.72	2889.56	2811.14	1051.61	1417.71	1548.52	1433.54	1599.85	986.019	970.953	1319.71	1449.12
ARF3	1647.6	831.455	1215.46	2116.35	3514.4	4268.49	2401.78	3349.73	1144.22	2564.24	4035.13	3860.91
ARF4	1708.29	1430.64	1202.81	13619.2	14522.6	10125.8	9532.11	14918.8	7109.16	6045.7	7391.6	4403.48
ARF5	1668.2	1621.2	1086.13	1504.34	1284.33	1656.03	752.435	978.054	896.948	2314.58	2196.84	2053.87
ARFGAP1	1564.03	1611.07	1487.04	3133.48	2877.05	2901.43	3344.38	2405.44	5974.13	1513.83	1134	1698.03
ARFGAP3	878.438	633.649	803.28	6593.49	7279.79	5998.56	6453.18	7064.24	4424.34	1811.45	2866.59	1827.12
ARFGEF2	7065.44	7774.2	7397.59	5745.03	7970.31	6423.7	8140.91	9752.74	6078.49	2431.12	3822.62	3321.84
ARFGEF3	15.0347	29.1003	17.1031	65.8781	33.0204	61.8964	25.1834	17.802	14.6828	95.8275	112.891	85.707
ARFRP1	196.424	126.168	133.808	673.758	693.022	866.328	784.292	662.879	812.84	769.572	1045.36	1200.02
ARG2	5.74599	13.9669	6.04996	30.1639	11.7986	10.7472	2.74295	11.1373	1.04015	275.234	195.02	174.241
ARGLU1	4383.42	6642.77	8565.8	3294.17	2070	1564.52	2922.75	1636.05	5167.79	2994.85	1324.55	2062.47
ARHGAP10	2.86934	0.681966	2.91955	29.8507	37.4372	75.4565	34.3362	17.0653	16.858	116.435	135.092	219.87
ARHGAP11A	53.5528	11.8966	33.9495	617.268	1098.6	1340.27	416.955	526.779	389.727	1676.76	2589.66	2790.91
ARHGAP11B	58.1273	62.1037	61.3756	205.266	263.818	173.016	79.1061	109.772	305.621	178.643	166.727	76.0754
ARHGAP12	816.365	599.231	1389.33	601.796	595.957	329.94	708.939	568.236	394.393	201.569	258.03	184.271
ARHGAP17	2383.18	2160.25	2916.17	248.5	152.586	409.619	405.911	321.922	210.443	263.452	240.267	273.752
ARHGAP18	71.6125	37.5133	25.9425	828.73	1134.23	791.632	1066.87	1154.1	886.971	848.602	824.33	669.809
ARHGAP19	440.146	241.897	242.708	586.079	1071.34	1190.58	732.735	906.601	695.17	1801.64	2329.22	2026.7
ARHGAP20	19.1477	28.6211	203.399	0	0	4.1237	2.6226	0	0	4.04275	3.54471	7.92754
ARHGAP22	76.0822	105.398	129.055	22.9249	24.6017	31.7988	37.5267	20.5638	51.5629	38.4857	19.1194	29.6307
ARHGAP23	3.19764	4.3231	0	107.732	143.439	147.662	390.82	318.214	270.59	52.0321	186.82	138.492
ARHGAP24	4493.07	4419.67	8144.66	58.9113	61.1549	48.8476	69.1925	53.1848	30.4982	305.539	245.56	236.848
ARHGAP25	18217.5	15541	14941.1	1885.85	2641.02	2888.91	3107.57	2623.11	1757.89	880.467	1047.76	1472.32
ARHGAP30	4213.29	1773.7	2920.63	6083.05	6943.09	10183.5	7525.47	5240.01	4656.97	5271.67	7509.38	8346.45
ARHGAP4	5253.39	6191.7	6605.82	2007.18	1533.15	1826.57	1603.63	816.891	2959.59	1631.01	1010.4	1822.42
ARHGAP42	46.8335	70.5985	301.357	594.174	899.282	964.14	530.272	631.459	331.971	498.373	981.366	525.869
ARHGAP45	9685.21	9746.76	14486.1	5049.84	4331.54	7523.81	5484.69	3120.47	5852.36	3682.63	3638.47	5520.59
ARHGAP5	4641.88	2926.41	3738.77	1258.33	1660.77	1546.46	1854.75	2370.59	1038.49	1132.41	1438.22	926.562
ARHGAP8	189.93	154.699	133.42	20.2451	44.1214	21.5879	5.10232	6.63548	52.5608	18.5065	3.13044	7.17176
ARHGDIA	14875.3	11851.2	11045.5	5574.67	8083.62	12345.6	5893.28	6452.78	2965.15	10916.5	17003	19187.9
ARHGDIB	5750.33	4837.84	4054.64	11048.2	13418.7	14422.1	6461.34	6797.94	3559.13	23456	29508.7	25506.1
ARHGEF1	12556.4	11352	14166.8	2994.34	2983.78	4684	3312.38	1995.76	5981.86	2442.08	2412.15	3826.07
ARHGEF10	331.816	136.182	128.632	39.3667	14.2458	12.9076	9.83211	16.5058	52.6821	7.10292	6.26197	9.2314
ARHGEF10L	150.513	134.908	560.237	2.43348	3.93478	4.89858	0	0	0	1.78215	3.92954	0.715715
ARHGEF12	1694.95	1475.51	1405.32	2070.8	2238.29	2869.23	3156.87	3029.1	2324	1113.56	1303.14	1588.67
ARHGEF17	0	0	0	24.1358	12.3622	28.5815	10.0047	23.1334	59.7103	31.4945	27.7384	18.225
ARHGEF19	40.4012	45.5717	33.5302	238.363	201.709	288.228	331.658	186.483	365.013	135.862	55.3585	169.079
ARHGEF3	581.828	365.766	955.447	887.807	1249.76	1121.25	1945.24	2247.42	822.803	511.88	718.782	532.435
ARHGEF35	0	11.7472	2.81855	174.555	301.848	107.421	270.904	334.045	37.2567	99.0615	184.78	39.8186
ARHGEF39	63.9325	90.3074	63.5796	172.911	188.052	253.227	65.808	53.9172	212.29	452.873	446.529	443.62
ARHGEF40	5.42757	84.9333	12.4431	49.472	10.5655	188.199	269.718	64.8104	435.396	2.75183	2.55186	8.29974
ARHGEF5	150.447	133.091	30.9567	590.27	831.021	536.434	637.52	989.797	255.488	189.454	243.097	178.202
ARHGEF7	4792.99	6689.04	5121.96	1110.59	1631.47	1781.43	1362.13	1827.63	2621.64	1265.97	1409.75	1543.53
ARID1B	5590.2	4430.28	6489.96	1433.02	1896.87	2342.43	2142.03	2120.82	1131.69	885.212	1429.84	1560.86
ARID2	3793.91	5120.57	5420.86	1015.43	1417.74	1575.3	1725.15	2208.24	1444.81	971.83	1255.49	1467.42
ARID3A	947.206	434.296	1175.47	2870.18	4257.54	4956.61	3252.05	3310.41	3205.03	2713.06	3478.01	4217.79
ARID4A	5261.76	5685.06	4353.46	706.35	979.844	737.176	990.177	824.631	719.367	591.506	559.906	619.623
ARID4B	11499.1	10884.3	7370.68	974.771	891.768	874.447	1965.5	977.608	1222.96	771.347	725.576	888.559
ARID5A	8282.93	4457.32	6723	360.711	538.367	772.777	1024.68	997.29	916.525	520.999	482.981	1197.09
ARIH1	8208.74	10185.2	8776.35	1989.29	2169.91	2666.28	2791.85	3905.55	1863.38	1486.4	2452.12	2123.31
ARIH2	5844.29	7443.16	6270.45	2722.12	3064.26	2816.09	3017	2667.93	3568.3	2653.4	2651.42	2703
ARL1	1276.47	1795.23	1901.41	5138.9	4012.04	2933.35	3143.23	4494.56	3676.56	3138.97	1900.2	1455.47
ARL10	489.777	497.684	1058.32	107.514	99.1223	170.45	220.434	73.6117	242.187	374.996	169.025	294.766
ARL13B	57.3388	94.5537	49.4775	115.832	185.596	131.028	140.721	140.481	114.238	297.444	567.688	365.566
ARL14EPL	28.255	45.4021	4.03387	0	0	1.10989	0	0	0	0.618308	0	1.21291
ARL2	175.785	139.166	159.933	231.792	202.298	355.779	342.855	293.801	250.033	629.077	644.683	923.572
ARL3	84.1688	45.8354	48.5892	1052.07	507.85	477.095	490.103	436.161	671.862	1193.91	555.576	497.447
ARL4A	2103.56	7069.66	1053.6	302.524	272.211	232.499	203.18	277.562	266.859	380.886	305.843	221.151
ARL4C	1803.72	1400.5	4066.93	1904.49	1437.62	3687.52	386.084	214.282	132.497	4241.47	4552.22	4004.29
ARL4D	95.9707	87.4759	79.0802	11.6184	24.0482	24.0774	4.60348	9.84723	8.12276	38.1129	70.6972	38.2273
ARL5A	2491.59	2552.32	2358.95	5601.62	5829.58	3608.6	3337.67	5737.26	3844.65	4177.87	4532.29	3009.33
ARL6	13.8546	12.1866	16.5422	175.199	90.0482	74.9845	57.4353	121.437	79.4302	325.981	217.701	113.955
ARL6IP5	3560.97	2737.12	2420.69	2406.66	2325.11	1907.78	2755.84	3478.51	1562.72	6829.09	5828.95	4823.03
ARL6IP6	187.766	221.785	262.322	408.413	495.279	514.051	301.899	436.676	316.75	1417.59	1421.64	910.483
ARL8A	2904.64	1807.48	2472.57	561.867	596.616	807.537	653.059	747.661	554.637	380.854	561.737	492.95
ARMC1	550.259	502.072	367.178	2984.12	2160.64	1421.88	1466.27	2088.42	1836.95	5491.69	2756.35	1856.79
ARMC10	184.033	186.157	197.686	2021.42	1046.51	951.428	1082.83	1704.47	1421.09	2129.06	1427.21	1028.24
ARMC6	78.5858	55.3739	57.8168	461.102	620.275	811.581	621.238	388.536	352.777	616.659	1079.26	1359.87
ARMC7	128.435	55.103	68.8674	254.141	314.82	440.812	283.706	350.251	143.462	231.896	326.987	309.996
ARMC8	2703.34	3319.33	2861.26	1414.73	1219.07	984.395	929.437	1355.39	1075.15	1369.63	1288.18	1179.67
ARMC9	1.4065	1.18929	0	66.1328	86.3293	92.6214	78.25	97.7731	22.1258	48.986	94.6984	104.123
ARMCX3	534.923	611.54	931.077	5006.83	5439.17	4308.57	5432.35	6095.8	4094.94	1280.42	1966.2	1347.94
ARMH1	59.1257	149.23	392.3	0.767526	5.9141	4.11336	4.3606	6.43801	13.5753	3.07024	0.400967	0.84274
ARMT1	228.51	396.777	114.772	1354.8	1516.08	1337.38	1257.13	1664.86	709.687	1751.12	2119.79	1401.53
ARNTL	1472.1	2298.37	1699.44	377.554	298.627	167.96	221.617	184.962	309.039	320.323	219.306	275.788
ARNTL2	72.674	84.5986	78.9224	354.812	442.288	400.374	197.195	287.809	141.83	1864.15	1779.01	1628.45
ARPC1B	144.722	204.078	171.316	696.462	785.821	419.115	678.056	477.143	107.248	1247.42	1782.02	1152.61
ARPC4	1891.51	1550.25	1631.55	2805.13	2517.09	3597.47	2090.8	2143.97	1585.48	6600.24	7282.47	7034.85
ARPC5	629.741	724.239	516.104	13986.9	10325.4	8775.18	5232.08	6556.71	7675.65	26185.9	10686.6	10409
ARPC5L	3206.73	2426.73	2707	2595.23	3053.97	3249.04	2165.56	2290.47	2028.15	3947.56	5617.39	4659.81
ARPIN	84.1058	125.57	100.765	36.5133	26.3524	16.2333	45.644	28.6344	71.2331	31.6234	14.0935	17.1151
ARPIN-AP3S2	43.4441	95.3001	53.9735	360.84	559.224	382.588	396.222	619.87	180.225	313.586	568.881	369.314
ARPP19	18699.7	22953.1	20995.7	6682.75	5760.86	5214.32	4240.58	5990.67	4492.76	10612	9014.32	7612.61
ARRB1	17.6957	29.329	32.3934	5.05313	5.73156	0	0	9.82	5.42129	0.462252	1.55074	4.37075
ARRB2	1650.68	1061.97	1151.91	613.13	564.839	822.542	462.878	325.091	390.973	1512.12	1742.28	2017.7
ARRDC2	11132.2	5983.75	6551.3	161.464	111.518	297.108	101.144	57.1749	66.1091	341.677	322.663	399.17
ARRDC3	3206.19	7331.33	6087.68	7148.68	4100.51	3194.02	5601.7	6993.33	6149.74	2532.34	1477.18	1386.53
ARRDC4	284.843	89.9383	941.588	18.4909	8.37096	8.95657	32.8376	28.7718	22.4428	11.2988	3.64908	6.06046
ARRDC5	10.4366	18.7151	1.91656	17.4997	18.2685	8.42736	21.6909	7.24614	15.1402	0	0.582595	0.639745
ARSA	417.433	481.475	478.866	3535.51	4618.87	5467.78	10630.2	11313.1	4146.84	472.305	498.511	542.702
ARSB	479.745	654.174	405.678	1079.96	1225.68	1262.65	1508.75	1735.87	608.883	675.316	918.947	916.203
ARSG	161.401	141.429	241.512	588.302	409.582	546.723	384.152	254.666	352.233	451.95	293.417	244.941
ARSI	730.686	652.987	340.689	0	1.87841	0	0	1.33632	0	0	0	0
ARV1	15.6741	25.8593	19.0081	414.761	390.085	310.762	384.836	400.196	325.19	808.275	639.025	467.123
ASAH2B	22.8688	14.787	21.8115	144.372	55.4064	138.268	87.2933	124.662	68.8692	227.063	275.351	189.236
ASAP3	207.369	112.699	392.371	31.4645	1.90414	6.50553	20.6828	10.3935	15.4712	9.51649	11.9554	8.12758
ASB1	777.802	510.842	612.599	748.812	811.155	1070.44	642.176	576.329	520.204	1186.15	1395.67	1125.27
ASB2	23.9919	1.19126	3.56689	336.303	280.613	492.113	41.5132	31.4099	18.8049	897.467	699.247	582.063
ASB7	2042.94	1789.26	1838.91	903.977	849.451	1091.85	840.492	930.717	528.966	759.446	845.911	635.212
ASCC1	569.973	781.91	505.108	829.467	596.205	719.002	505.798	549.7	403.474	1942.37	1706.96	1214.27
ASCL1	0	1.256	0	19.0601	7.07402	4.48456	17.948	17.5113	21.5212	0.580159	0	1.24812
ASDURF	1.64796	2.79595	5.05627	168.037	0	67.9671	0	0	0	77.6609	1.21864	32.8403
ASF1A	202.031	83.8435	245.867	1661.28	1262.41	973.138	1157.48	1559.47	1088.37	2702.59	2200.56	1223.95
ASF1B	20.0272	14.4233	16.3572	426.25	907.847	1147.53	210.939	383.989	302.939	2082.98	3498.67	3189.03
ASH1L	4979.18	3778.65	5051.18	2272.58	1959.26	1519.12	2878.68	3415.14	3835.98	1233.69	603.698	1258.23
ASH2L	481.232	518.074	648.992	761.882	966.176	839.752	778.749	1217.86	499.294	928.39	1578.72	1280.65
ASL	287.669	257.284	212.369	455.357	474.875	543.83	356.051	359.071	378.187	842.061	897.993	1118.14
ASNS	544.366	900.929	609.933	2565.46	2122.53	3304.22	1785.4	2590.3	1677.88	7668.43	9696.3	5990.58
ASPA	40.1411	80.4184	83.6948	22.4144	12.8523	5.6975	11.6979	17.9035	35.0909	18.9632	5.35715	9.22899
ASPH	395.138	394.235	315.149	396.22	308.012	260.479	569.002	711.965	628.773	234.044	199.742	272.467
ASPM	30.7318	33.905	7.85688	2523.97	3237.62	2593.77	754.7	1394.59	2006.4	3762.85	3908.33	4178.52
ASRGL1	31.6884	35.4795	44.3142	137.429	138.141	99.7653	105.307	154.769	103.262	307.594	258.581	168.675
ASS1	1.79005	11.311	4.4244	186.143	175.427	626.043	28.3133	121.658	35.3557	200.18	536.557	280.158
ASS1P1	26.0723	49.2774	1.935	0	0	0	0	0	1.20881	2.36683	0.60696	0.662515
ASTL	34.464	17.0187	26.554	3.25649	0	2.36134	0	0	2.69455	1.53557	0	0.933058
ASTN2	870.259	1499.7	1739.4	552.108	373.725	287.97	395.128	496.424	644.473	395.054	201.395	294.848
ASXL2	731.899	350.788	695.901	1587.91	2131.15	2386.87	2298.81	2910.73	1481.95	982.799	1587.39	1449.14
ATAD2	1676.98	2465.15	2792.28	832.115	1763.22	1584.94	589.185	761.916	832.565	4022.27	5294.4	5199.89
ATAD2B	1179.77	1325.53	1468.23	245.374	200.746	191.821	190.666	234.856	282.783	268.851	191.957	211.051
ATAD3A	292.321	394.59	280.843	691.583	772.166	908.87	737.211	536.024	844.513	1069.59	1486.1	2099.82
ATAD3C	24.7687	29.8288	35.2331	137.612	77.8979	191.304	96.8743	43.6102	262.766	92.5767	76.8164	151.436
ATAD5	405.173	376.128	281.248	281.588	531.267	391.069	154.051	191.166	310.165	1302.56	1245.94	1514.36
ATCAY	132.478	116.873	172.522	48.8378	22.1063	33.0803	29.7044	36.1214	108.826	55.6317	18.7893	27.0162
ATF1	347.08	238.54	400.137	942.659	762.964	799.244	676.668	899.955	718.288	1376.48	1078.56	738.393
ATF3	217.274	501.222	59.2899	104.541	65.4284	139.788	139.552	240.654	150.751	613.719	788.571	651.99
ATF5	979.152	963.518	796.31	1874.31	1641.8	4142.44	1823.49	1446.25	1112.73	6010.92	6401.85	7078.83
ATF6B	1483.37	1255.31	1213.98	2064.43	2670.2	3058.34	3169.05	2709.57	2363.73	1540.24	1740.67	2239.76
ATF7IP	9839.97	10245.7	7281.23	2707.63	3581.84	4095.18	3757.97	5775.51	2565.86	2453.89	3262.38	3253.12
ATF7IP2	2314.42	4040.56	1966.04	795.15	420.806	355.601	365.983	367.153	580.817	896.43	317.584	324.782
ATG14	2477.35	2436.3	2783.33	364.546	328.842	238.435	536.216	379.987	713.163	317.849	201.712	299.229
ATG16L1	2303.91	2457.01	1979.48	608.946	582.102	551.262	649.645	573.659	912.136	630.424	411.869	673.94
ATG2A	3503.81	2215.73	1011.79	908.77	964.174	1393.34	1091.43	928.348	1159.59	444.491	564.293	725.663
ATG2B	3235.27	3763.46	4623.08	2277.38	1960.33	1721.53	2538.89	2219.86	2269.01	1185.78	1299.72	1397.74
ATG4A	413.351	389.561	235.275	1885.62	1541.44	1156.68	1281.3	1278.21	1397.67	722.833	566.796	444.293
ATG4C	95.1678	35.4211	56.5648	976.707	1011.03	834.377	1025.29	1266.46	752.02	681.634	551.606	414.18
ATG4D	1121.63	1033.13	1023.54	395.339	440.991	431.766	497.873	449.41	516.312	245.017	251.342	326.712
ATG9A	3411.4	2400.73	3177.21	1021.03	1001.61	1190.54	1395.32	1450.05	1371.98	887.634	996.532	1142.89
ATIC	740.609	561.343	722.307	1292.38	1230.51	1748.13	1376.87	1603.1	917.975	3316.53	4749.76	4393.51
ATL3	711.054	702.488	733.62	2450.86	2336.58	1985.28	2445.61	3336.76	1532.11	3032.87	2888.76	2255.37
ATM	7522.18	6968.27	10972.5	6257.51	4758.07	3711.01	7002.4	6523.86	10599.7	2550.06	1375.44	1923.14
ATN1	2931.03	1625.6	3185.86	466.088	681.746	913.84	864.714	984.228	589.861	358.663	379.009	496.56
ATOX1	151.142	199.118	142.194	1870.62	1756.33	1396.8	1628.88	2106.16	1543	1148.88	979.935	898.837
ATP10B	78.1443	115.189	157.737	48.4663	16.0398	23.2212	35.8469	19.7215	81.0739	35.0116	15.39	17.8873
ATP10D	172.852	88.7719	219.726	1338.07	1805.8	1609.71	2268.98	2516.41	1305.82	645.602	980.497	744.31
ATP12A	0	0	0	27.5183	21.021	35.1402	9.45486	2.03371	20.872	514.491	286.442	740.272
ATP13A1	3913.61	2535.44	3931.96	6330.34	7650.69	10410.5	8895.46	7452.84	8118.19	2262.37	2388.68	2726.04
ATP1A3	142.341	196.155	196.052	33.172	25.9514	34.7874	49.8744	31.9345	69.7903	56.0041	53.7116	57.9697
ATP1B1	296.959	738.295	726.389	130.585	61.6127	127.709	262.033	216.781	81.9736	132.397	167.373	211.871
ATP1B3	1318.98	1452.18	1772.71	2544.45	2844.6	3265.92	2355.41	2674.05	1484.98	4128.56	4781.73	4062.41
ATP1B4	52.2013	105.279	79.7783	14.1796	8.20086	16.4185	14.6782	7.84049	27.077	17.0135	7.66501	7.48476
ATP23	43.0901	91.1341	47.3075	458.358	192.445	259.941	215.208	192.685	330.079	749.733	404.683	297.125
ATP2A1	255.118	71.6312	198.667	5.17103	7.04903	8.52533	14.5045	55.1669	14.2724	23.4924	52.1605	25.7976
ATP2A3	36187.1	24684	29648.1	12754.4	13415.6	16969.2	18308.1	13728.4	17166.7	5742.1	5946.8	7077.12
ATP2B1	11498.5	18049.9	20090.9	1438.38	2477.8	2115.05	2966.32	3872.9	1805.35	1985.43	3425.43	3334.95
ATP2B4	271.542	191.401	1048.19	1568.62	2355.68	1544.16	2422.68	4068.93	1863.57	756.882	1254.08	904.385
ATP5F1A	9944.94	13064.6	9938.14	20552.1	20798.3	19433.4	17367.4	21158.4	10685.9	21528.1	24059.8	18995.7
ATP5F1C	1427.1	2012.28	1462.96	6238.17	4996.98	4046.38	2868.73	3659.44	3342.12	8771.1	5963.85	4468.87
ATP5IF1	368.902	474.01	267.761	3052.99	2325.8	1779.89	1423.1	1852.79	1876.07	3324.95	1983.54	1587.41
ATP5MC1	300.094	400.801	250.156	4374.43	2721.86	2383.47	1882.13	2498.23	2761.11	5849.42	2934.56	2796.09
ATP5MC2	278.592	501.045	392.484	102.993	81.5339	84.5761	79.8929	83.372	109.543	171.942	84.3379	89.1057
ATP5MC3	1338.59	1576.03	1524.09	9165.78	6578.24	5478.9	3905.18	5576.35	4259.28	13085.8	8343.41	7120.57
ATP5MF	636.237	1030.91	465.749	5304.46	3438.26	2728.32	2019.18	2531.66	2615.13	7440.43	3637.53	3248.71
ATP5MF-PTCD1	12.0028	28.2914	4.89708	195.287	202.155	272.421	238.428	224.455	168.797	248.839	289.753	319.877
ATP5MK	356.036	929.891	324.988	6036.97	2393.79	1377.62	1117.75	1847.46	3251.24	8596.56	2505.93	2078.75
ATP5PB	1684.73	2956.45	1542.52	8816.57	6292.6	4824.54	3581.28	4493.44	3974.69	17893.3	9622.4	7794.23
ATP5PD	481.502	1062.37	503.273	3912.39	2694.48	2449.73	2061.33	2726.55	2026.01	4253.46	2601.98	2068.08
ATP5PF	597.741	691.242	481.824	8350.19	4771.96	2960.31	2995.81	4317.58	4141.84	7527.11	3967.32	2751.43
ATP6AP1	917.772	621.664	583.286	3451.52	4833.46	4942.66	5082.8	6249.95	1989.92	1123.76	2026.25	1883.45
ATP6AP2	1986.25	1948.1	1620.82	5762.54	5211.98	4436.68	2815.29	4208.26	2416.18	3317.02	3203.74	2099.04
ATP6V0A1	758.662	1228.51	763.926	2181.75	2991.53	2925.73	2158.71	2938.03	2246.67	1315.24	1944.06	1472.52
ATP6V0C	2295.19	2225.72	2269.91	781.739	924.785	1809.15	661.291	904.275	661.102	605.064	796.209	883.721
ATP6V0D2	10.6157	20.8118	20.2172	0.489201	1.11075	2.11833	0	9.94771	6.68411	4.63532	1.87879	0.849995
ATP6V0E1	1310.09	1190.06	1047.61	9397.17	4638.83	4243.12	5843.1	6873.67	5615.54	7301.03	3740.52	3075.49
ATP6V0E2	140.678	85.2946	105.588	198.28	166.634	141.939	93.5557	65.306	3.42093	537.23	976.387	636.288
ATP6V1A	1111.51	844.523	645.137	2278.49	3414.61	3172.98	4660.53	7471.56	2350.37	1273.14	2357.9	1818.83
ATP6V1B2	950.492	1195.71	789.467	1740.31	2193.85	2157.8	1976.72	2347.73	1109.77	2332.28	3584.42	2979.16
ATP6V1C1	482.584	213.68	478.139	2225.5	2110.98	1501.32	1589.84	1943.69	1382.78	1838.04	2143.13	1133.86
ATP6V1D	197.221	245.078	156.926	2019.88	1698.43	1212.19	1465.18	1742.36	1239.31	1270.06	899.894	838.046
ATP6V1E2	42.6306	59.9104	99.8062	118.061	269.665	184.369	76.2614	180.521	74.0561	194.22	443.449	302.626
ATP7A	234.154	201.505	373.529	824.64	1297.99	1248.63	1357.35	1849.16	723.075	452.047	717.897	575.03
ATP7B	2.60151	1.42773	2.52846	37.618	46.3651	99.206	53.1717	40.4993	25.8851	14.9444	44.1652	47.845
ATP8A2	4.88927	0.917735	0	15.0913	11.4314	88.6827	0	4.14226	3.11026	18.0357	111.584	75.2593
ATP8B2	1406.05	584.989	853.061	6735.71	9512.93	14527.6	7397.84	7448.27	7978.41	3592.3	6315.28	5825.02
ATP8B4	3.01602	24.4578	0.848247	2.64144	0	1.74507	0	0	2.21074	328.672	138.301	310.267
ATP9B	1722.13	2241.52	2200.61	979.241	840.009	703.756	1079.94	885.104	1068.1	633.075	556.518	624.535
ATPAF1	293.872	180.639	340.839	1255.29	1524.91	1089.21	1643.9	1999.77	1326.09	1280.18	1855.99	1435.8
ATPSCKMT	14.4328	15.7853	35.9634	189.105	226.849	199.111	181.646	223.728	163.822	376.919	394.774	299.769
ATRN	589.869	195.032	438.485	1212.03	2013.35	1735.03	2004.37	2494.82	705.441	492.73	906.723	726.595
ATRNL1	35.0667	6.08019	10.8361	1.34367	6.85883	8.80051	0	0	0	29.4633	51.2358	43.4425
ATRX	4456.49	5853.41	6888.36	2738.74	2929.53	2658.17	3246.93	3043.58	2548.5	2098.56	1475.35	2039.05
ATXN1	2212.18	3223.96	4620.8	1735.15	1796.08	1550.15	1251.15	1891.4	1199.26	522.148	502.368	293.976
ATXN10	666.937	341.553	483.051	1830.03	2191.41	1990.12	1392.1	2083.39	1344.1	1672.31	2190.95	2199.14
ATXN1L	9109.87	10961	11478.7	3746.59	3199.63	4579.3	4425	3717.04	5040.35	2903.13	1692.43	1956.78
ATXN3	657.644	874.638	722.935	245.324	308.711	405.443	527.43	438.105	594.399	509.496	598.265	588.79
ATXN7	1741.15	2522.2	3003.62	269.641	217.764	298.772	402.802	315.575	366.83	388.737	205.627	290.971
ATXN7L1	126.671	79.9012	81.1799	177.813	140.335	236.41	145.812	71.1408	59.7353	454.217	477.153	530.884
ATXN7L3	8011.7	5096.84	5483.82	1360.83	2103.29	2311.39	1649.04	1716.41	1830.34	2069.41	2428.55	2876.46
ATXN7L3B	3854.42	3531.24	4854.06	1438.34	1197.38	1249.86	1659.71	1424.24	2005.91	1357.46	954.365	1283.39
AUH	146.373	97.5617	169.34	398.788	352.016	292.631	437.779	390.913	321.519	248.398	201.665	233.167
AUNIP	12.7232	4.3922	2.35622	27.1284	63.8875	59.5445	9.61475	11.5887	22.3164	281.171	292.2	254.169
AURKA	34.1099	34.4808	48.4549	811.067	1174.99	1200.69	324.406	537.036	304.574	2103.67	3194.75	2276.54
AURKAIP1	530.208	454.516	339.837	2008.21	2024.85	2500.66	1395.37	1572.45	1284.66	1850.7	2180.21	2264.86
AURKB	31.6371	21.5256	13.9127	542.887	736.459	1021.55	178.302	271.961	583.182	2001.5	1612.15	2246.51
AUTS2	711.223	1742.08	1601.24	152.587	25.7766	13.0581	97.0018	174.2	68.5983	82.1759	32.2284	23.1292
AVEN	55.7645	64.3702	90.772	504.737	670.057	645.018	818.447	893.898	434.658	258.675	427.757	469.192
AXIN1	1437.96	780.946	2639.08	347.991	531.935	643.537	582.742	579.809	336.448	319.056	525.284	588.763
AXIN2	167.163	34.5908	1084.73	7.21432	12.085	32.2181	20.8253	7.81352	45.1188	5.07605	4.70084	21.6776
AZI2	279.188	316.453	217.286	1379.79	1282.41	1281.16	1754.7	1848.82	1342.62	954.234	1246.32	962.972
AZU1	140.413	106.886	117.405	22.8075	24.2874	11.9825	26.0593	19.2498	36.6496	17.1138	6.34953	16.6783
B2M	102886	160335	94039.2	896533	439981	289132	371264	496680	425991	204091	87354.4	57609.2
B3GALNT1	7.31361	22.9468	5.40089	46.6205	27.2201	28.5386	21.3479	4.80088	24.2703	130.389	95.522	69.7531
B3GALNT2	152.562	190.695	161.347	610.018	701.619	614.869	817.881	767.538	814.367	312.648	557.073	440.773
B3GALT1	92.6523	204.312	186.244	30.7067	17.5862	10.1375	30.2696	29.9197	61.3545	22.8611	12.1093	21.3228
B3GALT4	154.775	54.3727	129.299	169.609	195.659	308.418	188.551	186.25	128.349	76.0346	101.276	88.4471
B3GALT9	0.551835	0.96011	9.10411	125.032	156.227	122.087	129.309	110.36	135.737	210.875	98.6707	104.009
B3GLCT	769.558	705.94	454.702	278.804	251.598	234.813	356.501	403.275	244.598	216.013	206.142	197.398
B3GNT7	1015.96	817.625	313.063	28.4853	32.711	47.518	24.6129	10.9083	7.44651	43.4983	51.9275	60.8651
B3GNT9	24.4903	14.3807	3.59019	332.25	462.773	399.519	755.09	898.413	361.335	69.3793	134.757	93.1794
B4GALNT1	0	0	0	5.80309	1.21205	11.1516	14.279	4.26032	3.80783	41.6448	25.5449	34.1147
B4GALNT2	131.153	229.472	242.099	49.5161	21.2368	13.9369	14.9886	18.2158	52.9087	42.421	14.0317	16.4533
B4GALT1	14178.6	9546.82	12277.4	3121.72	4042.85	2153.34	1926.75	1895.22	447.639	2817.26	4742.02	2341.95
B4GALT2	142.021	88.7552	436.144	763.384	912.167	939.23	579.315	664.23	592.809	631.435	826.466	1171.57
B4GALT3	873.654	747.922	806.342	7560.28	7047.81	9215.15	7403.51	6309.41	4977.15	2043.97	2769.6	2285.71
B4GALT5	844.387	547.22	265.036	118.67	148.237	179.602	208.813	235.946	110.222	641.152	577.471	926.528
B4GALT6	10.4229	3.62226	1.6461	6.80884	16.0512	20.7852	5.94642	14.0969	3.39474	76.676	50.6143	75.1265
B4GALT7	767.605	357.339	405.804	1082.02	903.076	917.391	1590.43	991.148	1282.11	400.593	305.787	433.656
B4GAT1	46.5832	29.9832	16.0857	186.908	234.241	262.174	315.957	354.301	136.388	124.317	191.938	157.994
B9D1	6.88643	9.9786	5.10467	1388.14	546.891	460.431	459.808	453.559	588.327	157.444	132.747	61.4657
B9D2	311.914	754.712	290.66	112.702	64.6741	85.491	59.0013	111.414	82.448	73.7419	46.6422	71.4317
BABAM1	945.275	799.271	768.967	2084.52	1970.82	2062.47	1763.77	1851.91	1964.53	2423.83	2322.58	2273.88
BACE2	684.893	841.996	1215.21	271.896	196.109	378.16	122.248	83.9298	36.8099	98.5519	114.37	91.8741
BACH1	12340.4	11456.5	10760.9	2253.81	2573.74	2367.14	2849.56	3392.66	1537	724.26	1338.26	705.602
BACH2	3271.11	3644.64	9529.11	114.28	9.72953	106.051	30.703	35.9677	1.20759	70.6421	95.1809	40.182
BAG1	753.204	869.638	883.351	2359.96	1966.32	1903.3	2370.39	1712.31	1279.95	1228.67	1714.28	1610.86
BAG2	397.408	484.363	418.862	500.382	308.128	382.847	396.458	391.567	293.342	1432.51	1154.2	893.858
BAG4	1203.82	1783.49	1326.38	577.569	663.427	573.812	569.346	767.353	425.303	757.323	1098.12	703.821
BAG5	3187.94	2979.77	2896.08	1365.12	1402.45	1290.67	1536.86	1759.31	1297.23	1626.11	1380.75	1450
BAIAP2L1	22.1405	10.1619	9.14701	3.40436	1.54442	9.28376	8.44441	16.6641	2.99703	59.0997	22.9434	98.8739
BAIAP3	7618.9	4433.3	2615.9	42.817	23.9148	49.5231	34.0752	22.7645	148.361	9.52039	4.37885	61.0018
BAK1	2160.88	1465.99	1982.59	3331.34	3521.42	5385.87	2663.46	2561.34	2428.19	3351.13	4772.17	5164.34
BAMBI	31.7556	125.49	4.71115	3.11306	4.83717	1.14097	3.06664	13.8377	1.12667	5.1188	3.10827	3.73424
BANF1	957.915	901.549	361.317	1230.07	1324.06	1677.58	1015.71	1343.27	764.598	4219.07	4023.73	3432.35
BANK1	9120.3	11622.5	14280.4	1542.52	1280.35	1868.16	1051.76	586.98	769.738	4074.38	4378.18	4399.37
BANP	574.095	640.564	772.083	270.954	276.872	266.997	318.19	218.196	363.228	276.594	312.388	305.215
BAP1	6099.66	7468.13	5677.55	1527.57	2203.79	2582.93	2280.96	1763.1	2002.41	1761.07	1911	2734.56
BARD1	281.856	195.476	223.196	622.153	603.892	821.615	609.623	825.179	588.167	1319.94	1393.88	1124.43
BATF	54.037	60.0502	9.3156	283.397	322.824	377.6	223.863	156.6	129.678	860.271	897.287	1252.22
BATF2	0	0	0	106.274	206.151	70.3054	376.143	474.913	146.7	31.8836	47.418	27.1744
BATF3	0.608161	3.84643	1.39534	3.09629	0	8.94045	4.40042	5.42301	0.854529	319.787	247.066	380.362
BAZ1A	4048.85	3987.49	3244.62	1894	1984.01	1613.04	3538.02	2342.57	2391.49	1404.38	1678.3	2118.89
BAZ2A	27805.6	19124.6	41842.6	6502.58	7778.57	8402.63	9827.54	10619.9	9464.65	3556.98	4116.45	4572.63
BAZ2B	802.98	799.354	1117.67	290.172	253.865	266.55	566.911	466.848	690.195	162.301	109.722	238.293
BBC3	1041.17	700.123	425.502	38.2877	64.0044	109.621	97.3599	83.5281	62.4876	82.0645	143.595	133.28
BBIP1	108.233	302.1	223.867	1973.75	1071.13	517.024	480.341	653.9	1061.93	1514.59	691.197	431.606
BBS1	103.769	99.6709	32.2752	180.454	134.546	173.862	298.001	270.676	504.056	126.45	59.0732	164.098
BBS12	4.75272	12.1494	21.221	162.832	106.741	115.127	204.239	167.88	162.503	90.3773	86.0694	48.4672
BBS2	509.545	491.334	548.486	212.895	200.806	151.369	352.791	519.314	179.888	184.107	221.63	298.99
BBS7	25.9365	56.8532	20.2742	261.221	238.294	113.298	162.463	152.022	158.759	858.56	525.358	446.811
BBX	4660.72	2803.98	4350.16	1240.68	1662.5	1505.98	2076	2225.23	1182.24	957.513	1598.98	1432.17
BCAM	31.747	53.6551	44.2196	19.6323	8.58975	2.55783	17.2562	9.61505	17.422	9.82237	3.5164	6.57592
BCAP31	975.164	579.999	733.83	2899.66	4153.5	4265.13	3306.32	4258.78	1235.46	2082.23	3981.45	2689.51
BCAR1	0	0	0	16.356	22.4451	11.2146	20.5867	57.8768	8.51523	1.3619	2.96051	6.36757
BCAR3	258.849	172.886	333.194	321.058	692.866	884.592	409.403	635.237	309.507	597.535	860.205	903.698
BCAS1	94.6899	100.724	1.95153	1.36241	10.0546	41.9268	0.958189	24.8259	43.1332	108.754	105.609	302.106
BCAS3	283.599	231.798	311.879	398.912	348.699	531.997	300.379	591.023	374.017	103.464	104.245	96.5669
BCAS4	981.999	860.987	1180.26	120.112	107.878	295.677	102.13	147.038	96.4367	1242.86	1313.38	1365.83
BCAT1	174.94	154.169	298.932	128.935	81.1451	163.302	47.7391	75.0497	105.129	2522.5	2505.07	2535.74
BCAT2	88.6686	112.516	104.984	468.089	501.311	698.539	445.692	505.51	460.357	848.803	959.54	1165.36
BCCIP	1421.22	1546.08	1174.71	1904.13	2075.64	1581.6	1493.87	1741.9	1142.92	2782.48	2977.31	2599.05
BCDIN3D	165.882	129.861	186.113	405.346	299.478	354.52	354.568	335.731	288.245	284.29	247.018	214.44
BCKDHB	42.697	89.0148	134.767	416.936	362.389	368.863	305.721	347.064	260.931	460.133	423.031	397.227
BCKDK	136.762	65.6024	65.2067	1179.38	1839.91	2007.03	1464.55	1703.63	933.189	853.928	1293.43	1233.53
BCL11A	2596.09	2844.93	4919.94	222.003	109.458	124.582	87.1521	57.927	53.5314	426.14	288.119	241.916
BCL2	4414.39	4778.07	4869.39	1635.12	1567.99	2404.94	2816.79	2612.5	1278.87	1983.05	2211.39	2126.45
BCL2A1	564.187	1605.22	470.319	124.454	23.1574	57.0681	13.1055	23.1418	16.8761	225.584	52.6693	64.8184
BCL2L1	646.202	431.805	355.443	3768.68	5197.19	4766.56	6507.92	7039.6	4633.46	1370.53	1673.08	2128.37
BCL2L11	12407.5	12203.9	13094.4	5427.73	8064.72	5233.18	3532.56	6518.83	2226.23	1993.36	2994.22	2096.13
BCL2L12	184.481	187.364	94.6691	457.267	624.899	860.223	394.703	401.472	507.813	1297.04	1391.03	1246.12
BCL2L13	296.061	432.175	295.994	1239.47	1021.01	1204.82	1099.78	1204.05	698.39	961.666	1183.25	1139.05
BCL2L14	18.2412	29.6541	35.3864	25.9468	47.2774	41.2677	145.27	75.3097	125.712	23.6767	31.5252	15.5388
BCL2L2-PABPN1	239.901	168.671	136.541	103.194	199.832	102.831	325.536	267.777	349.956	88.2191	117.638	130.365
BCL3	4592.76	3430.55	2649.57	1357.27	1476.69	1549.28	1443.1	1269.09	1416.51	670.688	848.559	599.253
BCL6	643.579	774.948	1312.26	307.214	603.637	334.66	325.321	527.174	235.078	98.139	111.431	93.669
BCL6B	19.0584	10.9018	29.8317	2.99184	4.52588	2.21942	0	0	0	5.95867	2.25174	1.74079
BCL7A	858.738	617.679	978.662	292.574	437.185	351.292	203.698	144.299	45.0409	234.501	560.558	322.131
BCL7B	3218.13	3946	2904.12	971.334	817.482	1091.61	793.484	897.548	859.564	1648.42	1601.46	1900.06
BCL7C	861.612	686.584	588.909	254.867	177.247	195.285	216.146	213.002	228.987	494.609	461.542	546.344
BCL9	252.111	229.578	179.849	564.244	641.553	1347.49	797.325	710.122	463.553	340.953	433.579	626.154
BCL9L	2959.78	1596.99	2858.59	106.681	162.056	490.112	172.891	339.305	317.095	277.991	389.61	618.712
BCLAF1	14652.7	22268.1	16129	4344.93	5517.87	4942.82	5738.03	5293.21	4483.78	5388.41	7134.19	7221.07
BCORL1	67.7618	33.7073	42.834	125.21	75.4748	198.129	179.53	135.547	158.49	93.6329	80.3554	115.575
BCRP2	58.716	73.7316	36.841	51.1717	13.2211	14.0988	34.236	23.0519	24.609	16.7666	9.56046	5.72116
BCS1L	111.831	129.247	132.404	537.178	418.506	439.71	504.774	374.981	886.997	1028.66	738.925	1012.53
BDH1	206.977	391.483	199.164	218.848	207.666	254.317	190.372	151.351	224.734	851.259	701.227	1216.36
BDP1	3600.21	3637.87	4381.45	1553.62	1609.99	1385.23	2303.37	1979.7	2049.69	2011.4	1468.29	2072.98
BEGAIN	21.4526	71.5605	34.4428	0	0	2.70049	0	0	1.73365	0	0	0.966363
BEND2	21.7017	33.9949	44.7369	3.06187	8.16767	3.44956	10.0914	3.95341	14.3096	6.51942	4.78181	3.09139
BEND4	671.87	931.528	1441.73	126.428	272.66	380.665	36.0689	93.8812	119.61	526.103	845.453	635.787
BEND5	367.57	373.95	123.191	23.423	2.71818	22.9828	4.55704	1.47788	3.29642	129.215	37.2992	89.2567
BEND6	1.3629	0	2.49837	5.33545	5.37959	6.96439	2.3664	0	3.6661	26.5902	27.2145	18.491
BEND7	58.1077	86.1712	68.0862	18.7179	12.6984	18.0346	9.18584	9.01168	31.762	12.888	12.492	2.80755
BEST1	63.1025	122.221	108.157	20.5765	9.94032	21.2201	35.4016	22.3642	43.7523	27.2068	23.0542	24.8669
BET1	133.109	241.215	182.118	5522.67	2455.87	1592.05	2187.98	2719.21	3480.54	2752.97	1247	788.127
BET1L	1622.03	785.17	964.746	3015.69	4112.09	3111.34	3839.46	4142.57	2604.86	1490.31	1837.54	1949.6
BEX2	840.206	1020.81	233.442	228.758	49.4468	87.671	180.114	64.179	77.3614	243.404	137.042	113.452
BEX3	29.2237	21.1349	6.1021	15.4327	8.63537	13.1701	3.66491	3.84242	3.16242	51.9846	33.2995	20.4115
BEX4	670.463	645.641	623.404	148.515	170.256	350.015	211.83	220.85	240.925	87.0283	139.188	197.725
BFSP2	0	0	3.77859	145.514	154.007	124.327	75.0077	156.256	122.417	49.8133	34.4606	50.9261
BHLHA15	5.5208	1.1475	1.02037	923.859	1682.4	1968.72	1212.11	1423.38	759.256	111.173	251.699	193.329
BHLHE40	3391.46	5617.94	3297.88	1699.69	1812.12	2485.31	1853.37	1903.79	1507.29	4456.96	5853.12	4715.75
BHLHE41	399.937	145.175	84.4481	3166.1	4794.4	4495.16	4346.9	5840.27	3520.28	1346.03	1323.62	1701.24
BHMT2	54.9532	61.1162	51.661	14.2899	11.8666	10.678	16.4651	3.97881	47.0722	16.5719	2.94579	13.8711
BICD1	440.793	367.26	785.588	793.808	626.805	453.371	1047.3	1074.12	801.715	382.714	424.715	428.639
BICDL1	291.413	171.316	439.086	23.2528	15.6342	29.0401	23.8607	9.59406	31.829	46.1775	60.4822	54.7835
BICRA	550.704	356.591	506.995	396.321	484.834	613.705	538.377	525.035	563.023	213.309	251.415	276.536
BID	324.268	268.515	74.2249	496.228	480.454	624.144	320.097	448.788	389.978	176.084	239.031	185.794
BIK	10.6884	9.67206	7.09564	596.139	443.745	632.047	249.951	240.895	163.752	288.305	372.966	272.045
BIN1	1071.56	830.265	1039.23	202.67	95.4881	224.782	179.157	102.119	91.4744	806.6	576.455	596.571
BIN3	1778.62	1958.35	1144.38	541.31	499.739	472.498	443.843	416.655	594.878	392.122	479.939	568.27
BIRC2	2787.31	2538.66	2256.6	2787.52	2456.71	1870.94	2363.6	2689.11	2692.09	1458.4	1155.65	1019.73
BIRC3	9685.92	9748.1	7320.12	1364.49	1131.43	902.976	1285.68	1151.16	613.056	2815.05	2000.12	1353.31
BIRC5	84.587	148.188	105.028	1179.79	1443.38	1289.1	309.995	552.804	809.699	4903.49	4035.8	2906.84
BIRC6	14410.2	12643.5	12944.6	3354.65	4051.83	4611.45	4800.1	5317.02	4627.42	2552.86	3239.71	4144.32
BIVM	55.9605	92.2932	65.8329	132.981	160.391	73.4035	109.039	166.733	101.402	186.855	230.921	208.497
BLCAP	1500.72	1618.66	988.091	854.337	889.902	965.618	1139.39	1285.09	1171.38	548.61	618.413	662.273
BLK	10949.1	9270.75	12622	1029.95	673.478	1535.96	516.858	386.205	397.22	656.494	592.691	584.398
BLM	399.574	236.43	320.65	1041.01	1198.71	1385.04	678.502	693.672	378.462	2108.88	3387.94	2896.68
BLMH	463.184	424.262	539.824	842.397	1197.78	1251.4	836.453	1081.39	704.581	1510.25	2072.57	1986.58
BLNK	643.754	948.657	782.545	4345.34	5093.53	4164.26	4451.84	4265.97	4684.24	1148.35	1621.55	1581.14
BLOC1S1	486.202	984.25	478.323	2607.28	1436.21	1300.13	1010.37	1251.75	1967.56	2435.08	1169.78	1094.1
BLOC1S2	2487.33	3204.01	2627.68	1731.09	1061.6	854.105	692.106	790.545	891.324	2730.16	1779.2	1362.79
BLOC1S3	356.323	326.239	246.357	579.104	545.251	712.615	699.958	967.22	704.568	341.512	361.063	387.137
BLOC1S6P1	28.1413	50.0303	71.9682	14.523	15.6913	8.22269	10.3055	5.84813	38.0664	10.5338	1.81051	7.03159
BLVRB	57.85	72.3778	39.7313	683.527	768.483	783.257	610.211	920.231	609.294	668.985	718.921	605.426
BLZF1	124.462	175.616	123.388	1157.62	910.259	565.697	903.358	936.182	931.517	769.845	608	539.019
BMERB1	11.5679	45.3666	2.13848	2.67509	0	1.74729	3.94361	0	0	47.7923	28.7542	76.9313
BMF	6345.05	9260.9	6966.44	5346.78	4148.18	4590.6	9342.61	5422.86	5687.54	2456.5	3011.84	2375.41
BMI1	4642.39	3557.37	4616.56	2609.14	2063.44	1812.02	2824.98	3443.3	2790.47	1710.58	1574.87	1344
BMP1	107.722	102.346	152.419	49.2629	64.4906	34.4993	85.4579	78.5021	72.7609	45.5277	23.4903	25.9334
BMP6	17.2846	8.61753	39.282	176.527	287.271	308.148	1076.67	1408.71	404.993	43.2333	97.1639	82.6527
BMP7	76.7888	81.1724	120.324	32.8777	25.0849	12.969	24.4296	13.6836	40.9781	27.1807	13.9372	24.0337
BMP8A	21.7251	13.499	7.75078	108.074	69.3355	240.48	168.237	73.5416	50.8524	51.6741	41.9727	43.2908
BMP8B	144.277	84.4055	246.693	3961.45	3068.27	5613.23	1769.74	1353.48	630.174	2173.54	3493.77	1721.18
BMPR2	2978.71	1752.67	3907.58	923.137	1188.82	840.11	1529.71	2635.79	558.947	394.093	514.855	386.886
BMS1P1	610.408	894.616	784.679	460.406	324.178	262.752	444.804	425.64	1282.84	246.244	109.895	260.12
BMS1P10	7.14286	9.51687	10.6728	51.0911	99.079	84.5143	39.13	135.042	193.978	15.9674	44.9071	18.7967
BMS1P11	3.12023	3.99744	1.89953	9.08836	10.5847	34.7786	13.3011	14.0684	176.804	0	2.93733	7.48202
BMS1P2	150.17	335.823	182.967	76.9048	35.6318	64.4676	57.1	93.9324	287.637	47.5803	16.0043	84.0216
BMS1P4	111.432	129.583	61.4929	459.679	306.88	196.306	407.231	226.495	778.649	180.644	80.1655	149.178
BNIP1	326.671	696.108	314.84	278.951	228.001	218.964	155.657	153.038	184.709	478.695	393.201	323.044
BNIP2	7785.72	7976.14	9843.07	2728.11	2637.52	2523.65	2667.03	2760.72	2484.67	2732.55	3227.77	2248.44
BNIP3	112.575	132.414	92.7036	772.178	691.32	551.489	542.191	873.032	406.096	2959.04	2443.96	1761.07
BNIP3L	3272.16	3744.84	5259.12	1990.12	2311.4	1727.06	1215.1	1954.53	910.341	4609.33	3756.85	2390.44
BNIP3P28	13.0633	29.8194	16.4439	3.12894	1.14773	2.29857	1.49282	7.89272	9.89261	1.75391	0.597418	1.20092
BOD1L1	11004.8	12682.1	11451.6	1872.1	1629.74	1915.13	2650.19	2306.3	2590.43	1899.11	1453.11	1941.46
BOLA1	41.8326	16.1332	17.5334	204.941	137.514	169.909	138.129	170.313	205.275	201.512	173.676	139.534
BOLA2B	387.81	636.389	296.431	2852.85	1176.97	950.836	788.829	1028.41	1803.83	2282.71	924.675	816.165
BOLA3	29.6321	34.1357	18.7202	771.752	535.589	422.496	392.697	474.08	707.291	2350.57	1155.32	933.042
BOP1	214.973	133.769	206.344	550.962	719.078	1176.49	729.183	654.983	564.119	1327.68	1985.88	2801.44
BORA	168.466	165.012	139.772	616.483	812.408	516.932	296.319	500.538	463.342	1084.03	1022.36	702.845
BORCS5	980.029	1154.61	1829.6	651.103	625.199	843.787	506.451	379.596	276.874	466.892	575.207	450.86
BORCS6	160.423	75.2887	94.9548	437.998	593.564	798.564	578.074	498.941	293.358	230.819	336.369	427.363
BORCS8	66.5778	75.5437	56.4835	633.821	591.566	525.091	520.404	347.34	536.348	539.685	577.087	663.143
BPHL	44.795	136.079	86.7805	54.8138	28.8386	41.3796	46.5941	50.6137	51.6982	153.525	128.537	136.024
BPNT1	136.376	142.185	105.852	906.368	985.886	1088.07	844.992	828.477	757.448	1279.85	1565.63	1325.35
BPNT2	2449.42	1797.9	1984.57	4440.91	4836.57	4676.13	3760.37	6085.49	2565.68	2565.02	3741.51	2643.42
BPTFP1	129.36	105.639	122.847	3.9046	3.37568	9.42798	18.016	3.60645	32.1827	8.36286	4.18618	5.11477
BRAF	6393.98	5592.06	4606.52	1188.26	1160.8	1195.69	1350.24	1691.34	1043.31	978.596	1272.32	1002.61
BRAT1	460.676	579.221	441.469	624.733	861.531	1056.33	999.414	925.362	1015.94	797.354	1078.13	1355.29
BRCA1	192.509	271.59	251.723	471.299	661.292	585.339	304.622	245.821	411.126	1362.12	1599.96	2351.59
BRCC3	468.023	282.586	540.603	714.003	991.203	978.527	713.332	815.671	444.463	1042.77	1435.05	1448.9
BRCC3P1	15.0031	44.1204	56.7999	5.04123	1.1717	0	1.49503	5.92791	7.06068	8.59982	1.15724	5.05049
BRD1	3035.29	2684.52	3187.56	929.359	951.794	1268.39	1240.99	1017.29	968.958	811.74	814.189	1138.78
BRD2	19028.4	22685.7	17274.3	12040.3	12531.1	11945.8	15387.3	12516.2	12368.8	9034.31	7096.32	9806.92
BRD3	1801.55	637.72	747.744	144.622	207.295	248.609	279.129	293.758	213.756	110.57	245.635	182.997
BRD8	422.912	297.364	527.321	1449.42	1205.58	1015.45	1698.63	1278.27	2748.68	1399.28	903.869	1221.95
BRD9	2152.31	1984.62	2318.6	868.278	892.821	903.421	861.835	605.856	949.413	1353.89	896.783	1333.19
BRI3	916.837	1187.64	1072.09	896.943	759.325	743.781	738.958	829.398	714.258	308.695	321.216	327.543
BRI3BP	260.62	269.408	619.533	1422.59	2833.35	2794.28	1286.04	1663.05	891.073	3049.78	4542.03	4272.47
BRIP1	154.42	145.498	118.843	244.584	392.232	318.406	153.724	198.082	192.596	812.744	1088.69	984.8
BRIX1	1314.71	1579.72	1095.2	613.301	637.923	636.641	757.509	711.344	477.198	1613.59	1756.91	1527.73
BRK1	1056.36	1211.31	715.524	4082.66	2588.68	2288.68	1996.37	2424.05	1962.04	5420.69	3139.5	2723.21
BRME1	0.904678	0.494966	0.709417	2.19796	39.1972	6.0436	4.07715	11.8822	13.6675	13.4159	12.084	16.8196
BRPF3	1840.87	1144.88	1872.32	1667.43	2409.24	2051.84	3220.76	3261.9	1918.97	534.041	740.658	740.299
BRWD1	5160.41	4211.53	5903.89	2492.85	2041.13	1708.59	2123.04	2767.59	1924.15	1120.9	1184.26	995.161
BRWD3	3490.4	5157.22	4280.4	1110.41	966.716	805.723	1166.81	1148.46	1013.52	740.096	616.47	623.624
BSCL2	115.492	155.184	168.097	1904.31	2204.05	1986.67	3345.34	3959.18	1495.35	384.468	379.337	395.757
BSDC1	3548.73	3070.82	3531.67	1721.55	2149.26	2267.01	2406.18	2238.68	2136.12	699.417	939.987	1058.29
BSG	1437.05	721.249	691.337	5592.97	6823.5	8524.22	8316.34	10136.8	3513.3	4976.04	7929.96	8100.27
BSPRY	12.534	4.02148	40.7529	64.8204	206.438	121.511	100.543	410.987	189.386	110.763	130.627	120.197
BST1	45.7017	53.4099	65.7517	18.1124	12.6651	10.043	23.7319	13.961	30.1837	17.6579	7.70421	12.404
BST2	433.989	363.983	254.939	7854.17	6670.34	7177.7	7676.57	7070.99	5587.08	3177.91	2944.75	2805.78
BTAF1	7915.66	10332.8	11775.6	7188.06	4920.61	4414.33	6359.06	4957.58	10165.2	4549.11	2949.54	3608.61
BTBD1	4028.06	3669.04	3833.49	2066.06	1963.02	1739.78	1856.42	2088.07	1707.09	2371.36	2629.16	2185.76
BTBD11	93.2606	8.53638	19.8315	6.26912	1.17808	1.17783	4.59497	0	4.51346	2.7755	1.18889	0.620679
BTBD2	1336.59	995.96	1221.33	492.045	508.95	866.597	561.067	500.995	443.755	511.289	582.653	762.097
BTBD6P1	13.7715	45.1291	107.533	0	1.23777	0	0	0	0	12.2828	5.58187	7.93219
BTBD7	2079.38	1697.01	1224.14	865.314	1057.88	1032	1235.51	1386.89	996.277	661.356	580.618	749.788
BTBD9	1739.84	1121.26	1576.08	181.299	325.623	422.611	210.823	407.906	151.351	153.557	575.331	378.487
BTD	115.583	82.1586	137.441	237.257	260.436	355.876	327.753	491.585	214.168	161.571	166.663	122.369
BTF3	17686.5	25738	15907.9	14326.7	9526.72	9255.95	5636.44	7303.14	5186.37	20037	17274.9	12243.8
BTF3L4P2	0	0	0	355.6	129.335	75.8951	101.793	40.6285	159.326	489.778	183.759	95.2968
BTG1	42261.1	28264	58357.2	4284.97	4293.07	5043.17	7150.28	9034.11	4808.19	2534.17	4000.2	3595.16
BTG2	18029.8	9401.56	20044.7	41534.1	58600.5	44354.8	95383.8	86375.3	51362.9	4776.99	5464.45	4867.68
BTK	1330.82	1732.63	2310.65	3941.32	5029.9	3638.48	3748.24	3975.7	5197.78	3029.59	3067.1	3429.37
BTLA	229.522	620.134	1007.97	1608.22	1991.99	2631.64	268.597	258.862	254.899	1385.03	1940.21	663.824
BTN1A1	17.1551	0	0	27.1383	29.7113	36.1962	4.55833	0	0	121.263	189.956	145.912
BTN2A3P	117.334	71.8735	52.9969	431.025	191.009	192.458	449.116	160.741	685.252	140.691	43.9896	96.1862
BTN3A1	2762.15	3507.36	3113.02	4616.2	3521.13	2838.41	5839.99	3351.79	5954.51	1263.63	1031.92	1044.22
BTN3A2	310.406	725.35	501.624	4855.92	5228.21	4372.48	5617.32	4729.26	4741.56	2253.02	2437.59	2287.87
BTN3A3	305.606	211.781	473.425	2001.81	2029.2	1887.05	2879.19	2699.96	2419.9	926.791	915.122	833.186
BTNL9	241.598	60.099	513.971	21.0291	8.53246	18.6356	22.4158	8.38708	32.2794	28.7018	7.76382	55.6648
BUB1	27.187	46.4041	24.2365	3179.55	5230.94	4444.7	1357.04	2055.71	1937.95	5711.49	6951.83	5846.35
BUB1B	34.8483	110.017	42.4032	764.223	1583.83	1442.5	401.562	624.179	1018.66	3310.44	3649.59	3846.79
BUB3	2536.84	2617.82	2790.59	5683.32	6912.06	6137.72	4045.28	5292.98	4388.56	8436.57	9286	7756.67
BUD31	1789.65	3417.59	1759.76	1728.2	1466.87	1171.97	839.755	1332.66	904.205	3089.85	2772.79	2034.61
BYSL	270.822	203.831	98.927	255.685	270.28	451.272	259.835	252.3	215.45	714.987	953.148	1141.38
BZW1	10912.7	13884.2	13387.4	7314.79	6861.05	6165.48	5568.45	6734.9	3594.47	17362	15726.2	11127.6
BZW2	292.206	515.809	179.324	663.348	709.021	867.928	568.98	478.652	389.755	2721.14	3191.35	2671.93
C10orf82	36.2521	79.7387	81.7834	11.381	8.2218	9.61541	15.1994	21.8786	43.5565	9.70773	5.90704	10.571
C10orf88	97.9763	105.512	132.057	320.098	260.669	252.596	219.149	210.642	283.503	376.653	226.716	275.127
C10orf99	1.2237	0	0	5.63154	0	6.58513	2.60456	0	0	32.0936	28.0898	43.6999
C11orf24	353.75	336.982	458.251	1929.58	2600.12	2617.97	2801.89	2758.34	2478.51	1329.54	1753.16	1710.09
C11orf54	190.503	134.97	365.279	1004.71	1081.06	998.646	1150.87	1581.44	1021.2	632.633	684.009	463.152
C11orf68	145.352	84.6361	93.4003	646.233	735.75	967.933	1206.89	1006.08	674.223	300.098	404.333	425.205
C11orf80	345.127	626.128	1471.78	992.49	956.559	746.988	1224.09	1565.19	2153.27	267.804	277.234	287.508
C11orf98	238.019	254.544	178.903	1426.12	1204.62	1124.53	887.713	858.837	844.16	2330.11	1726.17	1676.54
C12orf4	209.234	305.761	473.029	1494.11	1267.93	900.546	1458.17	1412.44	1714.27	1227.63	1024.82	990.662
C12orf42	92.0972	174.054	92.8229	12.9464	19.222	13.6456	10.5712	23.6109	18.8029	12.9291	7.48037	8.06771
C12orf43	645.903	804.774	766.838	296.712	413.501	473.771	351.372	334.37	320.877	466.426	595.828	687.781
C12orf50	799.272	1207.62	1212.57	376.821	222.942	163.155	253.887	228.26	459.666	279.096	119.657	222.084
C12orf60	50.0615	34.7877	27.0388	127.949	67.3372	86.8991	39.9995	85.8714	64.6307	291.806	100.895	92.8109
C12orf65	943.103	911.516	1101.5	513.243	485.196	524.454	500.08	511.364	593.087	646.472	742.09	656.128
C12orf73	46.3623	40.0931	52.0525	157.24	70.2621	96.9808	83.1616	113.307	96.5585	270.154	143.267	104.828
C12orf75	380.465	455.166	72.8504	1835.32	1620.33	1482.68	395.729	642.879	450.733	6080.04	7151.09	3445.29
C14orf119	152.026	88.1501	154.788	2279.59	1444.35	1299.84	1293.05	1482.33	1651.42	2740.33	1341.55	1100.07
C14orf93	62.8939	116.623	92.7168	240.15	273.879	254.825	135.816	152.454	144.809	122.062	178.367	166.519
C15orf39	3511.01	2350.96	1089.12	4720.83	7385.03	8939.64	7827.37	11051	4078.46	2542.88	3719.68	3353.14
C15orf61	259.4	211.727	281.775	191.945	104.052	131.186	115.014	117.925	151.893	77.7088	42.5675	42.1031
C16orf54	935.586	917.3	496.01	2255.06	2659.86	4154.37	2336.63	2225.57	1380.21	1050.75	2082.39	1562.06
C16orf72	23805.9	29645.8	29073.9	5233.87	5387.2	5752.58	4973.33	6051.85	3953.65	6351.77	7532.2	5255.65
C16orf74	174.077	288.188	316.536	732.578	472.689	452.297	296.708	175.079	291.052	106.083	81.5371	41.3978
C16orf86	42.8757	46.5045	67.4722	76.436	71.8931	137.518	88.9034	99.2286	81.8021	27.0432	18.3371	31.8631
C16orf95	11.4712	8.80055	10.0342	70.6168	93.5479	106.136	76.078	56.4921	62.1698	122.483	122.111	140.209
C16orf96	18.8243	8.93711	23.07	12.4512	13.9861	13.5301	27.6326	27.1935	19.243	1.10804	1.15013	0.636722
C17orf49	1427.91	1489.48	827.005	822.759	846.963	1102.81	498.179	497.298	265.826	2242.18	2277.5	2041.81
C17orf58	32.4756	48.703	19.4936	174.329	112.926	132.889	81.336	71.933	103.339	503.232	451.84	364.594
C17orf75	259.693	316.778	295.78	576.325	343.017	262.932	300.279	354.175	599.524	1779.04	1167.79	975.235
C17orf80	130.868	52.792	87.3555	1074.18	1202.95	916.867	1090.61	1002.22	1103.87	966.505	873.5	848.399
C18orf25	2843.65	3104.22	3421.43	759.487	697.177	656.414	1024.79	867.646	935.073	1235.91	1112.12	869.863
C18orf32	1030.98	1511.45	1105.62	2812.71	1537.23	1000.74	1644.53	2163.79	1790.84	977.631	538.848	324.497
C18orf54	14.6358	3.17283	1.1224	189.059	205.532	299.329	87.589	149.377	142.176	537.484	537.254	427.864
C19orf12	396.327	267.761	215.984	660.758	882.986	976.727	831.014	780.128	733.578	656.08	794.182	643.178
C19orf25	144.369	263.939	200.889	440.537	361.839	495.465	363.97	378.701	505.44	458.22	398.869	514.546
C19orf38	64.0822	166.978	111.794	837.268	628.872	470.997	480.593	675.764	690.184	120.843	80.7238	65.9516
C19orf47	164.251	76.9123	114.66	542.595	527.046	1023.01	850.392	659.38	677.217	543.857	724.236	941.617
C19orf48	221.501	572.791	192.004	194.645	133.705	191.199	124.472	71.7583	356.149	860.651	451.86	985.517
C19orf54	104.356	81.2193	73.2656	701.046	717.467	1048.72	624.941	562.557	1035.37	619.611	664.186	763.881
C1GALT1C1	32.5885	34.6853	43.1452	2358.07	2430.11	1276.85	2710.74	3631.69	1231.75	968.103	805.464	473.097
C1orf109	368.685	219.346	234.563	466.825	587.6	629.735	579.059	674.896	616.281	635.347	935.918	905.174
C1orf112	33.6205	93.8989	133.383	403.904	513.859	441.912	221.288	321.19	340.452	1605.06	1526.74	1081.23
C1orf115	318.877	286.652	24.1613	13.4549	20.1858	24.0239	59.0014	1.94875	18.4776	82.8691	137.335	126.108
C1orf116	39.3565	68.8852	34.4469	1.35954	0	3.2096	0	1.54627	0	4.42294	4.49594	1.96948
C1orf127	4.87964	14.5752	12.354	101.463	49.3289	97.6759	97.6703	68.4767	267.35	48.4191	36.2191	53.2826
C1orf131	270.309	216.524	275.411	393.218	363.06	344.627	284.147	291.117	381.47	511.448	560.116	568.685
C1orf158	47.3319	76.5665	75.9684	26.9287	4.50921	5.91987	12.9977	11.3607	34.7279	20.6956	5.58439	9.84378
C1orf162	268.334	206.474	284.749	12.3837	9.26104	6.91613	20.8338	7.25544	21.713	28.5879	12.0568	7.21093
C1orf35	342.044	313.321	352.107	96.4395	125.067	169.201	118.378	98.1497	139.345	208.56	277.818	434.129
C1orf43	3262.44	3954.28	3171.85	10366.7	7118.64	5891.48	5525.62	7205.64	6777.74	7824.14	6306.76	4869.75
C1orf74	19.4889	6.70789	19.9256	199.786	186.535	154.061	277.855	353.955	275.896	224.689	204.246	177.161
C1QBP	1846.9	4294.23	1687.46	4122.15	2620.43	2566.83	1670.51	2043.04	1832.67	13138.5	8768.17	7053.5
C1QTNF12	69.0316	62.6855	48.6702	10.645	6.00913	4.89128	9.72907	2.11694	20.2705	3.59104	0.649957	2.07689
C1QTNF3	119.214	126.116	187.385	42.7034	24.2344	23.7973	45.6015	26.1879	96.9609	27.6526	8.08012	20.7883
C1QTNF3-AMACR	100.134	51.5834	76.4656	95.6939	70.4963	86.4885	58.1072	0	39.7976	21.3336	25.059	23.6612
C1QTNF4	6.98652	10.8837	20.0716	0	0	2.49371	0	0	2.34827	0	0	0
C1QTNF6	210.875	330.905	594.446	729.431	577.069	463.671	649.296	474.926	1828.23	124.151	76.0106	97.2584
C1R	74.3129	85.519	114.682	180.144	26.7887	290.994	199.687	623.614	115.45	41.0362	11.3221	84.6673
C1S	115.612	157.079	199.843	10.8956	9.06915	20.5034	27.9833	27.3895	67.4048	36.4618	9.24394	12.5003
C20orf194	194.294	185.765	371.743	36.1316	91.2345	93.9993	21.1605	64.2403	58.4052	86.7239	106.244	109.652
C20orf202	2.33781	13.0591	3.74181	5.10656	9.3782	5.91436	27.1856	10.0232	22.8846	0	0.580257	0.610576
C20orf27	98.8776	108.817	66.4785	134.162	207.736	319.286	132.436	195.655	72.9033	631.224	979.043	1077.96
C20orf96	52.5908	48.2446	62.0997	207.99	110.259	143.846	224.052	102.698	242.278	166.976	128.092	168.864
C21orf58	15.9974	15.0968	48.5505	149.392	212.831	230.762	104.535	93.437	352.226	572.777	195.42	512.518
C21orf91	1364.97	1633.21	1027.3	2985.49	2964.94	2616.17	1578.91	2517	2655.63	2130.16	1748.49	1321.07
C22orf46	7.92219	3.7672	10.2229	49.3523	37.6873	50.0546	43.8671	46.1176	46.007	31.346	46.9113	54.4355
C2CD2	71.9504	206.697	269.604	317.259	294.107	257.826	356.247	503.187	479.445	135.174	50.7484	89.7999
C2CD2L	365.57	255.668	285.834	804.469	1076.92	1241.55	997.344	1039.11	758.355	653.245	715.416	874.023
C2CD3	2460.96	2980.85	3600.24	930.593	976.534	1054.66	951.967	983.852	1222.79	1061.37	859.023	1269.52
C2orf69	1332.94	1374.5	983.46	589.442	565.437	544.544	581.074	692.455	425.587	876.388	1047.86	803.065
C2orf74	25.396	21.0405	36.8055	178.68	390.848	293.588	309.881	441.812	271.336	159.207	318.602	260.53
C2orf76	31.9818	51.0488	76.7394	319.235	134.839	131.155	77.4157	131.026	163.902	298.646	128.688	106.898
C2orf83	35.3981	49.597	45.06	4.12797	3.54416	3.47866	4.43038	0	13.438	4.18879	2.37762	4.38609
C2orf88	75.22	97.9874	191.854	690.506	602.675	329.025	272.14	698.554	509.778	109.741	125.118	24.8569
C2orf91	57.7319	81.2568	61.1562	18.2048	17.4752	11.8925	19.1999	33.3888	31.0268	19.8019	8.61664	16.6993
C3	63.0495	132.938	150.853	16.845	19.6639	17.2895	18.2687	17.3991	56.5064	22.6467	9.75187	21.0163
C3orf14	12.3631	22.0999	47.4389	63.1629	30.4804	45.9602	10.6554	14.8671	14.2802	610.652	482.079	332.267
C3orf18	56.8009	37.1761	38.2537	96.9293	67.2162	75.5851	134.149	82.501	134.375	223.761	112.053	165.286
C3orf33	119.313	156.814	162.421	63.2608	27.9377	23.616	74.3805	31.5623	77.0545	79.4767	39.5976	23.3244
C3orf52	0	3.95157	0.939106	27.3672	36.0373	21.3863	37.5217	37.8627	27.8947	60.0726	53.7345	31.1932
C3orf62	971.359	1082.06	913.876	190.69	126.305	137.603	157.48	86.7209	189.899	161.02	111.105	167.66
C3orf70	26.7034	35.8238	31.2367	230.075	285.668	145.168	556.345	793.903	316.214	15.3283	10.7165	14.6691
C4B	30.3439	45.6982	17.5104	24.4045	83.0396	33.628	275.427	463.478	15.9716	4.32186	8.69492	6.19437
C4orf3	1221.09	1071.71	969.816	6457.7	4349.33	3217.33	3878.26	4956.79	3670.06	2709.15	1600.59	1487.24
C4orf33	94.0585	207.524	83.5694	806.926	516.064	278.163	487.003	565.837	752.031	937.239	587.981	399.956
C4orf46	358.4	819.758	284.443	657.925	560.112	530.369	238.286	398.086	450.479	1928.76	1368.43	1155.42
C5AR2	317.651	535.929	507.491	111.79	88.3711	56.1789	95.5677	82.4818	213.607	131.023	37.1799	74.4352
C5orf34	26.9745	10.0686	11.359	17.6915	25.8128	12.1172	24.2868	30.627	69.2204	186.502	126.47	102.361
C5orf51	555.005	333.831	736.233	1728.42	2033.41	1707.32	1887.38	2737.09	1513.64	1307.88	1581.54	1173.66
C5orf63	75.5897	91.9662	99.4021	249.834	250.953	176.505	191.666	96.683	321.156	422.259	180.529	199.984
C6orf132	108.779	278.558	193.317	30.3269	17.5539	14.1252	17.359	23.1729	48.4383	20.9569	7.99925	18.419
C6orf136	731.911	546.303	500.349	161.887	162.33	213.481	305.943	180.707	309.291	305.459	307.849	344.614
C6orf141	49.7864	68.304	77.921	20.5001	4.23967	11.8422	8.55616	10.1755	36.5697	12.047	5.62757	14.7352
C6orf223	0	0	0	3.7933	3.14254	13.5434	0	0	0	64.8284	164.785	81.1367
C6orf226	134.261	148.081	105.667	46.4118	30.4495	45.6694	33.6248	33.6898	56.392	43.9157	30.235	42.274
C6orf52	1.71332	0	2.0846	61.3733	11.375	16.497	20.8915	21.1235	22.9647	54.9927	14.1772	10.327
C6orf62	7171.27	5660.92	6556.72	8804.23	11152.5	10635.2	12754.7	13650.1	13222.9	5596.33	4921.7	5644.45
C6orf89	1359.42	780.343	1002.84	3462.9	4282.73	3663.05	3926.98	5081.14	2583.83	1710.89	2406.71	1968.23
C8orf34	50.4389	95.2596	73.1549	18.9349	16.0416	10.5692	12.5473	16.6965	72.3091	24.3333	8.81089	17.3057
C8orf58	435.176	272.693	304.764	45.3271	82.1013	118.907	78.9837	75.6852	67.0553	56.0185	73.5185	96.0392
C8orf82	51.3854	41.8723	80.6542	166.239	234.723	237.068	227.943	268.978	139.254	76.4517	141.264	123.007
C9orf40	90.1811	58.652	110.485	148.524	121.035	142.687	107.617	122.609	113.12	613.605	593.343	543.327
C9orf64	16.6439	32.5978	22.7809	287.358	381.107	362.316	338.382	419.626	221.72	528.349	714.697	508.828
C9orf72	1879.68	3722.1	4234.32	477.421	283.668	212.794	254.699	254.194	355.11	682.061	329.988	236.138
C9orf78	4645.18	3952.83	3041.3	786.085	993.855	1103.95	1087.22	944.719	553.865	1059.9	1476.1	1560.72
CA11	159.147	142.9	233.485	83.3306	69.4503	26.1454	100.473	44.2804	68.1948	40.5232	34.7247	42.005
CA13	27.5549	35.2273	39.3853	127.623	97.5412	69.7975	99.4617	36.5022	138.504	137.874	86.5503	80.8626
CA14	65.5344	82.5271	88.9868	23.0074	12.8309	3.5693	15.5719	18.0021	25.3518	17.4247	6.34553	13.8522
CA5B	852.552	1492.71	955.191	139.405	147.609	162.439	114.75	214.526	195.984	129.997	189.588	108.392
CA6	24.7113	102.41	42.0416	7.17782	1.15144	5.69826	6.06413	0	22.0364	12.0454	2.30533	3.61156
CAB39L	78.7925	105.775	61.818	239.674	205.617	188.671	215.091	190.707	174.15	213.864	145.868	159.136
CABLES1	12.5643	6.67464	83.0015	353.929	417.841	423.62	241.766	181.552	131.524	37.4423	113.084	43.0623
CABLES2	280.156	192.142	182.509	243.771	522.72	703.767	402.341	355.812	265.021	579.179	921.919	1176.82
CABP4	98.6392	122.835	120.706	18.5616	6.23513	2.03735	9.81546	3.99306	33.782	2.2172	0.331605	2.66848
CABP7	32.296	16.7116	23.382	0	0	0	4.88146	0	3.68936	1.13253	0.604644	0
CACFD1	465.424	354.368	366.096	317.586	259.459	329.006	489.468	272.966	363.166	27.7168	42.59	59.5483
CACNA1A	36.8832	23.7328	29.1649	0	1.44555	8.76413	0	0	0	1.37845	0	1.00179
CACNA1F	55.8066	156.37	96.5174	8.66261	12.9622	4.78765	1.34754	1.81564	39.0113	12.1627	5.23353	1.17247
CACNA2D2	14.9147	9.20619	15.7325	0	0	0	7.5757	0	0	1.8042	1.52234	5.02193
CACNB1	16.2272	52.6612	62.3707	58.4096	60.2535	151.055	32.826	43.4261	62.8268	217.137	114.705	172.074
CACNB2	11.1998	33.7297	107.692	9.15336	5.80991	2.32637	2.89525	5.7691	14.5317	4.67785	1.77209	1.88662
CACNB4	52.2792	103.645	137.744	91.5002	74.4776	80.598	101.946	113.606	104.379	40.4978	31.0391	30.7192
CACNG8	61.5155	122.784	103.033	24.8478	4.78191	12.125	22.3877	25.159	66.7836	19.5398	6.50584	12.8704
CACUL1	4241.58	6229.37	6945.57	1002.55	1159.4	1105.49	784.637	850.746	1043.66	1242.27	1275.13	1143.39
CACYBP	1074.99	1032.11	690.253	1736.2	1837.69	1711.02	1270.12	1576.57	1093.05	6814.54	7225.35	5126.99
CAD	709.047	748.292	737.048	1769.61	2042	2415.06	2389.14	3098.36	2712.14	2668.71	2872.15	4447.39
CADM1	8.59612	2.52953	0.333908	710.646	398	868.511	1888.43	1269.42	764.665	82.3544	90.1751	84.8573
CADM4	0	1.1726	0.856723	10.9891	20.3453	4.64559	61.7466	108.514	5.61946	2.57615	4.41721	1.78855
CADPS	12.7124	15.2841	18.1589	75.8436	58.4508	10.3477	33.7952	157.769	22.0799	7.72648	6.99472	2.85053
CADPS2	0	5.2681	0	63.0207	125.083	81.5751	197.788	223.639	52.3831	3.54567	20.1691	6.95717
CALCB	0	0	0	15.8426	4.37326	7.38216	1.39747	0	1.01714	26.7402	12.137	7.92116
CALCOCO1	960.118	823.403	2103.1	3243.49	2982.92	2828.2	3712.48	3298.34	3712.31	378.966	455.356	462.263
CALCRL	55.6279	75.5128	47.4777	9.18331	15.2355	9.04383	9.16434	14.3361	13.0375	8.73528	8.50193	8.32436
CALHM6	292.266	627.465	491.567	72.5077	107.555	17.5807	26.7357	78.3733	5.09095	210.37	252.852	63.3874
CALM1	11647.6	15065.5	11301.5	12387.2	9497.71	8198.57	7149.71	7961.59	6581.78	24411.9	16583.6	12983.5
CALM2	4756.78	5179.73	5402.05	11632	9015.82	7092.46	5067.85	8461.61	7358.41	19723.6	11347.6	8727.75
CALM3	2114.42	1745.91	1417.39	3148.01	5454.35	5691.72	2527.15	3624.78	2087.32	4735.98	8919.31	7824.78
CALML4	38.0592	20.8954	32.8919	563.892	503.787	498.797	285.827	305.397	471.972	298.426	186.836	231.926
CALR	12852	9312.71	11627.3	33574.4	47852.8	48507.2	29096.8	34102.4	17917.5	27476.6	42618.2	45664.4
CALU	1095.39	903.035	956.485	7273.45	11255	8654.51	9013.42	12106.1	4173.13	3232.82	5321.37	3521.2
CALY	11.6862	9.27035	8.99015	0	0	0	0	0	1.22554	0	0	0
CAMK1	13.9866	49.161	41.6591	24.3345	9.54482	21.2512	14.7742	10.5933	11.2119	69.7896	54.1481	97.6721
CAMK1D	4213.11	2517.1	3339.86	927.891	849.162	1092.01	1301.32	1007.06	794.127	990.057	1281.69	1352.7
CAMK2A	270.783	274.066	66.8743	6.20348	2.82382	1.49077	3.63315	4.61303	7.24354	4.00755	0	6.13693
CAMK2G	608.938	610.015	614.93	237.132	330.033	281.317	389.832	322.667	410.773	400.069	387.655	490.721
CAMK2N1	47.7556	74.507	123.371	0	3.60716	0	1.51413	0	1.03683	0	0	0
CAMK4	303.08	138.97	28.1711	52.122	66.6939	26.5759	3.95155	6.89928	17.5375	150.002	346.309	214.049
CAMKK1	1543.75	1847.8	1603.06	53.0963	39.9829	56.7812	99.1231	83.5636	182.295	53.9311	40.2754	71.5708
CAMKK2	245.448	123.352	259.534	1592.6	1710.72	2065.45	1812.9	1626.5	1360.47	1179.04	1543.74	1772.03
CAMLG	2373.77	5023.4	1878.01	1019.8	508.865	583.256	421.884	537.88	497.91	1639.88	1050.95	634.385
CAMSAP2	20.5175	47.9032	1.114	141.322	192.248	179.7	416.97	418.78	295.918	169.363	324.223	331.458
CANX	4012.96	2737.95	2216.83	36435.4	49810.3	46365.9	41340.6	57306	14058.3	33197.8	60437.5	40399.8
CAP1	4252.58	2129.1	3507.79	5746.6	9468.86	10416.7	6803.61	8409.79	4132.36	15123.8	22631.4	20117.5
CAP1P1	4.76125	5.27301	3.77729	17.0746	33.6931	30.6471	15.1417	30.2532	9.42216	56.8892	87.1995	40.583
CAPG	698.26	501.442	446.986	293.251	270.027	565.373	105.819	116.605	46.9048	977.275	1228.75	962.535
CAPN12	127.213	131.151	165.557	303.401	186.515	247.114	221.526	127.024	278.743	115.369	82.5398	114.4
CAPN2	2684.16	2608.11	3055.21	4180.89	5047.49	7426.86	5458.26	4928.56	3650.75	5557.56	8478.79	8782.16
CAPN3	424.098	836.882	1505.84	381.442	223.482	227.125	456.834	279.4	986.93	174.848	88.8386	159.142
CAPN7	2852.6	2739.81	2778.74	1374.62	1600.87	1316.75	1923.64	1875.43	2002.36	826.261	1091.14	844.895
CAPRIN1	4713.22	4933.91	5395.23	4029.1	5670.13	6643.05	6273.01	7183.92	3371.43	7520.35	11972.1	10886.7
CAPS	425.076	446.725	834.895	399.59	315.149	350.573	516.4	377.732	1478.6	85.704	35.6812	103.306
CAPZB	2220.67	1453.82	949.68	2623.76	3528.4	4279.36	2366.22	3209.17	1407.69	4994.14	6779.53	6856.92
CARD11	9162.79	6863.58	9987.38	2320.68	3374.31	4010.85	1445.56	945.933	844.739	1775.61	2354.96	1700
CARD14	97.4625	100.097	152.449	56.1175	50.3144	67.3652	82.3727	44.714	103.065	40.294	22.4742	33.3762
CARD16	34.2273	0.703801	4.18372	356.189	398.615	317.746	180.279	222.516	208.422	317.677	249.249	154.63
CARD19	511.13	506.389	536.801	307.533	342.273	398.211	242.415	230.093	258.577	749.95	949.995	1042.14
CARD6	28.7947	56.3354	51.4819	134.96	120.302	103.927	195.779	171.318	131.544	97.9896	57.5428	79.1077
CARD8	648.39	744.147	828.728	3937.46	3699.25	2813.36	5014.47	4201.9	5097.78	2466.56	2205.46	2208.16
CARHSP1	705.597	546.732	442.95	938.898	814.381	1200.16	476.823	698.553	640.301	2944.61	2045.13	1703.93
CARMIL3	63.2032	106.494	68.0214	7.25555	27.6863	9.46791	48.9499	5.06689	34.2397	16.0652	13.2919	29.7952
CARNMT1	340.776	254.5	203.063	766.404	830.904	810.663	815.345	958.255	473.412	817.74	1202.7	808.181
CARNS1	731.334	444.543	1371.88	29.514	36.4517	29.2635	85.7696	21.0828	53.8132	12.9052	5.62439	12.0144
CARS1	1314.34	1137.93	1131.1	2194.93	2351.35	2928.8	2596.56	2226.53	2041.25	3460.3	4626.79	4256.75
CASC3	3977.55	3954.02	4822.93	1768.2	2011.97	2000.72	2751.37	2642.37	1994.18	1916.56	2254.97	1898.57
CASD1	619.815	815.44	1293.02	771.719	629.429	525.692	776.411	829.005	755.384	425.874	399.695	350.713
CASK	740.649	716.804	2124.32	327.047	356.066	418.111	682.691	683.409	475.278	235.359	316.397	442.471
CASP1	155.961	233.034	235.239	1824.84	2616.05	1589.9	1917.77	2568.19	1467.41	1209.71	1396.62	745.311
CASP10	695.87	934.316	520.264	7837.17	7048.23	6464.49	7061.34	7718.03	8274.96	2145.56	2054.5	1477.93
CASP3	623.085	416.883	1368.72	5804.11	7305.14	7767.1	5659.03	7089.95	3458.45	5762.78	9816.62	7097.62
CASP4	1850.27	4075.98	1902.47	4168.71	4007.95	3117.56	2848.94	3428.31	2923.32	1893.39	2177.74	1638.01
CASP6	34.5879	43.0301	34.0133	325.027	470.854	396.704	298.535	437.629	194.449	899.744	1335.31	793.209
CASP8	4276.81	6084.95	4901.98	3038.03	3034.81	2738.75	2913.92	2741.04	2674.79	2005.92	1894.87	1846.02
CASP8AP2	324.126	153.146	384.284	655.687	631.172	661.957	565.834	389.821	484.921	1030.85	951.565	1195.93
CASP9	1451.37	747.154	1556.34	354.546	481.176	517.318	458.458	466.785	362.84	367.834	525.892	519.538
CASTOR3	682.411	642.29	750.163	268.941	238.767	154.043	390.246	385.069	487.734	57.3239	47.8974	50.5785
CASZ1	2370.45	3362.72	1696.67	0	0.430732	0	0	145.929	6.62946	9.79354	12.2517	20.5467
CAT	812.464	281.181	573.523	1335.81	1353.71	1711.48	1529.6	1568.9	1107.23	1539.02	1790.29	1472.76
CATSPER2	103.451	233.672	194.999	21.0329	30.0798	47.3647	36.4409	46.7413	113.813	48.4561	4.68329	87.9926
CATSPERB	27.8949	33.504	67.8917	14.3036	14.3152	11.1661	6.41657	6.91632	24.5988	7.02877	1.02811	2.18414
CATSPERG	94.4027	182.617	168.173	103.449	121.214	91.8009	130.21	134.994	147.378	25.0507	24.717	34.9777
CAV1	11.2119	3.77071	0	417.875	1127.69	245.302	528.743	2141.41	462.752	66.3299	118.427	45.9926
CAV2	12.8133	10.402	20.5766	28.8377	104.148	5.35459	29.5177	381.09	28.9659	6.12916	19.4004	5.37382
CAVIN1	3.93074	3.70258	5.46815	2.14056	1.21788	4.90526	0	3.90222	4.75087	30.3106	81.9286	40.6838
CAVIN2	67.7145	44.0543	228.144	0	0	0	0	0	0	0	0	0
CAVIN3	0.810672	0	0	0	0	2.8966	2.70133	0	0	9.2014	15.2832	18.9104
CBFA2T2	937.758	722.739	999.086	603.179	657.636	581.817	1238.19	906.433	1125.74	511.47	477.808	546.086
CBFA2T3	2044.11	948.459	1836.48	741.011	1016.66	1363.53	1613.65	1633.87	1605.71	272.498	423.771	388.573
CBLB	1285.48	1555.21	1151.61	20.5019	42.285	44.7573	19.1239	3.47511	17.8843	66.9456	67.9335	93.4542
CBLL1	2863.44	2587.86	2197.01	677.846	788.699	903.097	712.309	1125.51	471.635	648.459	1115.19	841.412
CBR1	44.2485	49.7936	14.6869	964.255	997.958	740.759	929.651	1161.5	754.646	967.555	888.467	757.356
CBR3	35.7867	46.2763	11.7646	1.07497	3.72427	3.65048	0	2.0646	0	83.1357	61.8876	73.9308
CBS	4.37774	0	3.75765	22.4077	0	61.9257	4.35081	5.35821	25.3977	334.102	54.3333	314.393
CBSL	3.27159	4.34032	1.26252	2.6868	45.6724	117.482	10.3393	15.5595	7.05119	13.4408	592.585	270.354
CBWD1	1013.03	1138.18	1296.08	3802.06	3253.41	1842.16	3266.72	2714.14	2391.11	3417.08	3261.62	1542.52
CBWD2	800.44	931.287	795.321	2330.02	2128.65	1922.63	2123.16	1562.03	2080.79	1922.79	1745.96	1510.72
CBWD3	703.957	847.987	619.271	1518.78	2677.89	2386.93	1044.5	1493.34	2267.33	1436.2	2044.69	2243.32
CBWD4P	1.57966	0	0	25.7186	41.7752	48.4622	37.8589	7.80875	71.8873	20.2666	8.76961	33.1884
CBWD5	897.044	1337.12	1098.96	2433.19	3125.12	1766.95	1817.68	2912.41	2982.09	1630.34	3383.31	1502.69
CBX1	893.047	815.37	340.793	400.612	725.463	726.072	666.207	745.758	320.246	1232.86	2087.67	1889.49
CBX2	2.12935	0	12.9281	6.68788	18.2942	39.6282	1.42791	9.00996	11.7497	54.4231	134.132	218.668
CBX3	3855.85	4726.05	6322.39	4034.78	4031.43	3065.14	2371.42	2990.87	2932.46	14567.2	10119.4	7844.33
CBX3P2	38.8452	48.7452	81.302	22.802	42.7949	6.38432	22.05	41.1905	26.0877	17.6865	9.74859	7.45833
CBX4	2225.24	1574.15	3765.4	890.25	1167.24	1198.08	1280.99	1283.04	1049.44	639.237	772.94	785.432
CBX7	2087.31	2384.55	2967.77	723.157	731.711	817.934	904.99	870.526	839.712	293.16	372.796	402.086
CBX8	21.4642	20.8584	31.9709	103.459	137.988	132.023	254.383	153.53	212.407	122.303	142.868	144.128
CBY1	33.2295	6.60549	15.6201	123.604	124.986	131.692	197.934	174.094	194.803	106.56	111.862	106.727
CC2D2A	70.6893	102.664	86.9156	13.136	4.54537	10.4453	17.0634	5.50678	28.2838	16.7048	7.52257	19.9225
CC2D2B	47.4245	25.3225	27.9763	145.272	106.125	44.3537	58.3143	44.4064	83.7882	19.7991	8.58901	13.2984
CCAR2	5068.25	4539.54	4762.61	1822.57	1739.13	2625.05	2151.41	1693.08	1923.79	2268.67	2541.19	3252.46
CCBE1	83.2513	119.955	152.083	30.9073	26.9025	15.0971	40.8393	38.7501	48.0917	24.6789	8.92376	19.9291
CCDC102A	70.2192	27.6168	31.3134	150.888	245.931	276.795	328.274	428.725	181.049	118.468	164.486	202.004
CCDC115	1648.32	1503.73	763.737	472.836	624.873	584.451	444.608	534.028	373.242	496.852	578.153	541.451
CCDC117	1238.5	1150.35	986.741	4179.46	4724.75	3447.45	5267	8186.6	3223.02	1862.54	2673.56	1570.52
CCDC12	1372.83	1271.96	1268.4	500.574	578.662	684.184	511.268	485.996	362.692	549.497	685.046	823.824
CCDC120	601.749	449.927	601.523	203.65	236.391	330.455	316.155	242.458	280.184	134.365	135.617	176.72
CCDC121	5.16876	6.65677	7.56877	53.166	46.9871	44.2844	78.8196	82.0853	96.124	26.9179	18.7778	19.5145
CCDC124	362.056	199.641	146.409	403.927	531.988	882.091	386.058	368.837	287.342	756.587	1018.97	1273.24
CCDC134	142.676	102.234	102.4	256.769	395.862	414.766	261.734	297.437	369.172	240.404	295.534	277.085
CCDC138	57.6508	144.099	50.5593	126.319	96.0898	92.9931	71.3646	100.208	102.967	498.31	333.208	300.55
CCDC141	117.202	190.418	589.947	14.032	2.6885	6.59776	3.30357	0	3.53075	7.25882	16.1876	38.2629
CCDC142	105.24	133.165	105.428	322.698	356.224	375.961	415.574	290.011	557.179	224.47	170.477	256.944
CCDC144A	201.794	388.01	232.249	48.6631	345.132	24.4613	47.9112	391.495	76.9047	70.0087	125.62	59.9849
CCDC146	199.887	137.771	126.366	145.438	54.6085	85.279	127.752	35.6006	205.229	34.3282	9.1814	47.516
CCDC15	1.967	7.82696	16.8648	60.7745	157.734	139.68	41.7676	181.493	88.5393	138.524	273.148	197.312
CCDC150	53.2021	84.8665	80.2784	174.861	154.631	131.122	60.3518	52.8616	208.673	354.474	141.484	258.055
CCDC152	20.8517	19.1091	10.025	42.1406	27.2024	95.9083	61.5429	31.3753	72.9085	118.066	202.504	199.436
CCDC154	37.4095	60.5894	47.3381	2.44684	5.38394	0.704021	0.895042	0	8.81205	4.45461	2.03346	12.4153
CCDC157	215.541	301.283	207.401	102.529	93.2238	81.5113	108.352	66.609	152.4	115.989	48.4286	75.4237
CCDC158	54.2404	89.0861	101.821	11.1025	4.67899	7.97395	25.9162	5.96715	28.4551	26.9931	5.4004	16.0106
CCDC159	214.878	255.845	326.888	249.127	201.982	190.314	397.867	231.159	483.355	87.6642	65.5145	97.1403
CCDC163	34.2554	59.6807	52.7207	651.242	667.009	697.136	452.147	493.597	438.601	271.652	346.914	253.379
CCDC167	78.6707	119.567	9.63046	2178.95	1377.48	1085.56	595.877	739.732	744.894	2464	1524.58	1178.18
CCDC171	23.4512	48.3391	71.0084	13.0354	5.11394	14.0358	0.883856	0	6.13856	51.9795	76.6611	73.7281
CCDC173	49.7493	97.4064	4.9653	0	0	0	0	0	0	1.28245	0.429003	0
CCDC174	1209.36	1087.2	1009.85	541.654	665.219	531.46	679.43	557.592	708.617	395.811	474.446	534.812
CCDC18	147.637	108.546	229.365	250.216	637.441	234.148	146.594	245.168	260.699	636.889	576.322	778.607
CCDC180	239.232	225.465	454.588	1392.79	670.394	697.119	308.591	45.8971	324.124	92.1059	32.2117	95.7243
CCDC183	38.0627	36.7268	23.3294	26.4308	8.43988	6.45485	49.3491	9.90441	59.0044	4.28694	1.05436	2.89567
CCDC186	3110.08	3845.34	3693.68	1808.63	1924.3	1521.25	2116.13	1821.52	2507.76	810.237	776.68	696.671
CCDC189	46.8735	13.0526	40.5366	176.154	176.973	133.243	123.045	94.6978	185.74	93.8516	36.1645	93.7126
CCDC191	485.236	356.981	1837.64	76.2584	83.8009	46.4992	64.0159	46.3417	113.72	62.9609	34.151	40.2659
CCDC198	55.88	102.225	129.29	9.34936	3.46687	10.7593	6.73382	4.5404	21.4725	17.0258	7.17186	8.18382
CCDC24	113.777	127.313	131.35	11.9792	20.4302	19.0801	46.9463	18.8553	76.3921	38.6509	23.5063	31.9703
CCDC25	771.581	504.985	367.799	839.627	1131.31	786.338	659.687	811.992	493.096	1835.04	2293.2	1493.79
CCDC32	733.302	672.877	690.457	4020.96	2005.33	2563.3	1143.89	1168.22	1378.83	1703.16	1295.08	1033
CCDC34	1.86808	4.62573	14.4216	68.6962	97.2154	125.136	54.9423	80.4496	48.4446	352.004	608.667	495.56
CCDC40	53.1261	93.9981	78.6046	7.35572	3.15751	24.1121	11.9806	18.5441	38.9538	19.9757	2.60666	12.84
CCDC50	16339.2	17855.6	15544.2	4700.12	4834.79	3420.35	3906.4	4410.84	3139.58	5112.33	6028.1	4096.21
CCDC51	112.114	68.6137	104.531	399.479	472.743	518.573	367.892	411.656	387.412	577.653	638.117	717.185
CCDC57	652.843	1152.3	756.729	1365.39	797.117	889.653	616.809	611.581	1268.26	486.876	322.476	383.854
CCDC59	1659.41	3342.58	2493.56	1304.06	1044.45	736.813	691.997	778.624	960.985	2093.65	1543.29	1170.06
CCDC6	5868.38	5629.39	2918.02	539.199	764.98	929.516	617.824	716.828	370.639	786.749	1250.6	1120.09
CCDC61	29.3853	25.9643	15.217	173.992	198.649	312.97	340.098	239.531	268.431	150.716	234.734	222.295
CCDC62	120.046	143.638	174.833	22.8524	13.5741	12.2621	16.9703	5.91816	25.6761	15.4219	2.925	13.8193
CCDC68	8.57584	1.3522	82.8061	0	2.2786	0	0	0	0	2.35967	2.89462	1.72693
CCDC69	3144.32	2712.42	3767.24	8103.95	12170.3	11756.7	9241.53	10930.5	7603.3	4462.07	7379.13	6882.17
CCDC71	178.9	53.7722	176.87	370.973	528.538	624.282	433.469	498.028	241.196	310.901	440.468	543.042
CCDC78	79.8813	61.6966	44.6067	37.3127	31.9942	24.4084	27.6993	2.79872	44.8212	20.3098	7.47951	13.2971
CCDC8	15.9259	34.1406	20.3095	4.22918	0	1.21993	4.59177	5.8517	15.4866	1.66093	0.591714	2.5585
CCDC85C	171.275	115.129	137.275	215.487	313.023	355.208	349.343	459.644	294.037	43.1474	100.827	49.0944
CCDC86	361.987	188.667	202.901	231.395	291.78	497.988	269.822	227.006	173.294	898.434	1204.29	1886.49
CCDC88A	605.996	595.804	4294.2	3794.94	3781.29	1138.48	5489.17	3947.68	2339.23	1097.35	712.13	721.185
CCDC93	11656.2	17712.3	15367.7	1101.31	846.961	702.632	1244.2	944.047	2613.28	961.345	587.951	952.768
CCDC96	178.082	104.564	104.27	9.34312	13.2597	35.4802	23.8628	16.7263	4.73998	11.6978	16.2717	14.5056
CCDC97	463.647	403.425	382.232	1006.56	1801.35	1947.35	1406.17	1680.82	1084.38	745.714	1288	1378.54
CCDC9B	33.3656	74.9492	43.542	2.45365	2.76962	1.93445	2.43012	0	2.81882	3.94035	0.451016	18.9939
CCHCR1	257.394	184.714	291.283	483.424	512.5	426.799	579.868	631.229	1126.67	478.429	265.629	517.609
CCL1	0	0	0	11.1653	25.9554	3.46121	12.1563	53.8437	7.70138	5.1392	8.74354	7.25616
CCL17	0	2.70347	0	0	0	5.07035	0	0	0	865.691	226.255	881.231
CCL22	38.5758	56.1502	52.4624	25.5647	14.1299	18.6055	19.0586	14.3665	24.974	375.928	205.426	557.639
CCL25	0.953028	0	0	43.2243	224.653	26.8767	112.671	350.738	64.574	0.708784	3.88023	1.47556
CCL28	230.895	316.971	98.109	51.221	42.4225	68.9129	47.3762	3.90762	39.8458	334.276	172.22	185.925
CCL3	18.7614	30.0108	0.967173	1942.54	3184.76	3326.97	295.205	280.345	365.66	1392.45	1962.86	1355.11
CCL3L3	9.89151	2.3962	1.36204	61.2149	45.8539	86.0335	0	0	2.10045	58.8377	49.7196	47.0412
CCL4	12.7376	2.73387	0	510.848	1140.77	741.763	113.744	143.53	109.423	331.565	588.848	359.665
CCL4L2	1.44373	1.44079	0	102.034	80.9208	87.6364	10.9213	6.62475	5.68966	56.2489	56.7432	72.9534
CCL5	554.214	517.629	580.874	124.752	63.8105	40.5104	83.225	41.7161	232.585	201.126	249.336	402.508
CCM2	417.158	229.422	403.992	2722.9	3841.08	3734.89	3783.18	4346.61	2354.32	1431.74	2274.93	1959.25
CCNA1	0	0	0	3.18859	2.41805	4.91091	0	0	0	57.0208	94.846	72.8021
CCNA2	12.741	10.4848	0.952743	939.767	798.581	1573.96	308.661	402.506	894.724	1946.68	7354.12	5301.13
CCNB1	21.6249	45.4915	26.4217	1335.36	1920.21	1946.7	343.314	856.509	572.903	6212.27	5598.38	4850.49
CCNB1IP1	1283.74	2896.86	1295.03	694.834	376.555	446.264	235.223	215.945	521.816	1988.14	1370.65	1054.58
CCNB2	11.7074	5.66335	1.20811	969.838	1392.02	1431.73	187.998	524.71	441.607	4559.74	4410.03	3143.99
CCNC	1673.39	1996.01	2269	12110.2	8252.39	4982.15	5683.1	6900.71	5169.22	5735.68	4793.74	2647.05
CCND1	134.301	54.0171	64.8459	0	0	1.93997	0	0	0	1.6109	2.96234	15.1693
CCND2	1118.73	1489.62	1286.09	10138.5	14776.8	13837	6670.79	11440.4	9432.73	57221.4	62514.4	54574.1
CCND3	1264.18	845.052	2254.36	477.725	702.738	1154.58	529.412	588.16	328.144	2144.98	3153.85	2793
CCNE1	219.627	174.36	251.725	250.444	270.827	326.312	241.005	141.901	256.117	1268.87	1461.06	1345.67
CCNE2	29.4552	24.7569	8.05746	204.432	286.608	169.975	68.4434	66.6458	169.495	1049	735.01	655.288
CCNF	149.978	92.1016	183.321	497.484	1034.73	1272.82	254.717	475.909	426.767	1672.2	2665.89	2408.12
CCNJ	733.272	820.868	771.314	213.047	217.86	197.411	265.088	285.292	236.271	229.491	310.077	240.177
CCNJL	16.6906	17.3042	12.3052	0	1.14855	2.37707	0	0	1.1534	0.57052	1.16071	0
CCNK	4785.83	3954.48	4342.39	1327.21	1657.52	2059.9	1840.92	2278.86	952.041	1576.27	2551.72	2001.02
CCNL1	18551.7	39825.6	27410.2	8770.32	4478.44	3601.01	6009.45	4093.97	11196.1	5046.09	1458.09	2988.19
CCNL2	6074.37	8527.58	9212.55	3424.39	2150.15	1788.03	3263.41	2050.69	6631.28	2199.91	737.712	1562.56
CCNP	60.6471	79.7781	130.761	0	2.25896	2.30331	5.20302	0	0.739284	0.374098	2.03266	0
CCNT1	6535.16	6138.15	10875.1	1931.51	2058.78	1813.03	1901.42	2305.6	1976.11	1873.33	2026.72	1784.83
CCNT2	3913.56	5208.94	5492.35	1901.61	1489.03	1030.82	1784.62	1404.61	3003.82	1876.49	840.262	1117.13
CCNY	6171.42	4722.98	5081.17	1032.33	1399.81	1843.1	1109.34	1445.77	562.023	930.011	1584.45	1353.79
CCNYL1	1821.33	1289.05	1842.23	698.424	916.392	739.045	883.406	844.622	584.248	379.711	441.622	413.674
CCPG1	1606.18	1838.76	2005.09	5899.18	4688.33	4078.68	6575	6622.15	3824.16	2063.64	2908.13	1813.04
CCR1	20.5402	5.3899	4.77417	72.2405	133.64	419.802	92.9661	182.965	270.343	128.557	146.677	477.43
CCR10	14.635	9.19196	18.1061	260.524	271.226	1086.39	325.1	305.23	156.84	290.382	388.775	721.993
CCR2	2.17018	0	0	642.039	1093.89	376.733	703.391	2005.69	394.371	476.301	400.874	273.672
CCR5	6.34423	0	0	6.00688	15.8617	61.4662	39.5295	6.63099	39.34	51.5353	23.0237	116.981
CCR6	1888.61	1262.78	1743.57	177.417	404.61	200.507	205.832	463.064	146.323	613.971	578.992	715.213
CCR7	2491.32	1895.23	1499.42	3.11354	1.70659	2.89541	3.75224	4.24277	2.76661	269.93	166.956	582.15
CCR9	16.9243	50.8801	2.50866	0	0	0	0	0	0	0.776068	0	0
CCRL2	8.13812	31.0525	8.15861	44.4366	46.3341	49.1478	41.3185	33.4245	42.2077	68.883	60.5651	66.0937
CCS	199.03	173.36	226.446	630.7	763.148	632.551	1146.41	737.941	1235	288.523	297.745	408.39
CCSAP	1137.04	1574.34	1857.99	323.613	659.236	379.488	444.561	1124.42	522.049	333.952	484.175	304.016
CCSER2	1876.98	1603.99	1609.92	615.085	719.954	519.198	758.022	986.083	335.297	553.95	831.097	622.4
CCT2	5250.52	6947.05	6871.13	3436.1	3371.6	3556.87	3062.12	2968.63	2428.38	7306.59	8107.84	7437.16
CCT3	2149.12	2288.47	1319.35	3757.81	4877.69	5676.72	3580.04	4149.31	2728.91	11051.6	13468.8	13772.5
CCT4	2301.44	2838.5	2139.84	3325.56	3576.44	3696.33	2861.12	3521.91	1777.62	10008.2	10926.8	8837.64
CCT5	1502.98	2078.79	950.539	2045.15	2664.95	3644.98	1692.28	2066.61	1595.87	9657.29	12691	11438.8
CCT6A	3042.86	2438.58	2807.63	3085.54	2749.36	2709.95	2583.94	2724.31	2146.44	8417.24	8583.14	7727.45
CCT6P1	401.433	437.993	380.13	87.7315	77.6843	68.8471	116.506	68.4958	240.185	242.368	87.4867	170.172
CCT6P3	617.883	692.459	740.854	282.244	183.836	156.971	317.002	158.421	485.183	297.009	134.766	253.939
CCT7	1401.26	1098.4	1067.75	5061.62	6114.79	6072.8	5300.17	7201.94	3046.81	10806.7	13705.6	12376.3
CCT8	3591.42	3725.79	3193.64	8760.1	8871.84	8202.66	6310.11	7840.76	4763.61	13766.6	15878.3	12225.6
CCZ1	1419.96	1410.56	979.586	2065.64	1722.6	2002.63	1701.35	1535.42	1554.07	2751.18	2773.05	2539.04
CD109	7.06875	12.2664	26.0397	8.25593	7.17674	5.51558	8.77841	18.3857	11.8577	57.6004	45.8948	37.3862
CD14	27.8513	19.8725	11.2255	0	0	0.902938	1.3507	0	4.07871	1.50476	2.6508	3.85113
CD151	301.74	323.975	286.141	427.59	615.283	481.555	645.021	674.76	630.647	365.15	394.917	510.157
CD163	25.0666	59.8108	45.1387	8.31016	3.4078	5.67694	12.489	11.0134	23.1222	24.1257	1.81436	6.44252
CD163L1	0	0.236335	0	11.8767	9.77669	0	4.14381	0	2.67217	183.13	64.8794	45.5561
CD164	8365.33	9306.31	9177.19	21546.7	18386.5	15129.9	16872.1	21644.2	11470.9	10888.6	10309.7	7547.42
CD180	636.993	889.04	1194.25	7619.1	13382.3	13054.4	6769.76	9736.16	2170.71	4960.38	9006.11	4575.11
CD19	2196.83	2701.88	4392.58	1842.18	1527.71	3122.91	919.789	695.817	1094.07	2630.36	2536.47	3202.84
CD1C	159.899	504.004	128.297	28.9746	70.2709	28.6462	7.76652	14.757	5.09922	383.326	134.771	111.613
CD1D	586.83	448.679	626.672	0	1.21407	2.45227	0	0	0	2.90309	1.2236	0.644994
CD200R1	51.8082	27.1183	33.0876	261.627	137.91	83.008	322.523	192.263	125.502	288.362	179.211	154.026
CD22	4921.42	4008.75	4691.19	89.2384	74.7648	54.4789	127.163	43.221	121.452	909.13	442.814	783.843
CD226	80.6915	72.615	53.4955	5514.43	3775.85	3775.48	4383.22	3066.14	1902.36	3746.16	3533.1	3073.9
CD24	1053.93	1240.46	723.599	19.1778	6.58643	14.4113	4.10436	24.7805	13.0656	83.3909	31.884	23.0361
CD247	156.454	84.9805	11.2927	4.84977	1.11184	0	0	0	0	22.1081	9.3437	14.747
CD27	691.36	1143.9	1186.5	23538.2	19603.5	18640.6	23054.7	24617.4	14027.7	1583.61	1334.29	1302.56
CD274	58.8973	88.7412	52.5482	211.102	367.296	102.534	203.486	427.087	135.507	206.354	132.79	172.922
CD276	39.9371	43.2338	101.195	9.87922	5.95261	8.01097	26.1264	10.3619	26.6258	11.5754	14.6788	21.5752
CD28	117.055	0	2.77603	131.639	156.45	236.979	134.224	136.787	73.1834	10.1486	16.616	12.7142
CD2AP	3376.03	3922.89	4710.27	964.257	1282.04	1365.51	1449.65	1518.84	794.16	1128.87	1504.4	1199.05
CD2BP2	1341.38	876.272	865.965	2126.17	2485.26	3921.93	2212.31	2133.65	1266.47	1422.69	2532.94	2329.27
CD300A	25.5321	18.4907	5.70787	455.813	886.978	847.884	510.492	779.359	409.601	537.313	951.637	489.262
CD300LG	45.4455	92.5744	72.5146	26.5857	11.7504	7.15778	10.9451	7.93649	38.2591	9.65993	2.33854	4.8569
CD320	208.959	189.477	164.966	869.679	1082.13	1182.58	1091.61	823.463	612.51	1069.35	1593.09	1700.59
CD34	84.3725	112.663	116.05	38.2044	15.2918	19.9499	26.7369	13.9213	66.1341	30.5812	4.66768	19.6797
CD36	13.5314	15.3978	36.4282	0	1.39076	10.4978	0	0	1.113	0.652188	0	1.27715
CD37	30535.6	17721.9	23390.6	1218.63	1607.17	2825.43	1243.2	1114.61	612.628	1571.98	1900.72	1579.98
CD38	136.17	81.7778	99.3312	10825.4	16577.9	16949.4	12080	27954.7	12675.2	152.226	311.243	187.897
CD3G	105.307	95.9254	94.1827	19.4674	18.721	7.83608	14.76	14.0969	26.8267	20.4498	12.6707	13.8424
CD4	54.4143	14.8091	11.4124	0	0	0	0	0	0	0	0.322788	0
CD40	2060.38	2052.95	1127.47	395.217	430.018	316.485	440.248	393.305	358.307	425.743	333.379	375.515
CD44	16619.6	22756.9	7163.94	29175.1	30405.5	19112	21075	20696.9	6219.54	9240.26	11246.2	9636.32
CD48	9684.46	35901.6	12075.5	13632.8	6130.25	6820.13	3723.02	2991.28	3783.75	8738.77	5117.8	3254.86
CD5	311.592	23.7459	3482.9	0	1.2055	0	0	0	0	4.60134	3.60266	0
CD52	9525.23	18947	10758.9	9315.6	3348.98	4133.71	973.305	443.179	967.59	7278.96	3194.29	2357.89
CD53	1817.13	3467.64	1880.83	8231.22	12205.3	10660.6	9662.49	13863.9	6273.79	8815.06	10940.3	8620.14
CD58	269.451	399.785	99.2963	1464.38	733.27	631.561	338.759	409.667	648.62	2235.28	900.455	744.805
CD59	446.38	806.132	600.4	18025.6	10669.1	9200.28	14793.4	16469.6	9580.47	8620.94	6175.59	5035.33
CD6	142.84	122.691	634.682	13.1669	1.11028	5.79523	7.79353	0	15.4629	10.2336	1.87864	5.0737
CD63	1231.6	1075.5	958.856	10915.3	8956.76	6051.12	8610.68	13933.5	7007.56	2855	2430.87	1543.21
CD68	481.938	290.444	548.388	257.307	471.133	627.776	726.822	922.497	326.744	137.167	221.873	196.636
CD69	14820.3	38282	17893.2	280.314	247.699	297.706	76.4476	64.4732	201.095	534.907	185.548	235.281
CD7	50.0666	10.3564	1.01968	0	0	0	0	0	0	0	0.764194	1.68409
CD70	906.311	1054.74	829.96	294.465	390.573	828.513	218.139	408.262	431.808	981.28	924.08	1646.43
CD72	271.529	353.595	689.606	15.6891	11.0938	12.7286	24.5126	12.9658	32.984	44.6764	35.5797	20.2099
CD74	237407	123445	149400	27908.2	40032.7	53783.1	40392.5	49429.2	14551.3	41683.8	60480.4	71545.4
CD79A	42911.8	20353.4	37921.5	26954.3	32560.3	44997.1	66408.6	64798.2	23967.7	7158.12	10433.8	10775.5
CD79B	5156.57	4772.54	2814.04	3863.87	4243.78	3249.22	2768.46	2952.76	2096	1962.12	2101.21	1997.25
CD80	799.185	2051.18	170.391	105.894	59.372	171.111	9.0303	16.7625	12.9822	1618	1106.04	1258.1
CD82	3680.31	2774.28	2303.2	110.423	158.803	526.715	55.319	82.7682	107.335	479.834	574.431	1077.08
CD83	29285.4	52398.3	30452.7	3.12722	9.62109	10.5833	3.04999	6.28561	1.1393	179.691	134.404	173.1
CD84	1785.58	1586.22	4296.11	30.8759	20.5213	88.3946	24.9478	64.6912	89.4155	109.559	74.1159	42.2322
CD86	601.361	625.797	147.558	1225.2	1066.12	1425.33	640.254	739.355	303.543	2836.35	2728.37	1972.1
CD93	29.8671	4.13184	3.9476	0	0	0	0	0	0	0	0	0
CD96	142.95	252.772	304.13	12.0953	10.3081	14.6166	1.40227	18.4536	24.1759	1671.47	1067.22	674.271
CD99	1437.35	1498.27	1331.54	3084.04	5045.78	3967.64	1909.47	3133.31	1250.84	3423.91	4804.39	3031.15
CD99L2	329.286	263.634	220.332	1568.22	2733.34	2731.5	1758.23	2158.64	914.98	475.849	1027.23	869.659
CD99P1	131.913	126.724	174.528	30.2285	52.5139	48.8615	54.6951	31.3236	95.7365	86.3399	70.9538	86.685
CDADC1	471.23	563.355	226.339	86.2606	100.848	166.481	141.013	64.427	107.439	210.828	163.036	217.196
CDC123	2891.11	2473.33	3002.77	1746.53	1875.58	1698.92	1097.21	1430.51	839.074	4559.88	4279.79	3581.22
CDC14A	1169	1452.59	492.186	29.0996	66.2831	57.2647	25.0517	38.1273	14.7928	57.8029	118.781	97.2898
CDC20	8.78643	2.33334	1.70287	1155.29	2669.38	3122.13	319.168	703.271	687.024	5064.62	7812.66	7378.05
CDC23	515.07	294.385	707.227	1002.42	1242.25	1103.11	991.434	1082.62	1066.12	1414.07	1689.66	1625.94
CDC25A	19.7821	11.6589	3.37281	171.046	612.59	628.197	146.808	265.711	233.195	1250.94	2303.48	2361.08
CDC25C	1.49403	2.19654	1.85794	132.941	286.114	205.021	58.9262	109.892	101.953	322.302	526.357	303.333
CDC26	224.292	186.823	149.387	1481.32	1059.97	887.543	815.158	955.093	582.251	1159.36	1018.11	700.94
CDC40	3332.94	2850.71	3755.5	729.62	922.45	898.49	988.795	1088.39	717.879	864.095	1159.88	900.509
CDC42	10875.3	16220.5	13372.9	9103.97	7971.29	7221.17	4435.59	7120.71	2970.19	19371.8	15651.4	9807.99
CDC42BPG	235.115	368.053	199.629	9.83673	8.39204	12.5135	3.62612	13.6511	23.1222	15.198	8.69305	14.4198
CDC42EP4	35.9826	39.4745	19.1113	76.7726	135.944	125.584	142.651	244.964	88.9096	41.6078	110.358	92.147
CDC42SE1	8810.48	9446.74	10533.8	4349.48	3856.41	5244.36	3191.35	2775.3	3244.09	5531.13	5721.05	5012.59
CDC42SE2	26262.9	24443.4	22527.4	6355.05	5695.18	4944.51	5442.61	8292.02	3729.8	6810.73	5824.26	3828.61
CDC45	19.0624	2.40575	3.47967	157.841	442.439	375.408	26.7821	83.718	177.892	1821.9	1956.41	2295.41
CDC6	15.9813	32.9858	23.7726	1006.29	2272.77	1984.36	638.953	1064.63	755.515	3873.68	5849.41	5750.19
CDC7	23.7249	59.2969	44.3209	406.886	433.949	262.314	165.005	218.402	449.488	1349.82	1069	788.919
CDCA2	7.83476	11.2754	5.52145	560.07	1159.4	1000.68	238.223	466.058	294.296	1377.13	2075.34	1764.38
CDCA3	7.65113	17.8987	8.41786	757.693	1284.79	1047.1	234.842	440.288	738.8	2184.89	1942.6	2035.8
CDCA4	543.267	530.919	253.067	454.488	635.332	823.627	328.041	332.505	427.714	1515.65	1538.83	1734.16
CDCA5	32.1234	12.3877	14.2817	585.385	1266.85	1479.22	276.309	428.837	577.392	3654.49	4650.07	5006.24
CDCA7	96.7451	138.14	10.8276	50.2879	81.7743	107.752	0	0	8.47709	1900.82	1850.84	1771.36
CDCA7L	873.602	656.624	1774.18	527.092	689.97	769.228	614.496	404.612	221.971	1703.59	2592.87	2038.34
CDCA8	24.8181	15.2541	4.94442	594.819	1082.55	1293	218.342	433.072	322.978	2153.9	2919.23	2816.77
CDCP1	32.3427	38.1219	42.3774	5.22735	4.66091	3.54076	2.99886	3.90394	21.8312	11.5612	1.765	9.9635
CDH18	28.4045	56.6526	58.3782	14.036	13.1665	4.48869	17.0372	21.7548	39.3287	9.20386	0.977889	6.97611
CDH3	58.7358	91.985	96.7875	29.1132	19.2459	15.7414	17.5968	22.7291	50.8159	29.2894	7.25997	12.7744
CDH6	12.1549	30.5027	25.6994	7.17659	1.16574	3.40202	4.25804	3.90253	7.63151	2.98666	1.19479	2.46662
CDH7	47.4344	68.2775	67.6676	21.626	12.6478	15.7015	8.10528	18.8377	23.6274	10.8833	4.23539	14.6179
CDHR4	55.2458	64.7169	62.2983	33.1063	6.20021	4.82301	18.7531	5.98103	38.4566	17.1772	6.71335	15.8987
CDIP1	311.001	121.051	272.979	667.899	1470.93	1424.32	1454.58	2135.56	811.765	333.613	848.066	612.751
CDIPT	387.164	212.66	236.701	940.581	1234.85	1439.07	1248.21	1426.03	603.4	628.327	1128.35	1022.78
CDK1	10.018	14.0275	15.3044	2177.92	2415.39	1801.75	536.417	1209.99	1355.15	6458.92	3795.67	2763.28
CDK11A	4059.27	5025.57	4152.7	529.941	869.997	707.295	672.421	619.306	2235.78	420.454	387.185	776.686
CDK11B	3846.28	3387.26	3043.5	1101.35	1553.3	1739.29	1596.38	1526.26	1417.46	1270.65	1897.27	2024.44
CDK12	6655.13	5658.66	6395.41	2631.05	2975.87	2800.75	3475.9	3634.08	3074.72	2047.05	2641.66	2952.02
CDK13	2868.81	2246.42	2985.37	993.065	1175.77	1029.56	1495.14	1415.79	846.588	825.512	1045.19	1357.1
CDK14	1646.93	1759.32	5216.49	4216.65	5039.66	3682.92	4044.11	4895.28	3321.99	1228.28	1272.28	1394
CDK16	5261.46	5256.41	4413.65	1123.95	1643.41	1173.67	1559.84	2061.54	1789.1	1110.48	1316.28	1314.11
CDK17	4465.74	4984.59	6411.41	3658.96	3504.58	3474.27	4053.29	4609.46	2592.6	1556.58	2425.76	1495.89
CDK18	13.1524	10.2613	15.3817	38.2081	33.4707	23.7135	107.005	74.7597	53.9466	10.0297	4.44674	19.0949
CDK2	236.16	277.323	440.163	685.662	1148.93	1114.16	695.389	738.886	843.867	2772.68	2830.73	2696.39
CDK2AP1	787.599	517.558	618.567	76.4462	236.554	128.279	92.1098	219.948	69.0649	331.018	559.416	323.584
CDK2AP2	197.451	171.504	87.7815	2279.06	3230.62	3695.69	2154.79	2649.77	1760.35	2505.28	2792.57	3716.15
CDK4	354.896	337.927	365.71	1852.84	1928.25	2688.16	1723.86	2076.95	1358.75	4131.22	5201.77	5346.93
CDK5	39.8203	29.1159	35.5853	652.129	550.559	515.515	436.897	646.693	351.506	531.955	486.196	404.925
CDK5R1	466.765	333.105	76.3231	18.5372	19.8493	21.64	45.566	19.3498	43.5373	45.8654	28.6324	49.5205
CDK5RAP1	1409.08	1903.9	1804.35	853.915	715.186	565.849	843.054	603.503	980.426	773.96	921.601	864.444
CDK5RAP2	3104.96	3129.12	4213.31	1514.99	1426.47	1488.83	1705.99	1279.98	1922.45	1802.65	1506.52	1951.08
CDK5RAP3	2721.61	3885.38	4292.77	4650.59	4893	3831.17	6160.37	4208.92	10365.4	2295.6	1867.82	2713.56
CDK6	489.853	422.189	26.709	3116.49	3824.69	4056.86	2363.07	3604.9	2155.77	4830.97	6172.11	7147.31
CDK8	173.364	148.408	217.132	503.62	567.561	540.384	531.165	618.939	438.095	894.385	1119.09	812.886
CDK9	4188.18	2574.68	3718.38	1153.85	1468.66	1744.78	1449.09	1218.68	1309.97	1117.26	1494.93	1828.61
CDKL1	89.103	174.04	207.089	21.7158	12.9956	23.2403	17.478	2.7269	46.0214	39.9418	8.54834	16.4027
CDKL5	602.665	1078.24	761.2	456.34	255.324	262.384	266.813	313.182	480.171	216.508	106.634	154.045
CDKN1B	4062.39	2709.25	8802.13	6083.2	7582.24	6297.58	7583.02	8386.76	5318.44	2138.89	3066.59	1924.19
CDKN1C	3.80565	3.71254	3.23903	36.5205	15.618	22.6075	531.961	167.963	138.404	6.04423	0.978167	2.97779
CDKN2AIP	2656.86	2839.75	1856.83	929.398	1014.14	939.573	1091.9	1139.37	988.579	1330.17	1179.02	1208.1
CDKN2AIPNL	256.551	433.831	228.942	441.064	408.45	322.159	200.808	362.697	293.675	1201.93	892.808	630.737
CDKN2C	35.3176	61.2962	4.04168	1196.01	1593.03	1127.53	887.284	1849.69	853.651	383.118	570.582	399.657
CDKN2D	1076.86	591.075	711.427	27.5106	51.3994	61.9931	6.95954	25.1633	19.7049	126.717	148.007	154.692
CDKN3	6.87873	13.0758	4.04012	1541.94	1120.39	689.485	145.09	433.469	633.268	3969.6	1979.02	1158.02
CDNF	22.8154	32.262	32.5232	79.3319	69.455	71.786	106.79	99.2686	50.596	6.39587	16.4092	10.932
CDON	7.21556	15.5483	12.7336	28.9535	13.4611	55.9099	21.0476	9.7739	9.66775	33.9867	47.6439	76.1501
CDPF1	47.6662	12.3314	23.5938	136.004	138.995	166.307	110.68	135.414	132.229	174.089	158.257	167.528
CDRT4	4.96683	7.32513	41.2929	103.483	55.8	42.3846	61.362	80.3673	102.942	8.1414	11.2478	15.6385
CDT1	20.9832	17.1125	42.2478	195.971	423.35	1061.87	65.5697	166.212	130.128	1894.48	2881.98	3324.89
CDYL2	267.014	297.74	166.713	206.825	104.052	200.459	155.586	160.539	138.121	458.893	504.337	669.343
CEACAM1	26.6975	60.9581	66.5785	7.13661	22.6742	16.3447	67.0811	108.368	63.3775	9.25377	13.499	17.3312
CEACAM19	17.2944	91.7147	46.0615	7.24715	7.96991	0.876305	8.29861	9.00274	12.0944	4.70196	3.39004	9.87996
CEACAM21	81.235	44.9011	135.666	401.599	435.914	453.931	505.571	398.446	354.184	155.396	245.52	168.626
CEACAM22P	104.219	120.631	127.545	47.6161	28.2321	26.5441	47.1393	29.9137	99.8194	56.0028	22.9103	33.1767
CEACAM8	22.781	45.4743	47.5182	4.03692	4.43182	3.4211	14.1982	1.86415	21.0107	6.85294	1.14077	8.23799
CEBPB	87.0937	77.6343	27.1185	155.888	171.432	308.966	212.549	197.74	185.585	324.601	440.878	393.934
CEBPG	3242.4	3581.95	3004.35	1118.45	1027.41	1086.61	915.792	1178.62	849.369	1974.33	2343.19	1791.8
CEBPZ	2429.81	2562.53	2887.5	660.401	1036.75	1037.97	1047.62	859.163	624.098	1237.81	1296.19	1528.05
CEBPZOS	562.303	728.868	600.6	1168.37	837.251	681.644	867.789	872.269	978.089	1935.14	1419.69	1139.01
CECR2	32.0146	47.9084	45.7805	34.8676	11.832	13.0972	35.641	69.0567	33.0407	9.52843	2.691	8.72284
CELF1	6188.67	9554.05	13361.4	2964.86	2723.58	3235.7	3238.42	3322.3	3704.23	3964.28	3222.54	4051.3
CELF2	4083.59	4266.34	7801.22	1840.33	2725.82	3717.32	2330.2	2921.03	1567.17	5211.28	7709.53	7579.62
CELF6	65.9878	98.4913	168.367	0	10.1933	20.0507	24.5877	0	32.2887	22.8671	0	17.9769
CELSR1	2143.38	1725.78	4090.2	99.3605	216.498	94.8647	45.223	36.8205	50.695	19.5	46.7886	29.496
CELSR3	309.473	347.292	724.597	131.788	74.0248	116.36	51.4044	73.361	103.132	275.239	371.491	531.897
CEMIP2	29560	21813.7	37731.6	166.28	96.5772	103.206	213.032	392.355	162.948	302.932	185.007	256.444
CENATAC	1581.4	2037.92	2245.72	575.211	356.182	258.463	518.659	405.564	948.446	385.176	155.371	252.445
CEND1	4.48387	12.4635	9.40638	7.72013	0	6.95163	13.5101	0	6.79371	65.8364	79.346	140.405
CENPA	12.9926	14.5302	21.8706	531.131	668.201	538.591	124.378	287.368	323.49	1365.93	1002.44	733.854
CENPC	2899.99	2783.84	3372.81	857.916	872.462	714.466	962.235	647.063	1082.58	824.344	774.41	893.856
CENPE	74.2654	75.9374	75.3129	818.116	1201.2	811.242	280.994	381.914	402.62	3227.5	1777.82	2973.92
CENPF	38.2966	96.1595	70.7799	1086.21	1583.81	1175.18	407.108	647.378	821.143	3701.18	1987.05	3428.73
CENPH	161.441	175.879	116.767	169.888	255.976	285.432	61.3109	143.473	98.2645	1421.08	1770.03	1189.9
CENPI	21.5082	23.2983	25.5633	230.109	299.033	268.98	41.5053	54.9678	145.365	1046.19	744.021	664.185
CENPJ	113.149	109.93	111.283	1200.05	825.818	670.252	994.287	881.669	1826.52	1975.57	780.856	1413.41
CENPK	31.6147	54.6017	71.6957	262.466	277.28	212.06	60.3563	103.793	266.799	1268.89	665.848	648.554
CENPL	288.623	490.992	291.226	450.235	382.943	328.218	182.059	247.289	347.718	1778.44	1126.34	796.261
CENPM	18.8987	40.4868	18.4333	296.306	389.795	442.919	82.3645	157.166	180.786	1200.74	1281.93	1291.38
CENPN	108.202	148.755	114.899	1050.34	881.729	595.737	239.258	411.595	505.029	3090.44	1409.1	1166.2
CENPO	134.398	84.8973	156.499	441.819	858.159	866.218	193.151	287.27	435.105	1825.93	2305.41	2002.92
CENPP	36.3015	39.6725	19.1985	417.588	453.723	327.247	72.8491	105.202	203.941	1050.7	836.528	637.401
CENPQ	27.0057	26.9502	17.2608	366.336	308.821	192.424	146.444	162.85	241.837	1248.09	803.331	432.223
CENPS	8.65138	21.4286	18.2531	153.027	137.633	95.2671	116.479	85.8294	87.9614	512.331	374.172	290.408
CENPU	59.757	120.766	97.6116	638.894	710.551	450.667	143.306	260.763	632.635	3326.02	2570.65	2223.72
CENPV	430.444	429.408	173.689	61.1742	66.5994	38.9113	53.609	50.5297	64.9119	484.214	446.089	232.188
CENPW	12.4914	24.7798	4.72314	465.458	434.584	257.62	59.3751	227.318	189.935	1992.58	952.24	748.502
CENPX	78.1455	139.642	65.191	454.854	382.479	371.162	164.912	222.865	428.092	1337.27	716.548	866.386
CEP104	412.317	235.916	390.726	1611.21	1758.22	1113.17	1519.27	1588.57	878.194	758.773	1271.87	1382.63
CEP120	4723.8	3611.57	2867.27	1143.87	1494.59	1223.06	1299.17	1432.5	1129.93	922.364	1150.83	1006.7
CEP126	103.01	165.616	214.05	26.4602	7.88716	11.7313	37.1254	12.7906	35.6741	77.7179	38.746	65.8708
CEP128	79.6246	66.8421	115.619	3528.58	3736.84	2369.98	1682.68	2137.45	1567.02	1141.83	1350.21	1344.67
CEP162	36.8134	55.696	54.5251	205.708	210.278	179.467	221.867	183.485	188.219	240.568	188.877	239.244
CEP170	3329.81	2777.8	3304.34	567.831	604.803	700.278	700.961	653.656	632.494	1218.09	1191.41	1309.11
CEP19	26.0774	37.2341	32.0591	69.9017	98.1443	102.936	148.396	128.741	60.6237	146.519	226.439	172.193
CEP20	413.185	437.247	374.762	1889.21	1421.1	1082.12	1120.62	1413.21	1349.24	2500.98	1807.7	1299.59
CEP250	1085.44	865.815	1153.93	1886.31	2283.16	2689.81	2366.52	1608.4	2206.43	1800.27	1413.85	2410.57
CEP295	1589.83	1364.18	1696.82	695.271	900.658	693.598	747.652	652.538	832.22	1145.46	761.947	1235.05
CEP41	90.1301	136.745	154.638	105.374	151.748	299.491	176.459	149.486	134.861	558.248	751.127	654.895
CEP43	400.041	503.445	477.882	697.553	679.561	587.045	603.5	582.687	706.839	1020.48	1005.95	902.78
CEP44	223.263	289.66	394.593	528.877	488.81	439.462	440.418	357.354	649.26	980.191	774.317	554.265
CEP55	18.1002	9.25136	23.4733	489.447	963.213	860.709	169.707	348.1	296.554	2100.61	2976.26	2488.09
CEP57L1	39.4034	31.133	48.9839	503.038	545.641	409.98	397.448	405.634	558.278	718.147	656.723	384.565
CEP72	81.0715	58.7004	118.453	126.246	252.429	203.091	135.684	313.005	272.244	246.283	258.168	341.91
CEP78	314.287	494.752	359.029	412.553	491.258	503.269	367.288	355.407	375.118	1481.43	1705.31	1471.98
CEP85	217.546	137.449	180.876	652.585	572.658	673.622	949.749	632.631	1221.31	932.795	649.24	991.818
CEP85L	1036.49	949.681	2325.81	719.226	701.593	531.31	718.891	737.061	867.77	434.213	294.035	350.169
CEP95	4515	6579.06	9033.92	651.615	386.303	451.884	677.163	353.42	1249.47	835.606	357.869	763.902
CEP97	486.006	376.011	333.743	1638.86	1764.31	1516.52	1580.23	2073.51	1411.74	1048.6	1269.5	946.099
CERCAM	175.001	239.714	253.78	127.233	80.9968	97.6255	103.257	78.2571	208.651	59.1919	47.3397	61.5625
CERK	1198.5	397.427	757.035	2495.72	3310.37	3596.86	3524.26	4026.92	2416.35	1815.46	2556.88	2850.1
CERS2	1715.06	1542.73	1789.65	2686.62	4024.27	3940.98	3484.65	4901.04	1924.17	2706.95	4715.04	3627.26
CERS4	613.411	449.401	299.549	735.464	616.954	595.339	881.24	611.423	825.189	353.325	311.126	348.51
CERS6	214.52	249.534	187.968	916.056	2892.44	2053.41	880.347	2843.65	644.422	1040.56	3109.27	2023.83
CERT1	2813.77	2759.84	2239.37	916.66	1138.09	1355.4	1536.36	1827.26	854.749	949.448	1231.89	1432.96
CES1	0	3.05858	2.16548	0	11.0449	108.808	0	0	0	8.44473	9.92181	114.72
CES3	207.119	248.279	201.833	23.2608	24.8831	57.1876	8.53743	7.6936	28.8061	140.245	69.1121	96.4337
CETN2	91.6904	150.641	99.1656	575.422	654.536	505.741	438.909	481.746	310.311	693.268	611.253	454.57
CETN3	48.2763	33.2444	57.7298	371.143	396.15	269.658	275.881	356.05	220.276	746.144	750.996	500.156
CFAP20	885.073	2367.03	419.335	270.646	342.273	398.747	343.252	395.236	336.561	926.443	869.552	763.258
CFAP20DC	17.1554	20.862	26.7715	6.44997	0.927875	11.3373	3.54185	2.91266	4.44	154.457	80.6772	89.9337
CFAP221	35.9443	54.1808	46.0642	7.90206	11.102	6.73869	5.65652	7.4298	34.9543	10.2505	5.08843	13.968
CFAP298	195.801	114.977	71.2855	709.5	1026.92	899.88	868.352	929.24	600.637	542.176	858.638	689.338
CFAP298-TCP10L	1.55014	0	0	31.2249	9.32426	13.2378	46.2072	17.3771	14.0079	7.87756	11.5916	18.7954
CFAP36	391.588	428.444	314.029	179.634	103.56	123.943	151.285	93.6255	108.422	590.701	389.883	381.787
CFAP410	1484.15	1567.03	1401.83	591.336	603.499	679.232	828.425	550.554	1118.18	253.71	217.705	283.671
CFAP45	564.052	1076.6	258.291	23.7547	23.1577	11.5455	4.26326	3.17684	9.61438	14.7044	14.9615	16.9152
CFAP54	799.279	1329.03	1319.27	1055.13	477.731	369.702	676.746	616.207	861.826	418.375	274.795	311.811
CFAP57	0	0	1.86594	2.92788	13.4292	15.0614	4.1902	11.1094	10.1225	25.7916	49.7649	87.9611
CFAP69	89.6402	155.586	154.018	47.5704	44.2889	35.1863	23.7846	33.8598	91.5472	53.7879	22.4844	28.5597
CFAP74	86.0021	95.6425	113.256	33.3606	16.3698	10.3058	19.6933	19.7051	72.5296	19.1464	5.35739	12.5404
CFAP91	17.5754	153.36	8.72123	3.90372	0	1.74705	0	1.52333	3.38619	3.76812	1.06445	4.08393
CFAP92	288.984	492.046	403.49	44.7424	25.3657	21.8151	37.0523	35.0907	86.2413	50.9415	16.3082	36.524
CFAP97	990.048	772.382	788.744	1246.37	1163.17	1095.91	1099.12	1499.59	1089.35	1731.24	2055.66	1642.06
CFAP97D1	69.6732	116.397	111.989	47.8096	15.0712	13.9948	34.7309	25.4159	83.6616	31.5125	8.7724	19.958
CFB	37.8278	15.5274	32.1254	21.9704	54.9103	23.6819	208.997	276.257	43.6515	0	3.94266	0.770992
CFDP1	222.873	226.835	172.13	393.958	501.538	513.424	472.918	461.57	201.836	398.918	629.75	512.258
CFL1	9803.59	5642.18	5862.73	7905.14	12329.8	16169.6	6921.43	8859.03	3780.46	24419.8	34251.7	34070.8
CFL2	1479.28	3294.53	871.893	1423.64	1214.1	560.272	1345.63	1948	1381.77	401.504	315.239	183.163
CFLAR	3777.06	6636.97	4410.59	15609.1	11261.8	10507	13536.6	13135.7	14539.4	11943.1	6463.71	6775.5
CGN	5.39267	19.9731	7.97133	100.504	19.445	68.035	125.97	25.2339	64.1143	70.551	55.9081	69.6725
CGNL1	328.319	142.69	122.539	31.6947	30.5645	16.994	29.5589	23.3326	56.5591	20.8711	12.8047	17.1348
CGRRF1	978.692	3069.43	1640.65	1002.14	425.201	319.774	285.625	380.675	479.173	962.817	417.147	284.656
CHAC1	42.9373	0	0	193	213.48	631.227	428.854	358.619	298.348	838.232	1380.59	1260.94
CHAC2	8.06973	24.43	9.82739	1101.96	890.547	675.734	473.23	694.727	653.965	2088.63	1318.23	908.456
CHAD	63.9362	24.6216	5.80714	96.5062	33.6024	91.4179	0	0	0	31.9163	43.9374	15.2759
CHAF1A	781.026	322.286	344.013	508.296	778.899	1060.22	260.036	527.204	220.645	1862.16	2897.59	3256.79
CHAF1B	228.086	248.255	218.277	131.567	250.897	280.463	97.4516	107.305	116.584	1077.32	1383.75	1461.24
CHCHD1	170.258	205.524	131.764	1712.97	983.648	770.196	711.472	1086.02	1063.34	2273.65	1016.94	876.549
CHCHD2	4235.08	7237.06	3931.94	18134.2	13953	10681.9	6094.08	9261.65	7692.95	26185.7	16363	12744.5
CHCHD3	782.416	904.36	732.871	816.837	864.059	910.081	576.2	689.369	451.49	1610.82	2014.76	1799.23
CHCHD4	54.2457	34.5729	21.4067	404.062	366.056	410.159	404.703	373.412	275.498	515.564	643.733	555.762
CHCHD5	127.517	213.957	146.992	398.555	320.558	365.903	216.224	213.202	321.494	529.839	334.01	318.647
CHD1	18227.5	26149.1	19649.9	1354.78	1207.76	967.297	1501.32	1481.88	1279.92	1443.55	1427.9	1565.79
CHD1L	960.013	1025.73	995.608	656.543	591.932	692.039	809.805	458.083	888.689	1290.07	1428.11	1548.79
CHD2	31914.2	39717.2	40861.8	5272.32	4617.85	3519.84	7080.22	6166.24	6543.3	4063.55	2963.55	4143.4
CHD3	3119.06	4178.03	3399.03	458.502	509.872	499.92	523.271	559.715	782.024	493.669	388.393	511.766
CHD4	20197.9	17358.4	18101.8	3608.42	5210.83	6921.54	5655.97	6305.8	2546.2	5612.88	8962.89	9709.39
CHD6	6487.95	5514.76	6682.31	1193.38	1458.65	1426.43	1735.85	2083.23	1609.35	657.939	811.397	966.245
CHD7	9902.53	7984.9	10721.2	1268.46	1785.74	1152.32	1250.16	1575.03	805.827	1188.86	2010.42	2264.13
CHD8	7680.62	5747.92	6153.54	984.7	1485.3	1577.98	1694.65	1865.5	1053.38	1383.24	1416.66	1318.51
CHDH	103.543	116.242	144.901	139.278	189.656	54.149	158.233	249.892	119.413	42.2203	39.0326	25.9692
CHEK1	311.931	309.864	342.799	470.843	918.668	766.935	135.546	332.005	261.247	2961.33	3882.56	3263.6
CHFR	2156.57	2486.73	3950.3	1326.36	1325.32	1540.5	1499.69	1327.66	1480.03	999.898	1069.51	1105.85
CHGB	32.6028	58.737	40.6218	9.37321	2.37338	6.4871	7.48221	18.4422	15.7385	11.3001	10.4362	11.3863
CHI3L1	11.9095	18.3728	15.8581	1.08387	2.37522	0	1.59088	0	1.20412	0.566385	0.583036	0.624845
CHIC1	270.805	197.875	513.75	576.428	436.335	384.977	668.154	667.196	447.868	292.326	253.145	222.236
CHIC2	724.89	924.424	590.149	482.774	267.4	208.316	154.835	288.712	235.621	234.981	187.729	155.557
CHID1	201.817	156.896	163.695	1948.84	2737.95	2446.07	2963.38	4100.28	1962.76	801.035	1122.03	1170.14
CHIT1	25.4009	60.8181	143.529	246.364	201.58	96.9106	447.855	120.423	327.576	44.2891	32.8673	39.8737
CHKA	856.511	839.824	1899.61	342.008	261.947	305.273	425.969	285.248	250.452	282.699	409.127	380.95
CHKB	962.19	1358.2	1525.71	1551.24	1222.27	898.704	1621.05	984.088	2730.79	727.371	368.705	676.255
CHM	185.223	143.452	203.799	1102.28	1093.34	931.198	915.978	1181.49	863.353	719.475	781.626	552.965
CHML	652.402	897.617	827.197	95.6066	121.187	125.917	173.6	167.005	171.107	687.879	565.645	691.885
CHMP1B	2491.08	4115.6	2837.62	1083.19	967.815	902.687	1064.91	1109.8	1142.58	829.8	462.454	617.4
CHMP2A	901.75	908.967	639.318	1442.5	1931.8	2010.2	1547.89	2060.67	990.176	1031.66	1428.89	1359.83
CHMP2B	1962.75	2808.37	2080.58	1423.6	1118.78	1242.02	1008.45	1166.59	826.862	1503.14	1591.69	1069.62
CHMP4C	22.9288	15.9234	15.3383	97.3826	86.7837	79.7658	89.0766	108.392	51.1097	56.4185	44.414	45.1362
CHMP5	239.48	426.962	305.796	3953.5	2798.48	2024.68	3072.21	3752.03	3224.84	2041.03	1283.82	965.507
CHMP6	131.72	47.2509	92.8752	311.944	430.879	608.338	346.694	300.841	236.671	346.255	444.284	480.315
CHMP7	5680.65	5439.84	3642.26	1572.6	1991.05	2256.79	1863.24	2058.9	1226.59	1478.3	1704.86	1765.85
CHN2	64.0511	98.1288	88.6953	12.1892	3.16165	12.9966	5.56958	0	26.7646	14.6589	4.64937	14.7681
CHODL	3.05404	18.0973	10.6247	159.08	62.2049	66.3091	155.048	86.944	95.5015	5.21167	11.1904	9.22573
CHORDC1	1882.02	2722.89	1957.52	1093.95	1333.9	1486.2	1070.84	1197.09	994.604	3010.45	3651.13	3318.5
CHPF	57.5892	36.6381	1.58149	2847.12	4374.97	5595.42	3774.35	4552.74	1780.31	494.928	1130.65	839.855
CHPF2	2042.87	1472.59	1410.57	5410.51	5679.9	6650.08	7016.23	6441.35	5748.5	1301.63	1228.2	1366.7
CHPT1	8384.9	7411.52	9200.77	717.084	641.227	624.685	628.646	749.763	435.327	671.065	962.894	750.419
CHRAC1	1870.84	1765.14	2640.33	579.613	884.928	695.841	660.26	849.977	405.492	1337.49	1677.94	1329.89
CHRD	11.148	48.3449	17.9376	1.01259	4.56072	6.23002	12.115	0	8.95209	2.62036	1.68166	2.96002
CHRFAM7A	9.12734	0.88619	7.91079	0	0.59506	2.41826	17.8596	13.4403	32.5321	63.1736	20.3683	6.04401
CHRM4	78.9631	69.5522	51.4664	4.15402	2.30667	7.21826	4.59393	5.71275	3.44383	0	2.38115	0.63299
CHRNA1	2.79476	2.31675	1.03529	0	7.07064	3.69738	20.4566	69.3491	5.44097	1.39902	0	0
CHRNA5	20.7915	47.4321	16.1213	54.481	73.6158	74.7624	70.4689	25.8446	24.0926	386.306	445.109	293.482
CHRNA7	19.5042	54.2348	26.0489	7.27319	3.55695	0	0	10.1116	0	0	0	0
CHRNB1	63.0173	75.2258	60.6037	467.233	430.484	489.402	485.301	390.238	327.089	289.872	330.086	246.738
CHST10	831.202	721.721	514.771	67.9676	111.967	167.225	109.958	37.8677	47.6317	147.151	267.343	267.531
CHST12	205.183	113.238	172.335	2348.51	3843.4	5024.16	3567.98	3818.19	1999.52	768.855	1354.7	1788.37
CHST15	890.451	426.636	1153.17	5091.93	6237.65	5605.15	8091.86	11336.8	4028.5	655.599	1174.3	603.999
CHST2	828.858	516.94	526.763	1877.27	4740.04	2490.73	1893.01	4783.6	936.214	472.803	818.765	632.387
CHST6	87.6704	160.736	131.751	35.7622	28.2343	35.0008	38.1533	45.3283	105.746	36.6081	21.7867	21.8307
CHST7	22.0294	14.4649	4.34197	52.0401	48.4237	89.1896	19.3644	24.8835	24.2132	46.5646	88.1103	78.0037
CHTF8	569.149	159.399	327.613	1476.95	1833.43	2036.33	2127.68	2483.26	1411.6	1419.96	2503.18	2088.56
CIAO2A	551.104	1145.45	637.028	5303.36	2683.15	1532.88	1908.44	2492.23	3282.88	7742.78	3400.91	1823.55
CIAO2B	689.09	727.783	551.068	2163.49	1769.94	1816.43	1017.51	1128.04	1284.94	2567.55	2075.2	1839.1
CIAPIN1	1030.79	957.064	1032.89	851.807	877.701	977.103	754.656	709.985	596.634	1230.37	1668.2	1456.28
CIB1	5358.84	5090.82	4766.17	1184.99	1079.01	1553.75	718.891	834.875	1019.34	2953.45	2875.79	2512.93
CIBAR1	2.66501	2.1877	0	5.01888	3.1163	8.30565	0	0	5.14951	67.7167	36.4303	33.2517
CIBAR2	0.472009	4.59701	1.11156	61.905	55.9642	13.4721	22.1251	41.6223	88.1171	0	0	0
CIC	6683.26	4689.64	5224.86	2612.56	3501.76	5135.69	3588.03	3642.36	2892.58	1834.63	2377.27	2740.54
CICP18	86.4795	149.408	169.984	70.1687	73.382	92.9515	143.624	127.134	303.83	56.0089	21.086	63.3528
CIDEB	100.846	135.505	89.0601	286.763	200.873	177.747	494.238	155.961	292.49	320.477	219.059	266.239
CIDECP1	450.681	680.737	375.168	206.345	143.721	178.38	172.56	148.396	323.945	163.285	198.472	192.934
CIITA	6837.39	5504.49	10245.1	27.8732	66.7178	35.1311	42.2906	25.5197	36.0034	1798.89	1126.03	2226.47
CILP	11.8201	23.4148	20.5395	3.1016	2.34896	3.62258	7.58128	1.96586	10.5581	1.11956	2.31933	0.627891
CILP2	38.5777	43.8637	55.0455	0	0	2.4863	0	0	0	0	1.30546	0.670198
CINP	285.629	220.197	210.412	1144.18	1175.47	1181.06	746.993	950.348	622.31	1016.68	1180.12	1095.89
CIP2A	152.591	185.33	121.25	485.202	1041.04	743.882	223.07	389.33	515.135	1732.49	1969.15	1766.04
CIR1	1983.1	2396.42	2152.17	752.397	984.448	861.208	948.63	995.905	638.977	436.807	667.574	547.885
CIRBP	16998.2	9519.35	12257.6	3587.31	3915.29	3464.59	6309.5	5622.16	5552.19	2502.89	2484.47	3211.9
CISD1	68.6662	58.472	28.6097	403.795	394.317	293.789	244.606	372.395	168.766	980.851	976.346	738.171
CISD2	714.31	1100.78	612.822	6595.65	3413.63	1914.32	2193.9	3668.58	3179.79	4189.83	2506.27	1346.77
CISD3	42.6125	22.5019	36.1106	242.524	122.609	250.156	142.481	110.56	147.991	502.606	287.34	417.985
CISH	165.222	73.1285	52.6278	336.049	264.83	513.268	813.686	651.28	461.724	3453.01	2636.66	3870.65
CIT	27.0073	94.9667	99.2524	686.929	400.044	654.76	198.836	277.53	588.719	1371.21	1167.46	1341.61
CITED2	433.063	596.055	241.001	2311.57	4079.58	3158.02	3232.86	4841.59	2516.51	674.817	1207.37	976.662
CKAP2	984.62	1161.12	1042.81	2895.11	4575.7	3362	3431.74	4674.31	2251.87	2523.23	3822.29	2860.81
CKAP2L	28.4158	21.3123	15.2281	340.811	723.302	645.106	146.383	376.444	243.919	1262.3	1830.4	1611.98
CKAP4	5498.55	2684.75	12728.9	6715.89	10275.7	9945.39	8046	9922.81	2433.53	1488.67	2978.21	2030.61
CKAP5	701.501	564.77	882.691	1515.44	3549.66	4698.99	2076.7	3675.77	1260.55	4325.51	7556.68	6754.3
CKLF	84.0028	216.737	118.653	3374.61	1498.11	1059.73	925.866	1060.38	1789.92	4789.36	1530.55	1086.62
CKS1B	79.8421	123.711	100.822	2431.15	1821.15	1520.98	453.132	966.854	1299.38	7236.54	3472.35	2731.34
CKS2	192.728	543.79	297.42	4170.87	2066.17	1331.65	656.574	1175.21	2175.12	9492.78	3042.68	1996.89
CLASP2	2706.23	3410.25	3588.15	1167.59	1703.03	1340.36	1602.53	1991.03	1285.3	1324.64	1597.75	1531.91
CLASRP	2659.03	3133.76	3965.24	1066.13	967.572	818.602	1367.02	642.357	2233.1	880.346	402.831	867.532
CLBA1	10.2585	12.3308	12.2161	30.131	13.7342	20.5746	33.1482	17.6062	137.776	9.45524	6.03855	7.07715
CLCC1	87.8559	158.443	217.573	2069.12	3623.68	3003.27	3463.74	5238.4	2090.39	787.466	1357.19	1209.15
CLCF1	526.572	223.426	206.622	45.662	53.1481	28.8174	129.064	123.393	102.309	6.68177	12.1619	12.4053
CLCN3	581.344	509.919	601.805	2169.73	2977.3	2932.64	3418.78	3616.33	1310.68	1237.96	2557.99	1856.45
CLCN4	68.3964	28.8352	109.931	389.261	364.766	376.023	674.662	497.374	121.285	395.049	403.607	217.782
CLCN6	2247.82	1873.1	2071.51	766.421	609.909	607.437	641.329	464.198	1133.07	674.796	462.443	636.608
CLCN7	7656.33	5172.14	3756.83	1771.74	1493.45	1773.77	2373.43	1504.51	2459.64	721.812	909.224	933.526
CLDN12	63.8587	120.669	137.736	464.789	369.954	350.783	583.25	573.638	508.27	421.724	245.792	209.635
CLDN14	0	0	0	5.32015	20.9291	15.3685	11.8528	22.2775	10.3688	0.532715	0	0
CLEC18A	78.6503	34.0942	164.173	17.1569	14.7543	18.198	8.43118	20.2829	52.9348	22.2914	8.46342	3.2971
CLEC2B	477.735	1512.57	4563.96	1261.3	440.466	240.786	355.17	234.691	574.324	896.018	294.336	159.536
CLEC4A	31.3212	76.2774	38.2807	25.3084	13.725	9.26313	22.7195	8.59646	40.4133	8.69395	8.77599	12.1416
CLEC4C	4.39765	3.6604	95.0737	0	0	0	1.37716	1.85065	5.21666	0.780026	0	1.12505
CLEC7A	90.157	151.034	116.771	9.03859	5.78966	16.8279	10.2493	16.5075	29.3222	16.8812	4.66159	8.33807
CLECL1	336.722	840.107	868.017	522.112	250.081	313.095	127.439	128.589	232.764	1493.36	563.111	702.939
CLGN	1.29363	16.3433	0	29.22	14.0145	18.3079	27.3668	12.9968	17.3247	71.7986	84.2322	40.2744
CLIC1	3299.38	3740.26	1720.52	13520.7	14056.3	16916	6821.26	8869.61	5094.97	18383.6	21310.6	15507.6
CLIC5	3.55373	12.6634	11.2167	116.34	39.8077	78.3318	83.3504	54.103	38.1976	511.554	303.808	404.288
CLINT1	6008.98	6064.74	6831.06	6789.04	8015.3	6175.85	7757.63	8795.81	6928.34	3417.3	4063.47	4241.36
CLIP1	3915.78	3515.82	5220.91	2002.65	2652.66	2402.54	2652.46	2264.95	2067.43	1426.84	1845.83	2062.24
CLIP2	1050.56	499.677	150.309	68.8009	172.847	171.08	203.852	172.388	144.389	413.788	661.839	1074.21
CLIP4	267.1	121.462	77.2698	2241.94	2067.74	982.891	2027.08	2700.1	1435.27	521.734	515.837	508.822
CLK1	12571.2	29571.6	17795.5	3190.67	2609.19	1941.67	3386.69	2672.26	5331.81	1928.29	1200.43	1531.66
CLK3	4637.4	5969.95	5988.6	1854.45	1837.72	2126.97	1577.88	1361.74	1687.12	1758.05	1785.65	2097.52
CLK4	2015.24	2964.28	2545.19	1037.53	642.442	449.911	1158.28	977.458	1676.3	563.744	282.451	359.85
CLLU1	8.85342	20.7812	285.274	8.17807	0	0	1.44209	4.02194	7.53426	4.25301	1.20783	1.8183
CLMN	566.907	1220.83	2551.22	1891.61	1670.54	510.929	2391.2	1639.63	699.141	191.073	149.478	21.7767
CLN6	100.693	91.0375	146.336	1230.99	1613.5	2055.43	1378	1506.63	1270.7	1174.06	1751.59	2141.7
CLNS1A	420.291	561.676	301.692	1645.59	1312.59	1629.87	1007.06	1138.82	804.468	2959.18	2978.22	2312.84
CLPB	135.258	134.376	78.2082	476.199	771.885	709.203	429.786	606.587	407.98	538.456	784.508	1010.74
CLPP	439.869	371.619	268.885	1181.99	1441.03	1691.96	1037.56	976.485	763.405	1671.3	2162.14	2116.92
CLPTM1L	4476.66	3609.59	3961.42	14154.8	18584.1	17419.7	15266.6	20049.2	12122.7	7552.96	12303	9874.33
CLSPN	58.039	61.8895	100.755	328.919	498.541	569.922	156.36	314.752	259.5	2120.34	2117.8	2843.79
CLSTN2	22.1992	44.3902	46.9182	5.12539	2.32118	5.93767	10.3259	1.95593	16.1403	9.19758	11.6016	14.3728
CLTA	676.225	603.703	653.374	2409.42	2263.59	2141.81	1626.97	2006.9	1272.79	3246.69	3044.06	2764.72
CLU	79.5006	153.251	389.154	7.5567	7.34821	12.2729	28.1703	10.5197	3.53451	7.13804	19.1301	50.8911
CLUAP1	69.7169	58.9736	56.6563	147.26	201.34	142.908	217.504	288.949	93.9298	274.81	416.838	339.615
CLUHP3	1571.98	2507.94	1086.71	519.305	297.496	346.01	534.794	159.718	1009.8	594.164	181.314	478.226
CMAHP	123.241	150.165	126.878	1621.26	1794.03	933.302	1302.65	1418.28	2633.07	1383.41	1065.78	1379.17
CMAS	318.25	194.067	124.525	304.91	488.75	475.269	395.623	441.208	271.143	553.161	1056.14	827.93
CMBL	50.5226	121.566	113.285	20.3566	23.2808	19.4579	21.547	36.2906	56.6005	30.0446	12.3235	49.8759
CMC1	34.0407	107.243	53.2255	752.602	375.699	209.675	351.967	303.937	477.057	920.918	374.185	309.443
CMIP	3302.4	2584.54	1868.86	267.481	454.487	705.675	404.31	470.164	214.67	564.43	784.068	665.554
CMPK2	26.5955	72.0891	12.9279	1710.57	1631.23	1569.76	4851.43	5203.69	2645.99	9.10033	17.3113	7.36093
CMSS1	442.944	444.09	279.67	747.72	590.363	538.497	349.424	328.335	340.449	1970.09	1526.12	1237.86
CMTM3	190.58	76.9928	94.5044	52.0828	42.2942	118.453	10.7802	10.8926	15.4646	485.512	421.747	580.827
CMTM4	18.0749	10.7829	2.40219	14.1144	27.0878	6.58978	83.1527	56.6686	89.6229	26.1895	57.1721	25.5889
CMTR1	1761.27	2596.53	2098.1	3399.9	2840.75	3167.23	4630.03	3552.88	5231.56	1498.17	1390.07	1730.48
CNDP1	297.663	326.261	248.739	19.6434	24.9952	18.2307	24.6781	17.4813	102.9	7.72302	3.00157	8.31124
CNDP2	2194.64	2029.52	3255.45	4842.76	5245.23	5097.26	7519.29	5737.46	3915.81	3606.45	5141.36	5424.09
CNIH2	71.8638	74.6681	68.562	0.827666	3.66399	2.57322	0	0	1.45237	3.44432	0	4.9861
CNIH4	277.525	475.531	295.657	934.453	480.968	307.537	330.865	344.933	548.549	2268.71	813.648	577.858
CNKSR1	37.9435	32.0619	28.4402	1625.41	1521.29	1615.84	1268.67	1060.54	2065.29	164.931	152.666	94.8219
CNKSR2	362.188	378.352	451.376	89.7583	166.688	144.968	113.112	120.207	145.782	134.046	211.151	224.066
CNKSR3	252.22	367.672	366.978	79.2296	35.4704	49.5149	88.2329	77.8104	202.262	95.2323	32.7401	59.4502
CNN2	4103.93	2029.45	3722.33	3376.07	4206.6	6064.4	2621.4	3030.6	1640.2	7207.95	10153.3	10037
CNN2P9	41.435	21.7336	67.5788	0	9.26283	2.52586	5.90708	1.82697	6.16285	0.546687	0.575506	5.22523
CNN3	382.808	690.553	82.3192	50.354	57.9696	10.12	3.88418	40.8594	15.5753	43.6053	76.2055	11.8804
CNNM2	174.697	138.291	133.291	301.841	317.907	498.203	411.297	448.315	136.248	160.772	286.913	218.875
CNNM3	1447.44	767.879	1288.26	680.846	747.55	706.258	1084.83	1093.69	1027.77	295.019	424.87	451.537
CNNM4	1254.54	904.419	1024.17	275.218	443.495	557.715	399.902	526.372	198.565	220.489	463.662	379.3
CNOT1	18327.9	39281.7	21610.9	5252.44	6693.51	6963.02	5914.27	6432.1	4259.26	6571.96	8298.7	8462.73
CNOT2	4178.5	5157.6	6873.19	1790.67	1381.6	1356.38	1496.79	1292.19	1335.06	1197.66	1299.26	1228.46
CNOT4	1469.5	1500.36	1433.82	614.677	751.687	808.335	962.449	904.28	620.976	432.653	591.658	527.676
CNOT6L	10749.9	10218.9	7607.19	4433.59	4511.14	4516.93	4967.96	5875.83	2718.76	2092.88	2988.56	2026.8
CNOT8	6709.47	8227.23	8162.64	2407.47	1955.81	1749.35	1521.7	1747.95	1618.34	2181.26	1825.49	1447.65
CNOT9	3333.17	4147.36	4191.37	1753.64	1649.79	1909.3	1464.45	1354.16	1943.45	3752.59	3356.49	3119.44
CNP	2484.73	1080.26	2797.02	4425.83	4923.68	5818.48	5782.7	5613.67	4047.63	1358.8	1935.08	2145
CNPPD1	7260.25	5765.57	7389.76	882.327	1198.01	1650.86	1072.3	1408.58	790.363	1339.25	1902.27	2206.78
CNPY2	438.08	426.685	573.2	4314.65	3574.8	3276.33	3079	3629.77	3462.08	2710.97	2323.51	2179.82
CNR1	223.824	260.356	226.982	24.0574	8.0073	0	7.12821	34.8087	6.57335	13.6346	18.8312	33.9029
CNR2	1654.74	2121.62	2840.55	59.2954	24.6486	30.3151	64.8102	33.8997	96.5162	248.53	185.762	235.007
CNST	2029.12	2178.22	1663.29	630.875	940.867	793.158	839.654	921.262	563.752	621.779	851.484	639.63
CNTF	290.78	365.842	298.511	78.0731	55.556	42.3252	22.1075	36.2032	34.4034	100.231	50.5135	57.3473
CNTLN	16.9853	20.9037	11.0367	12.4556	49.5401	36.2227	20.7047	56.5096	20.1549	90.3484	225.805	129.068
CNTN1	15.2555	34.0465	25.6081	2.11321	2.43567	1.15399	0	6.11478	1.08604	10.0086	1.89334	4.87872
CNTN4	32.7771	38.075	56.4776	8.15634	3.51939	3.41679	1.43984	9.87925	10.9917	7.15802	6.59519	8.06122
CNTRL	3256.68	3742.95	3995.05	1018.49	1346.22	994.49	1138.94	925.12	990.997	1940.85	1827.43	2789.71
CNTROB	346.824	582.659	252.696	612.623	600.769	589.525	524.169	433.216	776.319	1218.59	1045.97	1446.99
COA3	41.5899	31.7704	25.8856	1233.04	919.733	765.413	603.276	783.929	633.34	988.854	712.678	594.772
COA4	134.84	187.592	146.229	1300.72	821.603	782.669	637.815	713.155	917.385	1858.73	1070.83	1151.97
COA6	74.2226	248.711	64.7316	1481.11	507.648	383.836	451.088	439.91	676.153	2266.26	713.477	539.758
COA7	525.575	258.438	214.044	688.396	742.365	900.467	738.593	770.972	462.758	1023.3	1181.24	1322.79
COA8	202.034	165.037	151.84	473.277	341.53	334.242	239.993	329.004	415.963	695.068	594.922	516.733
COASY	1046.4	800.011	940.798	1741.94	2012.15	2635.76	1920.43	1583.54	1808.27	1688.36	2055.78	2219.49
COCH	468.537	622.477	590.477	314.836	389.695	510.129	257.958	279.502	184.061	1947.6	1912.08	2346.02
COG1	1617.31	1313.23	1311.59	857.077	877.595	888.363	1224.56	1008.58	1226.21	410.873	394.544	373.076
COG3	2959.09	3526.4	2789.83	2362.62	2158.85	1690.83	1723.68	1917.81	2551.47	1269.73	922.506	948.649
COG4	357.137	283.551	433.503	1263.95	1321.11	1526.99	1331.18	1049.53	2077.48	705.297	829.608	1074.49
COG6	260.722	173.298	227.431	1130.27	1438.71	1083.93	1300.14	1555.03	1113.53	733.876	843.455	590.361
COG8	334.967	202.574	286.308	507.686	764.555	846.805	779.631	711.788	474.215	486.965	533.406	557.445
COL19A1	216.458	806.096	726.018	78.5236	118.88	143.3	46.2287	34.7476	48.5112	130.932	95.1156	142.517
COL1A1	89.686	257.393	108.468	30.1472	14.6034	25.6128	28.1341	12.6051	40.887	16.0703	4.1164	8.42809
COL24A1	0.790507	3.95875	4.66243	449.126	811.017	218.773	686.259	1503.02	437.41	54.3585	153.803	20.1014
COL2A1	22.1616	7.18601	28.6521	18.1023	0	0.984959	0	0	0.955238	0.655091	1.60304	1.28641
COL4A3	2084.35	3974.19	1849.09	946.22	474.26	504.394	625.637	373.914	1005.08	598.124	151.386	520.959
COL4A4	1360.86	1152.22	876.871	1984.66	2147.72	2714.42	2519.83	2356.27	2168.28	816.882	813.034	970.765
COL6A3	100.512	174.642	193.527	61.8218	43.4742	18.8913	56.0261	37.2923	53.7079	38.3347	30.3326	36.2117
COL6A4P2	22.4843	26.5276	45.9935	73.2635	25.8162	15.9094	64.3166	10.3854	133.619	6.78088	1.53142	9.34812
COL7A1	59.5733	51.0032	17.3346	143.453	30.3851	108.565	81.5166	92.6622	277.292	17.9008	27.5322	49.9415
COL8A1	86.316	185.619	195.257	49.179	38.1298	14.8931	50.3599	26.5292	63.8694	48.0688	11.0292	19.6019
COL9A1	32.4341	58.278	55.5456	5.11686	1.1789	3.59764	12.3587	3.95307	13.8799	7.98464	1.73014	4.34118
COL9A2	182.042	247.758	1085.45	12.4185	3.17876	25.7833	6.39421	0	12.9259	146.616	128.962	231.038
COL9A3	1242.81	89.8595	870.07	859.873	372.444	433.893	819.788	155.795	245.545	184.386	187.991	96.9282
COLEC12	134.467	492.799	211.213	49.9727	21.6531	38.0864	32.3855	29.7646	127.087	45.7318	15.6702	39.8111
COLGALT1	3120.33	3463.13	6191.99	344.89	389.743	594.564	450.916	418.618	771.141	962.111	1152.44	1636.48
COLGALT2	4.73238	1.32344	0	29.6259	10.681	27.259	12.0543	11.9394	4.45829	34.2663	61.2258	29.7922
COMMD1	249.902	657.616	268.076	2332.88	1354.52	941.357	764.772	1103.91	1240.43	1587.33	911.854	604.752
COMMD2	1496.37	1698.65	1471.41	755.978	606.337	648.456	520.48	602.035	630.302	1675.72	1148.31	941.448
COMMD3	258.319	435.853	419.441	3975.17	2586.68	1711.84	2044.27	2201.59	2392.16	1823.43	1231.87	844.197
COMMD3-BMI1	23.1324	45.5696	16.2138	1489.22	1000.19	791.013	644.809	880.331	633.127	815.501	584.149	453.346
COMMD4	291.418	150.769	73.4991	1269.41	1200.78	1569.8	1211.3	1038.57	954.203	1255.43	1392.25	1463.25
COMMD6	3062.97	9732.68	4065.66	3683.64	1082.59	896.126	595.596	781.466	1640.69	2891.15	911.596	733.471
COMMD8	226.337	569.855	169.53	1680.94	759.594	510.616	481.376	596.885	855.596	3563.71	1420.78	839.921
COMMD9	487.063	338.781	298.305	483.121	568.531	711.918	488.453	734.438	381.896	724.888	967.481	808.072
COMT	158.856	117.992	162.891	1289.4	1546.47	1881.57	1064	1375.79	628.204	722.629	1032.53	999.895
COMTD1	9.41993	34.9552	15.9651	151.722	140.221	179.305	94.9622	104.278	144.328	314.856	170.563	270.409
COPB2	1532.78	955.006	1405.79	8748.24	12421.4	11171.5	10148.6	12465.2	5223.88	4805.7	8712.72	5893.75
COPE	2467.38	2636.63	1990.29	8903.13	11962.6	7421.12	7147.27	8979.96	4731.41	4648.65	6204.7	3644.16
COPG1	1328.2	959.499	1360.5	8204.82	10451.6	10797	10181	12540.8	7349.6	3389.4	5657.2	5046.57
COPG2	66.6117	57.0253	97.8881	139.791	236.013	317.465	160.639	198.588	75.2	400.575	716.016	753.074
COPRS	99.1898	75.1935	125.029	496.775	301.679	308.124	327.549	363.086	331.251	562.489	490.822	447.416
COPS3	2383.12	3305.82	2414.85	3146.9	2657.42	2231.12	1585.84	1881.5	1662.24	6045.36	4346.65	3315.37
COPS5	979.615	1069.41	1050.8	2397.94	2114.16	1662.62	1496.41	1685.85	1660.08	2909.9	2333.86	2193.46
COPS6	797.551	786.737	536.017	1620.35	1953.83	1896.83	1725.96	1805.36	1241.86	1306.61	1781.35	1494.65
COPS7A	166.726	118.134	191.586	534.298	729.717	611.374	661.342	652.114	598.245	587.431	683.307	752.033
COPZ1	676.934	455.933	773.443	6625.48	7607.02	7122.6	6340.02	7780.28	3818.22	3040.29	3999	3096.22
COPZ2	3.52	11.4281	3.24184	87.4148	99.0386	47.4873	62.6309	86.5228	41.7846	40.8883	57.7528	21.4147
COQ10A	305.412	297.43	471.072	380.915	296.247	203.814	477.62	382.823	535.875	99.4025	97.163	99.0142
COQ2	81.9276	65.8672	58.9131	101.359	123.304	113.536	130.504	191.036	136.333	224.073	275.069	249.448
COQ3	27.5853	51.8671	55.4961	110.397	168.014	114.943	95.6714	103.6	62.7296	430.304	375.627	343.169
COQ4	272.705	348.058	349.962	1346.79	937.219	1079.46	1396.69	1030.61	1705.67	869.661	818.55	948.898
COQ5	102.037	157.522	211.233	1064.08	943.15	959.228	756.308	819.345	790.001	1163.28	1027.14	855.355
COQ6	562.123	611.381	565.541	234.198	153.486	152.607	282.078	227.544	457.216	240.261	150.998	231.252
COQ7	84.9471	88.2899	160.474	232.859	275.763	330.363	302.018	218.299	257.728	344.608	450.445	395.806
COQ8B	143.416	147.172	188.138	336.852	390.408	534.257	351.664	311.072	498.133	312.412	346.96	407.685
COQ9	97.2571	71.075	89.1873	669.987	647.938	542.932	609.939	526.919	827.616	607.377	577.799	677.784
CORO1A	12529.7	6636.68	7321.12	6214.16	7010.69	16955	3296.54	2914.15	2331.43	28818.1	43275.2	47415.7
CORO1B	329.987	288.025	658.986	1040.66	984.844	1386.82	1122.96	1149.23	778.67	325.396	409.127	498.867
CORO2A	261.94	167.922	108.332	19.7549	30.6939	28.8255	9.05813	21.751	25.9436	197.807	204.801	263.863
CORO6	9.49079	3.77139	4.71533	9.32351	12.631	7.19669	33.7449	23.9668	79.8982	89.1817	42.4048	50.9626
CORO7	10218.3	10240.6	8676.74	2448.5	1918.58	4370.77	1618.04	1056.73	1543.16	2758.59	2673.21	3202.66
CORO7-PAM16	194.843	151.328	139.617	0	0	0	14.9934	0	0	10.6173	13.6836	0
COTL1	12653.5	5637.14	4230.33	2439.57	3316.92	3241.77	1172.28	1553.11	446.578	11364.8	17123.2	13248.6
COX11	310.036	207.827	173.443	1229.49	950.921	901.372	1219.2	1287.18	1468.79	1514.01	1248.14	1170.39
COX15	157.448	177.628	220.669	1105.58	1338.79	1540.18	1047.34	1483.35	811.902	1515.95	1802.95	1567.66
COX18	359.315	398.574	227.818	1779.73	1643.57	1119.81	1316.61	1536.48	1698.56	969.153	834.797	713.399
COX19	940.367	1077.78	685.766	311.344	308.667	262.022	396.794	296.776	404.215	542.854	513.117	448.278
COX20	259.191	559.463	335.121	865.745	550.375	507.919	421.263	746.276	568.786	3612.72	1429.89	1379.09
COX20P2	0	1.36012	0	8.26852	15.9183	4.56985	4.1654	0	6.90321	56.7336	45.3853	45.1409
COX4I1	15289.8	24760.3	14041.7	11687.8	7855.53	7334.41	4451.46	6668.74	5261.64	10933	8647.55	6733.18
COX5A	745.431	1001.1	516.488	7797.24	5296.75	5149.29	5040.03	6195.12	5037.6	5665.64	4524	3703.36
COX6A1	1712.61	2963.45	1835.81	8275.31	5921.89	4868.54	3295.29	5077.52	4096.63	8971.6	5977.05	4750.88
COX6B1	5.02506	18.3859	7.54031	83.0888	55.6789	71.3229	16.2282	56.6883	30.5724	48.2762	38.2227	37.8945
COX6B2	65.1115	112.304	92.3952	38.6413	31.447	14.0456	34.776	27.2771	61.6085	23.2618	8.97626	16.1268
COX6CP1	17.0097	33.3637	41.2842	0	2.19753	4.49223	2.79094	0	3.37381	1.80956	1.85549	1.83936
COX8A	1592.04	1845.26	1347.91	3187.81	3089.3	3295.72	1835.22	2709.16	1922.83	5183.08	4651.25	4293.09
CPD	575.899	508.695	579.376	901.621	1268.83	1099	1844.97	2063.94	757.659	517.401	1121.92	892.357
CPEB2	1146.83	718.487	826.956	606.013	688.44	670.876	1104.04	1124.18	804.036	449.549	256.348	205.118
CPEB4	2476.95	2738.37	5706.17	6911.25	7889.71	3939.54	8296.65	12362.2	6924.98	1138.24	1295.47	1086.57
CPED1	55.5618	93.6646	9.64017	238.854	187.662	99.387	275.712	172.602	217.85	21.1219	16.736	7.89101
CPLANE1	269.654	591.177	360.027	100.02	120.594	56.054	519.332	207.578	308.409	100.825	165.082	154.889
CPM	97.9198	128.067	154.804	23.8513	86.7245	32.3229	41.6819	52.3424	61.6454	40.3645	32.6691	45.0861
CPNE3	994.425	1120.92	1161.75	4309.71	5171.11	4196.3	3230.31	6275.68	2892.5	2720.89	3189.06	1931.95
CPNE5	523.73	355.827	392.969	8277.21	11863.6	12861.2	10956.2	13320.3	8328.63	1228.96	2097.19	1391.39
CPNE7	0	15.3776	3.33688	0	0.751513	2.2908	0	0	0.740031	62.026	5.07287	37.1812
CPOX	7.49507	10.8715	2.62242	57.9486	35.4352	27.1625	72.2032	35.3135	90.3964	130.896	20.3027	49.8393
CPPED1	119.114	92.6655	136.347	258.908	298.877	339.962	251.049	294.313	140.4	803.917	1303.1	961.722
CPQ	180.345	165.465	180.909	103.845	79.5693	83.8798	217.046	181.625	72.9537	58.0278	44.3472	47.7852
CPS1	57.5005	79.1216	70.6163	20.2098	14.3799	38.6597	12.5403	21.1851	41.2017	22.1532	13.0047	23.1671
CPSF2	694.747	438.423	610.02	3258.77	4561.32	4119.46	3304.84	4993.92	1678.92	3989.87	4817.98	3819.26
CPSF3	607.493	658.845	694.675	1098.51	1354.27	1419.63	1284.46	1452.41	792.361	2150.03	2838.14	1966.21
CPT2	176.15	102.122	181.083	576.289	959.117	874.808	906.796	910.242	420.168	465.258	774.063	711.588
CPTP	291.262	112.013	106.043	485.582	576.265	879.283	889.753	811.852	415.686	260.121	374.262	479.257
CPXM1	7.09774	6.27009	2.75476	21.7742	45.9041	74.415	6.08119	13.3647	5.98282	38.1422	68.3256	39.5808
CR1	1453.49	1757.32	949.803	92.6535	43.4485	60.4731	16.1741	6.61358	24.9545	90.4679	122.357	125.57
CR2	368.673	198.993	350.015	162.536	164.379	118.334	730.401	707.869	209.855	51.0818	63.6389	70.4963
CRABP2	169.43	144.914	97.9692	25.4598	28.3045	17.3804	24.4996	25.574	113.253	19.3989	7.16026	13.4964
CRACD	25.5508	42.0903	6.5243	16.1886	29.0565	77.1928	3.18037	2.666	7.65367	28.0673	62.3633	102.975
CRACR2B	659.557	272.865	458.482	318.506	660.567	356.486	604.452	839.603	894.964	24.3428	59.7102	66.1902
CRADD	32.7234	53.5031	59.9822	596.809	391.85	336.27	344.11	405.324	449.237	312.758	213.062	185.83
CRAMP1	1616.54	1374.96	2929.57	736.688	610.373	704.02	897.224	620.087	957.08	644.622	543.504	643.628
CRAT	122.856	68.5513	88.6415	269.216	356.262	327.267	374.185	464.59	144.097	141.813	273.351	144.86
CREB3	555.218	318.827	278.85	1754.12	2298.59	2235.09	1382.11	1808.85	1158.51	849.269	1217.86	945.3
CREB3L2	780.474	336.492	2422.62	5991.79	8911.08	11339.3	9454.4	13079.6	6615.53	2133.84	4591.99	2504.12
CREB3L4	48.1287	49.5036	58.7698	184.724	226.185	263.12	187.066	160.306	201.034	125.175	214.174	195.395
CREB5	0	7.6701	2.63413	0	0	1.17766	0	0	0	16.3137	12.3364	19.0234
CREBBP	23645.7	16278.7	22566.5	1967.09	2195.36	2819.1	3248.4	3718.54	1772.9	1508.31	1625.21	1866.23
CREBL2	157.073	74.4165	153.939	1173.52	1515.78	1222.43	1809.74	2285.08	856.604	608.809	1108.47	775.481
CREBRF	4717.71	6029.42	6017.68	1228.22	923.803	1049.27	1451.7	1989.61	1263.32	321.736	434.26	295.284
CREG1	268.323	217.392	123.489	546.274	558.169	421.25	914.299	1232.64	447.715	747.387	1118.97	692.279
CRELD1	36.3342	68.0944	66.8015	341.206	312.524	286.086	404.139	351.743	542.039	328.082	160.598	242.885
CRELD2	575.196	582.14	256.612	4176.61	6687.83	6737.77	4793.02	5084.32	3261.7	2165	3240.13	3200.56
CRIM1	535.657	705.756	75.8366	4.64152	8.44385	11.2782	0	3.93426	2.1405	7.92768	18.3059	18.6649
CRIP1	2567.02	5299.38	1840.17	10213.5	4612.66	7369.82	2971.82	2555.49	6479.57	17303.4	6536.42	9067.3
CRIP2	356.519	441.342	156.036	0	0	0	0	0	0	2.09128	0.807424	3.39182
CRIPT	88.543	208.283	180.278	1529.28	665.952	465.147	531.765	672.929	748.51	1263.16	437.18	334.626
CRLS1	167.944	189.225	147.867	1347.63	1177.7	956.454	929.17	1197.06	905.124	1281.04	1131.63	805.699
CROT	77.9078	68.5015	119.367	199.578	95.7653	135.107	259.345	269.131	242.863	331.923	194.844	213.189
CRTC1	162.165	92.4091	302.245	224.03	202.086	296.684	370.56	306.459	383.026	109.198	112.53	143.106
CRTC2	7755.7	8957.27	7367.45	967.67	1247.84	1607.65	1355.95	1036.88	1296.7	1436.09	1467.11	1717.91
CRX	143.595	210.743	229.233	28.126	31.5008	36.575	49.9762	32.6333	123.408	52.7722	19.0448	38.8787
CRY2	5599.03	5525.14	4921.59	942.397	983.787	967.461	1985.98	2097.91	2663.43	427.231	339.772	466.614
CRYBG1	289.499	846.064	1512.21	35.9182	23.3354	231.972	5.15352	0	4.17622	386.313	901.49	696.977
CRYBG3	316.485	31.2065	370.908	1317.17	716.433	564.853	1395.24	1481.7	1659.38	525.622	279.24	630.947
CRYL1	151.538	165.064	100.317	301.74	275.705	272.879	281.733	452.453	360.733	134.348	153.269	107.085
CRYM	110.345	119.676	635.395	0	0	0	0	0	0	1.02668	0.894885	0
CRYZ	262.63	154.737	49.1505	315.039	332.926	343.152	322.752	360.609	312.617	1797.58	986.921	764.485
CRYZL2P	48.3146	80.4212	76.0546	20.8563	19.1739	16.3241	13.8961	7.98781	36.7634	20.9208	4.79836	9.78241
CS	5478.65	6644.58	8404.19	2671.57	3158.95	3386.06	3137.81	3651.95	3046.36	5524.26	8152.48	7569.1
CSAD	302.811	651.747	772.124	321.978	238.695	182.795	401.024	233.34	833.594	222.961	72.4638	134.285
CSE1L	1648.63	1738.49	1433.81	1324.18	2431.11	2229.37	1347.29	2487.41	855.335	5581.82	8431.85	6523.73
CSF1	156.643	186.928	19.5883	28.195	3.42767	6.59348	0.932364	2.33184	0	34.8604	62.5121	73.8006
CSF2RB	1288.61	1142.79	284.231	11901	8050.66	15859.7	13215.6	5055.78	10096.2	7329.37	4808.82	9464.04
CSF3R	66.5207	47.175	50.1955	0.932369	0	6.42406	3.68189	5.73078	17.0935	7.35837	2.75725	11.0365
CSGALNACT1	2297.49	2056.55	863.703	1095.87	1916.47	1768.79	1630.98	2764	1292.04	300.304	728.296	701.018
CSGALNACT2	2056.72	1545.07	1920.5	2911.5	2597.27	1944.3	3025.8	2790.74	2479.16	1085.2	1107.68	907.452
CSNK1D	11182.7	12175.2	12004.6	2045.85	2174.33	2086.86	2602.13	2301.21	2822.67	1844.1	1680.31	2087.26
CSNK1E	3115.7	3140.66	3006.44	5916.24	7435.23	5742.85	6537.57	5968.52	7905.17	1851.86	1866.09	2262.18
CSNK1G2	5518.93	3893.49	3069.59	1195.12	1207.74	1447.96	937.205	775	1104.65	1291.6	1192.25	1600.52
CSNK1G3	3156.43	3590.52	2164.98	602.076	860.226	793.482	990.897	1175.96	554.677	501.651	726.945	549.509
CSNK2B	2154.51	1849.9	2023.41	3485.58	3911.25	3845.47	2848.94	3320.52	2309.77	4383.39	4314.3	4372.97
CSPG4P12	81.6556	120.686	132.706	49.0885	30.5629	20.46	30.334	27.6067	76.3648	35.9327	12.6386	24.8156
CSPP1	154.864	188.547	225.921	651.725	463.219	330.471	616.048	326.894	549.013	351.418	234.695	447.212
CSRNP1	7761.76	9912.14	5027.26	1215.82	1495.3	1512.53	1989.02	2574.1	1070.94	282.214	398.05	361.308
CSRP1	477.966	363.748	257.625	2472.85	3018.19	3121.86	2913.08	3408.35	2336.76	2717.73	3216.04	3638.92
CSRP2	95.7829	254.944	58.1678	16.5752	2.27892	3.22474	2.80317	0	11.4121	93.674	36.3921	28.4078
CSTB	259.608	262.779	140.267	3400.71	3234.82	3119.59	1899.19	2581.46	1627.55	1499.26	2218.77	1652.74
CSTF1	529.821	373.556	444.165	1073.8	1273.6	1312.05	1138.98	1293.44	813.197	1186.02	1285	1196.45
CSTF2	278.354	237.017	160.156	337.691	622.202	728.884	411.434	428.66	302.12	748.181	1181.35	1284.78
CSTF3	175.159	117.314	193.893	685.035	900.388	823.292	927.758	938.968	763.679	859.552	1076.62	930.559
CTBP2	4.54023	5.08322	4.26274	105.263	26.5753	31.4093	168.237	79.3379	37.6877	40.2873	41.9548	50.9649
CTBP2P9	0.764749	0	0	10.3353	11.6318	14.6206	26.5964	26.1965	10.5496	22.953	19.6112	18.5113
CTBS	437.549	586.79	335.761	5045.26	4926.1	3358.13	3911.05	6342.96	4379.41	1126.38	1310.17	799.613
CTC1	2072.9	1959.61	1842.73	1416.1	995.393	1222.09	1425.53	1095.84	2323.92	629.867	557.307	646.198
CTDSP1	945.148	504.531	647.757	1364.59	2022.26	2452.89	2059.78	2569.06	1117.67	2166.86	3042.97	2933.95
CTDSPL2	4458.2	6158.35	6350.2	1795.12	1551.64	1278.68	1557.49	1752.05	1623.98	2703.99	2392.61	1709.94
CTH	64.9448	111.78	36.5902	663.572	980.204	948.968	547.809	731.47	464.896	1756.81	3298.93	1781.69
CTIF	101.903	217.182	150.885	356.082	336.682	339.056	426.345	344.901	424.083	111.959	122.427	136.821
CTNNAL1	78.2653	69.7229	33.6693	813.973	905.364	782.216	401.523	482.799	465.988	1883.78	2353.44	1475.29
CTNNB1	7006.7	8938.22	8007.35	2828.77	3694.36	3733.51	3648.16	4934.83	2341.63	2881.6	3846.44	3296.23
CTNNBIP1	122.589	94.3204	117.666	345.154	414.628	296.124	184.835	227.177	248.099	201.001	172.626	157.419
CTNNBL1	973.613	553.922	607.725	640.625	1176.12	1445.07	841.094	863.685	393.566	1246.84	2026.15	1794
CTNND1	960.16	1364.86	1022.99	214.628	104.969	174.627	188.362	195.397	388.28	101.965	76.6803	139.785
CTNS	129.643	74.6833	108.749	821.688	786.458	964.299	1001.2	775.86	600.808	712.303	886.899	805.075
CTPS1	414.894	500.553	378.57	195.767	317.551	243.009	230.05	106.402	190.188	676.933	588.372	791.614
CTRC	98.5981	167.41	116.668	34.1875	34.9915	37.6967	29.7537	44.1354	83.2319	45.0177	19.821	31.9861
CTRL	492.317	371.272	464.789	78.7524	69.1549	71.3043	98.0874	36.6524	102.299	84.3298	42.5029	106.186
CTSA	888.885	1082.39	870.523	4110.43	3283.38	5159.91	4962.59	3233.66	3361.15	1277.3	1801.64	2312.22
CTSB	892.977	521.498	427.29	2607.6	2693.92	2489.61	4218.91	4134.24	1813.59	851.675	1008.79	847.669
CTSC	692.367	434.997	534.823	2397.5	2629.22	2888.37	2323.15	2371.69	789.382	3010.21	3088.33	2880.89
CTSD	548.265	265.375	340.753	4910.39	6987.79	8513.52	7386.34	7836.43	2524.71	1200.24	2739.47	2136.43
CTSF	57.6237	161.563	139.584	72.0957	48.8424	37.8711	53.6623	92.3107	44.9453	17.9519	19.8091	17.5769
CTSH	2068.05	2201.05	2162.62	14938.4	11419.5	25258.3	5588.61	4790.27	5013.53	16174.2	14346.8	16268.6
CTSK	256.991	248.682	538.199	57.6566	55.5164	30.6585	44.1351	49.8771	92.4518	64.8195	37.0118	31.1534
CTSO	465.804	381.683	455.014	765.52	683.098	609.466	1362.75	1765.19	645.192	143.363	232.789	173.116
CTSS	5134.26	8073.25	4760.25	10993.1	13541.4	8562.94	14705.2	21261.6	7679	1729.58	2193.74	1196.06
CTSW	104.666	101.771	87.0163	31.1685	17.2119	26.4128	21.7506	27.4022	23.8763	5.58097	13.6733	16.7637
CTSZ	2795.16	1507.24	2748.66	2162.26	4786.91	3374.28	3948.86	6794.13	1717.65	796.859	1314.17	959.067
CTTN	3.07699	7.02418	19.7239	31.6527	29.0108	9.21328	18.4201	76.1879	47.1858	1.54908	0.656406	11.4556
CUBN	84.9085	325.364	348.916	34.5829	28.3392	28.035	46.9638	27.1635	44.5978	16.4927	10.5911	32.5871
CUEDC2	446.677	355.517	279.301	741.347	1041.04	1180.87	774.693	883.269	609.937	782.197	1018.22	1000.27
CUL3	6016.1	7174.89	7064.82	1996	2508.71	2129.31	2520.79	2898.55	1242.47	1877.29	2659.28	2594.26
CUL4A	2929.68	2846.7	2994.76	1233.65	1516.26	1375.02	1445.37	1478.25	1321.1	1396.25	1871.59	1974
CUL4B	1309.43	1078.88	1796.2	3251.9	3165.47	2754.81	3548.38	3738.84	2892.18	1705.79	2313.07	1688.74
CUL5	4347.85	5263.46	4471.11	1054.99	1236.82	1089.69	1233.57	1318.26	1015.59	956.324	1108.2	981.682
CUL7	144.532	220.054	322.936	709.787	954.639	947.319	1191.87	1046.53	1337.49	276.613	274.475	349.626
CUL9	1957.72	1835.83	2521.77	1496.38	958.451	929.603	1492.12	491.535	2455.44	698.511	466.073	894.607
CUTA	1416.61	1417.66	1308.01	7256.27	5870.32	6742.75	5798.99	6609.09	3467.33	3131.86	3167.6	2814.39
CWC25	1755.46	2429.31	1348.61	740.307	637.531	712.122	884.518	603.066	1080.76	700.902	687.633	882.021
CWC27	379.388	400.952	481.161	427.041	617.799	459.443	440.243	345.539	283.186	673.103	928.752	814.052
CWF19L1	1829.95	2747.92	2894.13	746.788	767.002	772.9	786.88	521.652	725.998	1203.75	1269.62	1194.7
CXCL10	0	1.38814	0	35.9523	0	1.15446	1.51102	0	2.23861	108.088	29.96	87.264
CXCL16	1362.47	482.92	1253.46	24.5233	18.2639	59.3805	54.252	55.7476	38.232	12.7869	14.1986	20.5178
CXCL5	6.51226	2.78485	43.775	0	0	0	0	0	0	0	0	0
CXCL8	486.81	383.6	51.17	0	0	0	1.39875	0	1.01049	39.0915	7.22235	16.3258
CXCR2P1	6.99825	11.0274	29.601	0	0	0	0	0	0.989602	0	0	0
CXCR4	58512.9	55150.8	73945	3707.79	5473.89	3905.92	3934.6	10883	2789.21	14729.1	15573.3	13633
CXCR5	14621	8889.02	11393.2	13.6929	10.5203	21.999	3.0664	9.67429	3.5655	354.978	285.339	633.091
CXorf65	333.336	257.846	344.171	2.62695	12.4077	10.4281	22.6575	3.7085	5.01618	35.9811	8.14435	4.0283
CXXC1	956.672	902.295	867.962	3612.24	4077.48	5239.71	5066.29	4104.08	6307.05	2930.35	2372.7	3989.54
CXXC4	0.627955	0	0	7.26357	3.6564	5.4139	18.1573	62.279	11.6172	8.04828	0.945281	6.10953
CXXC5	6059.94	3641.27	7376.07	2449.16	2809.8	4045.56	2945.68	3334.49	1655.75	1267.22	1821.33	1623.02
CYB561	251.71	415.261	46.2368	530.06	388.47	327.163	577.496	613.586	493.072	113.164	168.101	120.43
CYB561A3	2453.34	1539.79	4320.97	738.383	949.021	1066.28	746.754	756.706	483.316	1466.23	1778.54	1665.57
CYB561D2	265.151	173.22	153.822	898.906	1041.22	1132	949.555	988.085	621.879	552.401	650.179	616.366
CYB5B	792.769	479.4	523.722	1647.06	1981.24	2060.69	1270.92	1601.02	853.658	5320.66	6128	4547.86
CYB5D2	54.7406	65.0343	82.0699	249.561	218.527	330.251	186.885	284.157	157.516	191.028	246.853	228.171
CYB5R2	109.929	155.52	87.7622	24.2666	15.6492	5.44263	44.3706	26.9116	11.2943	218.71	137.173	92.3205
CYB5RL	97.3129	164.948	195.154	393.685	356.847	323.632	317.585	220.74	723.87	343.067	296.112	366.211
CYBA	3229.04	3542.26	3272.7	18619.7	18287.1	18905.9	14386.2	22218.6	10319.5	5378.12	5892.23	4512.03
CYBC1	631.847	345.593	1055.95	9341	9167.51	7360.1	9678.52	7612.3	12060.4	4592.5	3869.24	4146.1
CYBRD1	54.0244	81.5045	92.6651	25.9004	10.5621	13.7429	35.42	14.4054	36.7159	23.6145	10.0485	15.8663
CYC1	1236.33	1223.65	644.164	1965.36	2143.93	2262.85	1545.47	1795.28	1328.9	3720.77	4165.48	4037.05
CYCS	2431.86	4215.46	2422.97	11134.5	8452.87	6627.43	4712.03	6136.58	5561.32	23576.5	16664.7	12668.5
CYFIP1	83.0544	99.0216	244.989	267.915	419.354	629.177	542.143	691.892	601.508	258.23	439.591	509.536
CYFIP2	13347.5	9219.41	16056.6	5783.2	6642.66	8220.95	4377.53	2613.57	2624.08	7235.54	9149.37	7704.34
CYGB	28.5751	10.2041	4.64009	0	0	0	2.22242	0	1.19899	1.66273	0.875818	1.00871
CYHR1	899.663	570.488	622.343	1132.47	1283.12	1526.92	1973.82	1696.23	2212.85	577.45	705.827	879.934
CYLD	18580.6	18666.3	19012.7	4346.66	4758.32	4735.03	5839.86	6532.28	3224.74	2844.98	3894.05	3122.69
CYP1A1	0	0	0	0	0	0	1.61429	0	0	49.2993	36.429	34.6005
CYP1A2	30.5205	58.2202	47.5278	11.6341	4.70652	8.29907	1.52565	0	26.5219	9.25877	3.56344	6.90539
CYP1B1	5.64162	5.21426	1.91132	2.15641	3.73151	1.14002	0	0	1.09563	122.746	154.152	88.4369
CYP27C1	29.04	33.4334	30.2677	10.6837	4.50698	7.74348	0	3.75828	14.8453	4.91562	1.12191	2.35808
CYP2B7P	31.5917	54.9116	42.4899	15.7676	0	6.94521	3.03866	5.92442	27.9214	7.57013	1.18008	4.25184
CYP2D7	43.5868	45.0881	56.0608	14.121	11.4943	4.37015	17.3602	25.948	22.681	10.5535	12.0768	12.1417
CYP2D8P	30.0451	43.5325	29.924	1.06603	9.42156	6.02034	7.78037	1.95646	32.2103	4.49404	0.59702	6.94742
CYP2E1	29.101	7.32755	55.4139	19.3906	24.478	28.1707	140.218	57.5783	297.674	4.02463	1.73313	5.13183
CYP2J2	0.793217	4.78519	0	48.2277	26.9364	55.9365	58.1374	81.1291	48.7872	29.7439	36.948	25.1195
CYP2R1	164.315	151.562	161.038	293.316	460.659	269.264	386.704	339.313	388.33	675.939	450.138	402.85
CYP2U1	1041.84	683.993	1056.48	25.3948	50.0659	48.7096	78.4216	46.2492	17.4632	226.288	260.156	179.246
CYP3A43	28.9877	68.9601	52.9256	6.59504	4.00384	3.02825	9.45025	1.7862	15.7971	3.50047	1.77291	4.65183
CYP3A5	218.723	318.004	332.278	110.074	51.0091	49.0902	47.7207	43.7936	180.262	100.229	34.8463	78.4267
CYP51A1	1394.38	1740.56	1701.14	2973.53	3617.58	4257.38	2261.22	2965.09	962.704	4093.4	6695.77	4589.34
CYP8B1	29.0487	65.2351	55.4445	15.8006	9.26285	11.7442	29.0277	9.89092	45.8339	11.5452	5.22261	7.96525
CYREN	459.595	326.268	518.802	749.721	1072.18	1050.93	795.942	927.515	1002.8	860.92	1399.33	1224.76
CYRIA	12383	19207.1	4181.2	994.856	1586.18	1483.86	1174.25	1454.86	978.319	1487.93	1951.17	1563.91
CYRIB	3677.33	4351.32	3251.59	2354.94	1846.44	1775.47	1240.09	1553.77	1688.72	5138.75	3667.88	2627.26
CYSLTR1	861.98	1196.3	947.508	2331.15	2892.38	1846.95	2496.62	3609.12	1603.96	1003.73	934.981	661.845
CYSTM1	364.197	412.487	111.723	765.16	674.606	722.833	499.288	680.144	548.674	1152.98	954.287	770.799
CYTH1	13649.9	16594.8	15385.8	5749.22	4751.24	6084.25	6084.82	4342.37	5036.9	4982.31	4595.73	5578.76
CYTH2	716.016	556.179	668.408	1004.71	1392.25	1532.72	1339.77	1600.23	1240.93	727.12	1266.91	1223.03
CYTH3	315.129	217.384	93.4964	10.9421	12.3688	16.8616	16.7191	27.0198	5.14964	16.1381	23.943	25.901
CYTH4	1210.61	1546.78	1416.11	2896.09	3619.78	2459.3	2332.33	2939.93	3966.14	512.035	544.004	602.597
CYTIP	7890.6	9073.81	7264.19	17495	16441.9	15018	14206.2	16965.8	8223.2	18091.8	22211.5	15055.5
CZIB	244.835	196.971	224.678	533.181	444.437	418.384	412.636	315.401	392.064	683.809	630.495	597.881
D2HGDH	414.504	570.992	423.054	343.544	182.824	153.795	284.17	216.6	466.885	201.197	164.787	152.786
DAAM1	192.593	249.787	112.288	469.048	383.82	357.347	322.697	503.41	240.517	747.603	719.042	582.101
DAB2IP	74.481	60.5884	19.2626	52.1043	135.692	109.367	155.485	243.339	163.872	15.9264	36.3734	56.0131
DACT1	14.2208	37.4347	177.3	0	2.16064	0	1.37023	0	2.09127	3.12991	2.32806	1.1664
DACT3	96.9949	153.134	157.182	32.7853	21.3539	20.8247	22.3155	25.0801	66.0384	28.4221	15.7266	13.5827
DAD1	270.711	326.826	165.405	10008.2	9201.69	7295.56	5453.87	7727.68	4093.95	4781.09	5103.7	3290.84
DAND5	37.8136	65.5583	66.6612	11.9341	5.98161	6.73908	19.1812	12.1648	19.6396	14.9071	2.98862	7.43015
DAPK1	5.81585	10.6319	0.767862	1002.89	353.849	609.724	1317.53	486.833	695.805	75.0957	40.9083	52.808
DAPK2	225.538	309.433	291.483	49.23	61.178	39.5169	127.615	33.1773	188.708	41.9878	15.2641	69.6593
DAPK3	410.051	261.279	203.545	649.763	767.806	1006.95	737.319	599.386	530.69	420.52	650.597	748.668
DAPL1	30.0191	61.6801	93.8162	2.11061	1.14894	0	6.06016	0	13.2787	4.13579	0.601451	1.21311
DARS1	1372.43	1231.88	1448.84	2555.18	3139.71	2678.19	2123.14	3022.89	1427.29	5205.58	6675.46	4766.77
DAXX	1933.14	729.263	1293.3	2779.75	3712.73	4656.31	2519.81	2683.68	2566.61	1783.1	2299.79	2560.75
DAZAP1	2134.52	1357.54	1870.86	2719.88	3194.17	3690.98	2435.36	2142.14	2371.78	4712.76	6044.09	6907.07
DAZAP2	19876	15357.5	23068.2	5905.76	6764.49	7568.16	6644.06	8797.2	4054.38	3867.28	5344.98	4520.71
DBF4	2581.11	4078.62	3763.86	2056.89	1926.03	1596.85	1162.49	1278.13	1622.12	4004.84	3272.25	2556.45
DBF4B	75.1691	85.286	100.742	379.725	525.027	609.056	437.347	317.619	588.104	653.488	686.203	788.873
DBI	898.856	1229.95	718.228	5281.95	4158.31	5253.17	1303.45	1694.65	1266.75	8320.27	8185.52	5028.75
DBN1	11.1387	16.8232	20.19	28.6365	109.33	82.8349	59.1563	135.629	123.075	74.2999	181.151	59.9307
DBNDD2	282.568	94.6961	40.863	0	2.3613	2.48231	6.11246	22.3775	25.6462	7.7726	15.1388	1.27591
DBP	123.067	66.8602	52.1929	341.218	334.37	361.117	370.685	484.499	206.096	172.186	182.523	153.889
DCAF11	1388.09	1067.62	1050.91	2073.59	2598.75	3073.76	2543.46	2708.71	2088.9	1543.66	2221.76	2345.01
DCAF12	24.4224	5.12564	9.16484	2624.22	3441.8	3047.03	2800.46	3652.03	1768.71	1633.31	2402.87	1845.58
DCAF13	1022.07	932.039	968.037	1330.2	1352.46	1029.58	1014.92	1282.17	729.452	2802.44	2610.45	1928.5
DCAF15	2113.83	2320.88	1391.59	516.917	503.315	633.391	565.378	474.839	850.96	905.308	754.874	1159.86
DCAF16	2088.42	2347.91	2139.47	1186.25	970.548	710.988	1205.11	1320.56	1736.08	1017.21	581.24	720.78
DCAF5	4947.96	3399.41	3971.21	2213.64	2358.22	2300.65	2793.49	2527.57	3230.34	1188.14	1162.51	1436.04
DCAF6	546.383	623.226	790.337	1083.07	1602.04	1384.34	1306.88	1525.28	817.37	967.908	1272.51	1206.1
DCAF7	1016.59	805.069	1062.71	1822.67	2520.96	3530.85	2032.69	2607.44	1370.72	2466	3748.3	3578.49
DCAF8	4130.72	5386.61	5998.65	5246.68	3006.22	2663.58	5322.58	3398.19	7984.58	2528.59	1370.73	2044.35
DCAKD	109.733	72.9732	86.4683	323.347	297.938	255.15	321.077	310.004	286.944	249.128	305.618	284.097
DCBLD1	23.358	69.8687	52.5361	224.398	325.739	174.822	394.54	304.697	326.95	102.885	92.227	83.5254
DCBLD2	147.917	236.171	215.553	108.956	76.7966	59.3347	91.5611	102.722	112.719	65.232	40.1812	63.8055
DCC	0	12.5766	0	639.328	192.8	161.45	328.834	217.252	227.818	1.75902	2.17684	7.10411
DCHS1	44.6397	17.366	24.4157	31.5241	81.5005	66.8682	20.2231	80.4012	72.9002	3.8214	10.4993	12.1221
DCHS2	1.81647	91.2483	6.73565	0	3.00407	0	0	0	0	0.312644	0	1.44062
DCK	2407.08	3134.53	2110.67	1774.01	1184.11	1173.33	495.605	642.028	637.765	6418.22	4386.47	2426.33
DCLK2	151.131	203.289	590.662	0	1.84532	0	0	0	0	3.08968	2.66747	2.17693
DCLRE1A	109.318	258.311	80.3038	476.771	722.182	588.974	463.86	514.623	416.074	1327.28	1254.39	1011.21
DCLRE1B	2.39676	0	0	5.30471	49.1514	44.1186	0	0	5.68485	35.6337	146.827	136.817
DCN	17.0359	21.8362	24.4046	7.16525	0	0	7.57814	3.12213	0	0.439706	2.95804	1.1719
DCP1A	6190.4	5147.62	5334.76	1093.58	1269.63	1634.97	1278.93	1304.39	1012.61	1094.97	1381.09	1326.85
DCP1B	98.9101	72.418	78.8212	280.911	333.877	336.458	431.85	421.768	233.309	253.813	312.059	307.66
DCP2	5283.1	6192.97	6138.41	1707.25	1766.81	1700.74	965.852	1408.71	1211.27	3726.6	3911.66	2732.5
DCPS	426.62	196.423	130.526	2602.97	3078.22	3466.57	2353.58	2382.63	1167.17	1127.19	2082.77	1729.64
DCST2	43.6093	42.0045	42.7925	16.2177	4.07375	0	13.5411	0	27.2386	0.486111	1.69333	1.25529
DCTN1	1600.62	1160.51	1314.61	2262.21	2767.3	3450.74	2957.33	3085.02	1860.62	2373.8	3337.06	4192.19
DCTN3	596.008	880.302	346.812	1948.03	1528.26	1572.5	1047.09	1323.41	1209.11	1989.08	1474.67	1316.35
DCTN4	2761.41	2873.56	3060.57	1134.94	1443.52	1230.04	1838.02	2226.19	1526.61	732.845	834.389	808.841
DCTPP1	418.514	354.474	200.855	544.551	435.2	571.315	339.958	342.616	278.963	3813.56	2422.29	2856.26
DCUN1D3	72.3605	75.6857	59.7925	170.433	332.029	173.116	296.775	222.611	111.024	162.719	185.727	153.934
DCUN1D5	376.319	391.627	311.219	826.301	724.208	645.14	491.009	609.714	346.26	1720.57	1690.32	1257.19
DDAH1	0	0	0	13.5959	0	0	0	0	0	48.2699	26.0511	16.6653
DDB2	588.547	758.459	1164.52	906.895	696.75	802.031	979.41	858.945	1269.79	1432.95	1682.92	1772.2
DDHD1	2619.63	3867.44	3980.92	2021.56	1990.93	1521.67	1979.4	2640.49	2134.08	1187.51	1256.79	1282.7
DDHD2	1930.56	2765.45	2030.39	1105.91	1322.87	970.595	825.646	945.204	973.975	1263.75	1300.4	1161.54
DDIAS	11.6319	15.445	75.8597	376.418	752.889	410.808	207.889	474.914	298.505	626.088	859.146	611.182
DDIT3	706.139	1450.82	1597.29	423.974	310.359	383.629	402.65	312.889	553.226	733.158	827.134	695.493
DDIT4	1959.38	2048.35	908.452	1525.4	1822.71	5062.81	1292.22	1256.31	1448.61	10188.9	12963.7	12747.5
DDN	37.3361	23.585	13.7026	0	8.37496	8.34542	3.07694	3.87523	5.76866	153.335	205.084	195.989
DDOST	3413.18	2893.53	2106.91	21508.8	23845.2	25258.7	13187.5	15309.7	9187.34	8044.5	11343	9334.67
DDR1	420.733	729.5	511.067	41.6149	57.882	83.8103	73.8298	171.206	72.9335	48.5195	53.7526	65.0105
DDR2	249.412	94.5229	68.4242	170.531	278.044	113.222	109.301	84.6671	193.773	50.8618	48.5131	49.4747
DDRGK1	514.468	457.371	486.264	840.393	1278.12	1442.95	1200.82	1259.65	613.758	729.071	1154.14	1103.25
DDX1	1998.68	1857.09	2027.97	2934.16	3538.81	3371.7	3653.64	3733.63	2165.94	3138.28	3915.59	3944.79
DDX17	8208.09	11541.3	30709.7	32238.4	22152.3	20292	33376.4	25849.3	50701.2	14631.4	8707.17	11083.4
DDX18	1261.49	1235.49	1938.39	3729.11	4247	4369.73	3195.02	3977.89	3018.34	4405.53	5270.62	4639.44
DDX20	2026.13	2815.68	2288.12	462.011	471.688	398.489	553.986	699.613	475.677	667.71	884.715	748.6
DDX21	19211	19547.7	18973.6	2995.68	4447.14	5325.77	3462.25	3960.28	1779.66	9027	15852.4	14891.1
DDX24	16208.7	18691.7	15853.9	3694.36	4932.04	6057.61	6290.86	6879.34	3086.96	3919.09	6494.58	6030.2
DDX25	72.5619	45.34	130.865	32.9781	8.94581	10.443	1.12516	7.56367	19.6291	16.9009	11.0403	10.4544
DDX27	5283.34	3869.22	6500.73	1118.4	1836.19	1637.49	1412.66	1235.79	993.169	1385.69	1673.78	2316.55
DDX39A	4772.59	8211.86	6051.98	2515.82	2641.31	3084.6	1867.69	1658.82	2915.56	6701.41	7756.43	8295.98
DDX3X	34717.6	32328.9	23959.5	7414.71	13859.1	9298.6	11216.1	20187.6	5873.82	6479.98	12476.7	8346.72
DDX46	1842.66	1235.56	1673.28	1796.12	2636.72	2762.68	2783.85	2466.06	1612.47	3042.88	3744.85	3891.36
DDX47	4412.7	7786.71	7282.72	1649.55	1473.6	1384.59	1178.22	1575.27	1187.25	2523.89	2037.07	1728.99
DDX49	695.408	712.545	370.88	836.078	1083.21	1379.28	820.583	784.983	783.798	1167.63	1540.7	2050.27
DDX5	48782	65682	59204.4	20040.1	21360	16498.3	25527	22039.8	24461.3	15016.5	11263.9	15129.5
DDX54	2957.35	3006.63	4246.95	1266.61	1349.48	1926.86	1561.29	1223.67	1055.45	1428.72	2662.12	3141.33
DDX58	95.5241	102.098	194.523	1042.98	1216.33	1212.97	2505.45	2697.59	1447.59	249.95	277.711	277.024
DDX6	23806.8	15986.6	29880.8	5284.12	7336.71	8419.39	8541.28	12033.4	4545.33	5005.77	8243.56	7537.03
DDX60	185.869	159.174	233.311	144.782	53.9012	48.1316	1226.13	1046.12	276.381	19.0363	23.2582	30.1492
DDX60L	238.254	256.868	457.78	92.0208	5.06113	20.5997	468.584	221.276	198.814	18.4073	18.2169	34.9069
DECR1	363.002	497.167	536.523	2423.62	2096.26	1790.9	1442.04	1757.02	1273.74	2051.84	1886.92	1313.79
DEF8	1009.97	1215.38	3026.88	3328.38	3091.35	2687.86	1909.58	1896.83	2930.82	858.111	694.622	677.248
DEGS2	28.2386	42.4637	27.5102	8.07892	0	0	0	0	0.539278	2.76492	9.07229	0.576285
DEK	264.788	186.462	278.442	0	0	0	7.41415	0	3.85461	28.653	19.7669	19.6856
DENND10	280.218	232.683	254.786	590.155	465.423	475.468	385.714	527.908	514.22	532.26	540.473	436.17
DENND11	8732.99	7498.83	7330.17	367.025	313.342	355.2	459.681	516.041	609.192	395.668	271.911	403.27
DENND1B	439.685	495.923	352.398	1751.56	2190.37	1428.75	1925.7	3024.69	2252.02	596.797	846.134	754.451
DENND2A	112.635	189.181	167.932	36.008	12.6864	7.17569	28.0609	18.7488	61.8055	32.2429	9.30326	19.545
DENND2C	208.262	247.857	141.879	42.6327	36.4891	49.9038	80.1107	73.7373	135.728	48.0683	43.7631	114.104
DENND2D	242.945	169.949	355.685	443.512	289.609	311.015	350.002	456.018	459.121	140.199	116.296	235.012
DENND3	8690.34	8519.56	4637.77	2985.65	2588.77	2425.33	2614.66	2829.78	5307.65	3102.89	1571.23	2391.33
DENND4A	6234.67	9428.9	5757.54	1783.39	1992.81	1802.97	1987.56	2448.64	1337.48	2240.32	2885.84	2556.04
DENND4C	1180.44	971.547	1569.94	314.417	316.486	279.99	766.293	1005.31	402.998	345.263	440.494	387.552
DENND5A	2156.56	1765.83	1689.34	4.94448	15.9642	6.57578	2.17626	21.6831	12.8261	16.8585	9.17491	30.7346
DENND5B	1689.67	639.163	878.375	1600.36	1905.15	1650.84	1444.7	1803.26	746.783	618.589	859.604	736.849
DENND6A	2352.31	1091.83	1868.23	618.36	790.86	533.081	757.58	813.975	561.979	504.848	704.466	485.396
DENND6B	130.711	153.262	110.628	543.982	586.188	513.444	645.777	420.811	454.815	484.014	465.031	362.888
DENR	1166.27	927.699	1479.41	1593.22	1888.97	1735.68	1660.27	1862.15	1202.31	2612.19	3395.45	2766.3
DEPDC1	15.9162	11.97	11.2727	1434.48	1122.63	615.25	212.184	621.445	693.213	2744.93	1710.57	1003.69
DEPDC1B	11.9602	2.45088	5.09249	803.466	680.489	569.567	128.477	157.974	300.514	3184.68	2072.25	1407.3
DEPDC1P2	12.175	15.5539	27.2196	0	0	0	0	0	0	0	1.21523	2.48172
DEPDC5	3230.55	3420.35	5442.99	316.133	352.2	404.007	330.49	465.973	646.529	630.209	484.334	710.921
DEPP1	0	2.82557	0	270.662	567.968	86.9116	304.951	639.971	108.699	2.56628	9.72343	4.22874
DERA	90.1347	115.329	221.266	1690.95	1119.58	805.966	949.633	1350.82	1014.33	1602.67	1256.33	940.658
DERL1	4013.13	3579.23	3333.98	10814.6	15610.9	12543.7	11015.9	18698.7	5497.31	3721.42	5653.2	4139.59
DERL2	1558.25	2071.82	1737.82	4737.76	4329.35	2880.93	2815.27	3686.28	2523.09	2812.14	2326.24	1693.48
DERL3	450.84	402.605	438.806	22816.3	27612.9	25929.3	26615.9	31762.5	12250.7	2157.74	3432.7	2724.22
DERPC	772.101	541.922	483.728	993.815	938.282	1344.6	1211.26	1092.47	833.519	1096.45	1319.21	1660.41
DESI1	557.105	324.822	346.02	1960.25	1860.09	1922.04	1726.3	2101.55	1805.29	2894.32	4145.53	3151.53
DEXI	134.248	70.2235	23.9484	338.779	594.647	873.423	476.466	563.172	273.15	261.444	353.843	568.255
DFFA	709.215	507.299	379.031	1044.81	1188.42	1275.54	843.324	1155.6	858.424	2048.92	2060.87	2070.02
DGAT2	123.413	57.794	23.7594	24.3909	38.1008	75.8277	8.51763	14.753	8.0727	199.623	209.161	252.481
DGCR6L	129.773	185.253	172.182	504.385	474.531	560.42	473.509	516.446	501.195	378.437	500.27	451.599
DGKA	3193.79	2760.78	5509.57	721.176	659.452	497.161	840.798	615.456	892.143	736.757	569.316	698.852
DGKB	36.7347	51.0574	52.0526	17.2074	6.9968	5.67678	8.61181	5.98808	23.9937	12.5952	5.95671	6.17639
DGKD	9385.08	9018.3	7953.08	2077.88	1735.74	2768.55	1537.42	1018.05	2856.18	1526.01	1256.17	1977.39
DGKG	98.853	27.1849	580.86	2.01086	0	2.05479	4.23224	0	12.2487	53.0521	51.2211	70.679
DGKH	126.853	212.124	215.941	149.372	66.4467	189.956	59.282	79.2303	176.84	481.58	327.635	490.144
DGLUCY	272.215	395.14	634.98	2366.15	1636.75	1628.29	2775.79	1677.03	3183.33	1107.73	540.436	944.702
DGUOK	400.15	318.378	440.111	1017.55	1015.07	918.884	603.425	815.917	732.922	1595.76	1616.11	1247.96
DHCR24	91.088	48.4132	13.0415	1243.5	2042.79	2848.68	912.276	900.225	381.822	5619.07	8577.97	8309.33
DHCR7	192.499	115.02	209.003	653.883	828.635	1416.98	429.846	528.909	220.647	1255.92	2658.7	2250.5
DHDDS	451.22	560.279	299.084	1738.58	1972.97	1934.9	1366.38	1510.16	1439.94	1099.28	1223.91	1279.83
DHFR	168.22	117.594	240.531	1237.91	1872.7	1876.1	703.375	945.002	656.857	8330.4	9304.81	6940.94
DHFR2	9.81326	13.7875	12.0395	119.487	146.723	134.299	226.605	221.821	125.268	118.421	135.499	106.427
DHFRP1	0	0	12.4343	234.835	264.005	342.721	98.9154	145.479	141.331	1426.43	876.966	824.82
DHODH	147.283	229.759	374.576	149.088	147.411	192.678	191.343	163.923	155.962	465.144	570.581	680.612
DHRS1	424.61	346.173	308.237	422.274	588.389	582.775	659.743	888.904	723.951	249.475	218.146	281.942
DHRS11	33.6979	16.6361	39.1334	85.8607	143.243	118.53	157.299	147.503	129.958	188.892	178.443	271.239
DHRS13	227	134.274	77.1032	252.625	365.091	411.168	486.794	521.69	325.146	385.685	514.057	512.896
DHRS3	50.8084	7.37823	2.69496	2.04097	0	3.50451	0	0	0	48.8527	9.28842	45.056
DHRS4	100.524	70.3995	92.7708	412.786	410.465	572.121	403.74	487.315	338.255	382.802	490.361	494.648
DHRS7	844.22	647.621	383.974	1669.78	1930.63	1780.1	1466.48	2173.12	1156.78	1173.26	1371.85	983.746
DHRS7B	92.5723	137.221	80.1988	196.362	314.216	208.21	122.86	234.501	166.173	296.827	384.926	344.397
DHRS9	5.00705	5.04515	0.89651	93.993	655.565	255.645	5.46365	170.055	95.4102	5.51974	26.0646	4.59006
DHTKD1	831.898	779.777	736.791	1399.57	2297.8	1957.46	2137.63	2017.17	1727.66	728.574	1181.55	1092.71
DHX15	12523.7	18944.9	18299.3	3603.29	3506.17	3349.5	3364.66	3236.25	3467.68	6152.27	6170.35	6182.23
DHX16	323.616	508.345	521.726	1415.84	1586.84	1883.31	1798.5	1402.73	1295.56	1532.6	2043.06	2337.13
DHX32	154.725	146.769	271.494	479.183	605.487	489.967	794.672	605.88	327.209	541.598	608.357	463.055
DHX33	670.178	417.98	338.34	569.656	866.908	1010.89	772.18	664.807	592.818	1071.12	1388.65	1973.41
DHX36	4081.13	4864.19	5091.3	2331.11	1870.64	1945.89	2460.7	2354.72	1757.48	1603.47	2030.67	1853.42
DHX37	1643.72	1846.13	1800.51	308.287	74.546	884.864	180.385	201.997	727.703	371.179	235.427	1105.99
DHX38	4857.36	5831.27	5655.15	1630.07	1810.66	1989.8	2554.05	1521.01	2986.13	1934.19	1668.12	2491.17
DHX40	2354.08	3817.58	2835.1	945.143	838.853	850.535	799.668	874.863	648.041	1304.87	1330.61	866.734
DHX58	268.509	178.981	213.022	324.414	678.451	744.086	392.205	969.601	1556.49	77.9668	138.759	234.175
DHX8	4569.42	3826.37	4106.77	1534.02	1784.61	2298.32	1703.2	2144.84	1011.33	1349.84	2305.28	2200.63
DHX9	18171.3	14713.3	17807.9	3050.88	4441.98	5240.93	5489.49	5632.68	2698.46	6253.42	9839.73	9949.08
DIAPH1	7127.95	6617.38	7616.01	4048.15	4434.5	6164.35	3201.5	4222.02	2820.91	7908	9177.95	11436.8
DIAPH2	827.242	717.428	615.515	221.93	192.25	234.071	212.256	187.557	117.457	255.588	215.199	236.752
DIAPH3	17.1008	52.3522	34.8388	204.229	519.887	455.436	139.582	211.426	167.902	765.906	1297.07	931.455
DIMT1	397.085	476.096	431.385	1017.3	570.975	567.911	571.201	507.721	715.443	1885.76	1005.04	959.784
DIP2B	3112.19	2385.27	4805.2	1067.8	1420.11	1559.01	1755.57	2113.15	849.219	1107.19	1922.44	1631.58
DIPK1A	226.716	117.199	328.666	3545.32	4501.5	3756.56	4369.97	6353.57	2081.14	1270.98	2221.49	1141.86
DIPK1B	31.1863	12.0935	30.5507	0	1.3989	0	0	0	0	0	0	0
DIRAS1	727.066	593.034	609.534	6.30461	4.70681	41.8836	10.7479	9.72554	10.4062	20.4225	50.6	22.6125
DIS3L2	958.835	1096.36	1108.64	354.998	594.954	480.03	503.484	418.56	568.616	333.241	260.937	388.275
DISC1	76.1218	163.663	110.05	178.164	260.664	202.42	264.302	436.656	215.131	45.0944	66.6771	38.9593
DISP2	134.867	185.217	228.982	59.8415	39.1266	41.5396	62.8411	41.727	115.518	42.4487	32.189	34.1685
DIXDC1	7.68198	5.68398	1.68994	299.053	282.964	177.467	174.922	103.334	279.678	84.768	60.1158	79.987
DKC1	2118.52	2433.37	2894.18	1015.01	1323.36	1470.14	1216.57	1177.69	909.841	2706.18	3353.55	3844.33
DLAT	891.062	507.811	389.013	3790.64	3785.66	2873.98	2158.49	2995.69	1887.58	2067.17	3346.79	2581.93
DLD	2521.78	2397.92	1972.26	1191.12	1456.48	1368.19	1315.49	1482.08	735.67	2458.38	2850.1	2525.56
DLG1	2308.03	3309.82	2906.2	1499.39	1515.06	1120.83	1650.73	1279.76	1581.57	1220.06	951.537	1099.38
DLG3	53.4535	38.6524	50.8975	184.035	315.841	374.221	218.781	193.889	59.2427	523.35	1040.97	649.44
DLG4	48.145	79.9786	41.5366	12.684	6.83081	6.23592	27.4765	12.356	55.2394	22.6821	10.4373	16.0029
DLGAP3	25.0711	16.2083	64.9385	1.69212	1.87368	3.84368	6.1628	18.2386	6.49548	4.32847	4.76496	4.56497
DLGAP4	1689.16	1191.76	1436.39	501.518	573.172	791.536	763.801	708.841	527.552	430.342	594.852	643.837
DLGAP5	2.9888	0	0	781.212	1641.64	1622.75	266.095	459.742	340.524	3391.8	4403.2	3670.03
DLL1	422.692	278.048	7.8699	0.828561	0.935983	5.63039	10.3516	1.51179	2.71035	3.05838	0.944258	0
DLL3	0.729976	4.24266	0.812849	1.14888	2.61329	2.41238	1.72131	0	3.38657	24.4437	24.8695	31.3483
DLST	5654.28	9557.35	8671.32	1640.42	1727.87	1990.16	1549.98	1681.34	2057.29	2970.22	3080.27	3661.94
DMAC1	129.982	173.395	103.136	931.897	572.489	646.324	659.318	670.55	492.88	1248.99	850.51	685.95
DMAC2	423.92	352.691	284.777	623.689	823.23	815.186	503.843	509.673	415.014	1057.65	1262.98	1187.76
DMC1	53.6393	118.41	103.962	61.2942	77.5408	82.5567	86.2498	19.4424	100.264	419.746	490.776	357.737
DMD	498.482	504.228	1303.9	72.3884	49.4174	50.0693	27.1687	61.5214	120.966	55.5492	50.4798	43.663
DMKN	52.7891	31.8266	32.1337	1.38844	1.55475	2.39839	1.00493	6.59122	11.7331	12.7216	13.9572	11.9199
DMPK	617.984	421.542	628.989	130.407	151.165	162.714	139.788	147.538	330.19	304.625	127.305	323.373
DMRTC1B	97.6059	44.9581	67.7325	0	0	0	13.5095	0	0	0	1.56974	0
DMTN	30.3782	15.463	58.5059	0	0	2.22652	4.17172	2.29302	0	0.70027	1.99619	2.98197
DMXL1	7995.31	8884.3	8197.78	2400.41	1744.4	1868.97	2336.62	2287.62	1509.96	1539.75	1500.63	1800.95
DMXL2	37.6033	91.2151	31.7704	27.267	23.6945	13.5542	12.0655	14.4733	9.41755	111.3	36.1168	71.2106
DNA2	145.83	161.904	178.717	389.772	299.552	260.377	129.551	215.46	292.933	1676.41	1641.39	1023.45
DNAAF1	94.5898	133.238	138.856	111.989	62.7103	325.54	21.7135	27.27	95.2466	27.6648	12.5556	30.7576
DNAAF5	227.944	212.673	193.875	456.087	325.41	530.246	330.341	335.039	231.954	643.752	923.991	1105.83
DNAH1	2558.98	2136.54	2988.92	874.295	575.053	860.153	1196.15	628.629	1792.47	473.698	180.215	471.547
DNAH2	40.6029	79.7067	78.6562	10.0433	4.71598	4.29558	12.1404	4.9469	22.938	11.3247	3.21833	7.26832
DNAJA3	302.573	305.57	501.19	1476.66	1458.96	1534.92	1614.79	1193.71	1859.71	1702.4	1942.86	2223.13
DNAJA4	468.739	946.548	276.975	65.0741	42.9521	28.6322	72.2642	67.0783	31.5628	422.427	395.624	248.991
DNAJB11	1821.11	1735.36	1619.66	8469.96	11810.2	10765.6	6437.45	7613.87	4431.34	3957.43	6612.05	5455.72
DNAJB14	4632.99	4896.73	5913.11	1710.32	1514.96	1285.38	1511.1	1684.13	1400.55	1395.96	1509.22	1207.37
DNAJB2	2453.41	2629.59	2134.44	1243.71	1527.54	1468.42	1884.91	1702.61	1384.21	781.737	1046.14	1302.07
DNAJB5	27.5713	34.4079	20.4362	79.0575	154.945	220.421	65.0358	88.1553	52.4292	136.049	228.79	212.062
DNAJB6	4565.97	6314.63	6239.54	2513.96	2036.04	1937.91	1960.7	2427.53	1998.16	5170.41	4465.62	4623.2
DNAJB9	1295.22	3103.69	2051.72	19342.9	10438.1	6332.73	14746.8	18963.6	13371.7	2403.15	1960.04	1167.32
[truncated: 6,989 more rows]

## Sheet: RMATS PSI
	geneSymbol	coord	type	PSI_preplasmablasts_1	PSI_preplasmablasts_2	PSI_preplasmablasts_3	PSI_memory_1	PSI_memory_2	PSI_memory_3	PSI_plasmablasts_1	PSI_plasmablasts_2	PSI_plasmablasts_3	PSI_plasmacells_1	PSI_plasmacells_2	PSI_plasmacells_3
0	EMC1	chr1:19231260-19231422	SE	1	1	0.988	0.414	0.074	0.088	0.883	1	1	1	1	1
1	ME2	chr18:50939569-50939640	SE	1	0.993	0.979	0.318	0.272	0.404	1	0.982	0.985	0.989	1	1
2	SCARB2	chr4:76174143-76174313	SE	0.99	1	1	0.731	0.517	0.431	0.995	1	1	1	1	1
3	PHF20	chr20:35800093-35800173	SE	0.028	0.01	0.012	0.858	0.878	0.941	0	0.073	0.046	0.03	0.068	0.073
4	ELF4	chrX:130081255-130081539	SE	0.917	0.938	0.862	0.298	0.195	0.238	1	1	1	1	1	1
5	DENND5B	chr12:31399653-31399772	SE	1	1	1	0.523	0.394	0.35	0.984	1	1	1	1	0.98
6	TMEM50B	chr21:33456003-33456097	SE	0.063	0.027	0.028	0.423	0.337	0.218	0.035	0.012	0.023	0.065	0.017	0.06
7	AFTPH	chr2:64579485-64579546	SE	0.93	0.92	0.918	0.543	0.419	0.571	0.792	0.898	0.897	0.961	0.869	0.78
8	REXO2	chr11:114444585-114444652	SE	0.988	0.967	0.979	0.09	0.147	0.187	0.972	0.964	0.963	0.961	1	0.983
9	ATXN2L	chr16:28826861-28826923	SE	0.976	0.978	0.986	0.2	0.217	0.195	0.955	1	0.973	0.992	0.989	0.982
10	GCH1	chr14:54844000-54844143	SE	0.741	0.774	0.699	0.068	0.093	0.157	1	0.711	0.793	1	1	1
11	SENP6	chr6:75702644-75703072	SE	0.871	0.953	0.911	0.514	0.499	0.601	0.942	0.97	1	0.898	1	1
12	QSOX2	chr9:136223762-136223853	SE	1	0.898	0.981	0.425	0.451	0.391	0.984	0.976	1	1	0.938	1
13	GALNT7	chr4:173295763-173295843	SE	0.96	1	1	0.085	0	0	1	1	0.935	1	0.796	1
14	SPG7	chr16:89549080-89549336	SE	0.005	0	0.017	0.198	0.311	0.156	0.069	0.01	0.028	0	0	0.02
15	NARS	chr18:57607133-57607333	SE	0.961	0.998	0.988	0.358	0.364	0.417	0.993	1	0.99	1	1	0.969
16	MX1	chr21:41449136-41449295	SE	1	0.979	1	0.503	0.432	0.627	0.996	0.945	0.977	0.993	0.971	0.989
17	TRIO	chr5:14507121-14507260	SE	0.95	1	0.958	0.486	0.464	0.491	0.901	1	0.957	0.959	0.838	0.926
18	CMTR1	chr6:37461969-37462102	SE	0.988	1	0.99	0.695	0.452	0.581	0.928	0.986	0.99	0.958	0.952	0.902
19	SLC37A1	chr21:42574817-42574915	SE	1	0.966	1	0.487	0.519	0.507	1	0.991	0.956	1	1	1
20	RRM2B	chr8:102232148-102232304	SE	0.961	0.982	1	0.346	0.131	0.219	0.911	0.919	1	0.95	1	0.932
21	ATP5MF	chr7:99459146-99459263	SE	0.938	0.937	0.94	0.399	0.323	0.401	0.938	0.929	0.952	0.959	0.934	0.944
22	SENP6	chr6:75622750-75622858	SE	0.305	0.326	0.333	0.77	0.665	0.692	0.137	0.19	0.267	0.245	0.248	0.243
23	CARMIL2	chr16:67656800-67656881	SE	0.487	0.636	0.713	1	0.924	0.969	0.654	0.655	0.777	0.694	0.675	0.858
24	CWF19L1	chr10:100256261-100256476	SE	0.958	0.964	0.977	0.516	0.372	0.486	0.914	1	0.966	1	1	0.842
25	EED	chr11:86268455-86268561	SE	0.963	0.989	0.97	0.545	0.509	0.332	0.962	0.975	0.95	0.963	0.907	0.978
26	GFM1	chr3:158649040-158649157	SE	1	1	0.992	0.143	0.107	0.123	1	1	1	1	1	1
27	ZBTB43	chr9:126808792-126808915	SE	0.9	0.86	0.925	0.319	0.248	0.228	0.874	0.76	0.748	1	1	0.588
28	GFM1	chr3:158690162-158690323	SE	0.983	0.994	0.975	0.177	0.108	0.153	0.934	1	0.96	1	0.962	0.916
29	NUP50	chr22:45175893-45176080	SE	0.965	0.992	0.973	0.493	0.602	0.527	0.938	1	0.981	0.981	0.94	1
30	NUP50	chr22:45175893-45176080	SE	0.949	0.993	1	0.378	0.445	0.354	1	1	0.983	1	1	1
31	AMZ2	chr17:68249010-68249096	SE	0.007	0.005	0.002	0.151	0.224	0.181	0.009	0.006	0.004	0.006	0.006	0.018
32	AK2	chr1:33031543-33031661	SE	0.004	0.014	0.007	0.199	0.244	0.161	0.019	0.006	0.003	0.021	0.006	0.016
33	NCOR2	chr12:124457105-124457162	SE	0.842	0.931	0.968	0.309	0.42	0.59	0.926	0.929	0.952	0.951	0.924	0.924
34	RNF19A	chr8:100264033-100264195	SE	0.977	1	1	0.268	0.211	0.102	1	1	1	1	1	1
35	SBDSP1	chr7:72830691-72830813	SE	0.283	0.214	0.272	0.91	0.941	0.936	0.344	0.385	0.355	0.458	0.544	0.272
36	SLCO4A1	chr20:62668011-62668184	SE	1	1	0.98	0.114	0	0.134	1	1	1	1	1	1
37	SLCO4A1	chr20:62668011-62668184	SE	0.857	0.937	0.914	0.196	0.044	0.122	1	0.967	0.779	1	0.635	0.568
38	ANP32A	chr15:68787412-68787495	SE	0.982	0.992	0.994	0.213	0.219	0.304	0.98	0.996	0.997	1	0.99	1
39	ANP32A	chr15:68787412-68787535	SE	0.989	0.995	0.996	0.319	0.33	0.386	0.987	0.998	0.998	1	0.994	1
40	EZH2	chr7:148814913-148815039	SE	0.987	0.992	0.992	0.559	0.641	0.536	1	1	1	1	1	1
41	EZH2	chr7:148816683-148816778	SE	1	0.991	1	0.256	0	0.234	1	1	1	1	1	1
42	TCF3	chr19:1615284-1615515	SE	0.043	0.042	0.044	0.222	0.208	0.223	0.076	0.055	0.039	0.037	0.023	0.092
43	TCF3	chr19:1615284-1615485	SE	0.052	0.054	0.054	0.242	0.209	0.248	0.099	0.055	0.045	0.042	0.038	0.106
44	EZH2	chr7:148818977-148819059	SE	0.039	0.02	0.037	0.344	0.333	0.272	0.032	0.037	0	0	0.018	0.297
45	NNT	chr5:43619031-43619119	SE	1	0.992	1	0.441	0.524	0.404	0.987	1	1	1	1	1
46	EZH2	chr7:148832633-148832750	SE	0.984	0.951	1	0.529	0.58	0.572	1	0.966	0.976	1	1	1
47	ZFAND2B	chr2:219208976-219209049	SE	1	0.994	1	0.371	0.473	0.54	0.985	0.97	0.989	1	0.896	1
48	LARP1	chr5:154804200-154804307	SE	1	1	1	0.504	0.33	0.528	1	1	0.998	1	1	0.994
49	MDC1	chr6:30703103-30703286	SE	0.948	1	0.96	0.482	0.441	0.699	0.903	1	0.97	1	1	0.946
50	SRSF6	chr20:43459152-43459420	SE	0.081	0.05	0.087	0.443	0.715	0.507	0.159	0.159	0.088	0.234	0.235	0.356
51	PDIA6	chr2:10784933-10785030	SE	0.998	0.999	0.998	0.241	0.197	0.206	0.994	0.995	0.997	0.998	0.999	0.999
52	NDUFAF7	chr2:37232105-37232266	SE	0.965	0.978	1	0.503	0.511	0.438	1	0.813	1	1	1	1
53	SELENOF	chr1:86887155-86887196	SE	0.018	0.018	0.009	0.656	0.676	0.684	0.027	0.026	0.035	0.03	0.023	0.026
54	NR2C2AP	chr19:19202469-19202575	SE	0.835	0.947	0.897	0	0	0.077	0.938	0.906	0.956	1	1	0.941
55	C8orf59	chr8:85219235-85219363	SE	0.041	0.209	0.184	0.479	0.612	0.489	0.043	0.222	0.215	0.1	0.391	0.407
56	C8orf59	chr8:85219322-85219363	SE	0.129	0.141	0.145	0.729	0.553	0.576	0.164	0.151	0.138	0.256	0.298	0.314
57	TDRD7	chr9:97470557-97470669	SE	1	0.978	0.98	0.096	0.033	0	0.966	1	1	1	1	0.848
58	PCSK7	chr11:117207066-117207160	SE	0.772	0.802	0.691	0.253	0.233	0.217	0.64	0.763	0.818	0.729	0.896	0.402
59	CHD1	chr5:98876397-98876558	SE	1	1	1	0.328	0.345	0.496	0.925	1	1	0.961	1	1
60	ZNF271P	chr18:35291009-35291232	SE	0.906	0.898	0.821	0.144	0.219	0.303	0.881	0.865	0.665	0.786	1	0.887
61	HPS4	chr22:26479264-26479355	SE	1	0.936	0.921	0.454	0.408	0.47	0.937	0.967	0.91	0.929	0.946	0.958
62	LONRF1	chr8:12737271-12737360	SE	0.016	0.015	0.016	0.338	0.381	0.452	0	0.039	0.048	0	0.162	0
63	MLLT10	chr10:21617111-21617207	SE	1	0.975	1	0.057	0	0.103	1	1	0.951	1	1	1
64	FGD3	chr9:93019830-93019861	SE	0.97	0.952	1	0.564	0.465	0.445	0.929	1	0.961	1	1	0.95
65	VRK3	chr19:50009235-50009289	SE	0.856	0.728	0.76	0.273	0.186	0.24	0.872	0.695	0.733	0.786	0.781	0.832
66	TMEM33	chr4:41939195-41939383	SE	1	0.992	1	0.439	0.413	0.45	1	0.992	1	0.987	0.989	1
67	NIN	chr14:50759856-50760359	SE	0.977	1	0.986	0.171	0.183	0.265	1	1	1	1	1	0.896
68	ZDHHC6	chr10:112440533-112440695	SE	0.942	0.986	0.908	0.131	0.218	0.26	0.953	1	0.979	0.945	1	0.977
69	SIK3	chr11:116875865-116876009	SE	0.767	0.684	0.81	0.205	0.154	0.188	0.768	0.77	0.887	0.805	0.708	0.824
70	MAP3K4	chr6:161108950-161109041	SE	0.054	0	0.091	0.645	0.757	0.744	0.483	0.182	0.124	0.126	0.509	0.163
71	HMGXB3	chr5:150037399-150037527	SE	1	1	0.892	0.406	0.298	0.527	0.94	0.879	0.921	0.939	0.915	0.854
72	FLNA	chrX:154357250-154357274	SE	0.486	0.412	0.455	0.686	0.659	0.641	0.388	0.21	0.359	0.252	0.33	0.256
73	CCDC25	chr8:27748494-27748598	SE	0.915	0.939	0.948	0.298	0.579	0.371	0.989	0.864	0.985	0.978	0.956	0.955
74	PDCD4	chr10:110875965-110876070	SE	1	0.996	0.993	0.217	0.136	0.21	1	1	1	1	1	0.959
75	SSBP1	chr7:141741748-141741792	SE	0.002	0.004	0.003	0.807	0.509	0.508	0.002	0	0.008	0	0	0
76	CEP120	chr5:123384950-123385133	SE	0.974	1	1	0.369	0.452	0.453	1	1	1	1	1	1
77	HMGXB3	chr5:150024504-150024680	SE	1	1	0.959	0.17	0.054	0.453	0.971	0.963	1	1	1	1
78	INTS9	chr8:28812326-28812461	SE	0.974	1	1	0.606	0.193	0.42	1	1	1	1	1	1
79	IL2RA	chr10:6019869-6019941	SE	0.988	0.985	0.992	0.586	0.36	0.403	1	1	0.844	0		1
80	SLCO4A1	chr20:62666379-62666575	SE	0.908	0.941	0.99	0.067	0.213	0.194	0.897	0.935	0.929	0.839	1	0.738
81	WDR36	chr5:111124107-111124189	SE	0.971	1	0.981	0.578	0.624	0.543	0.983	1	0.983	0.981	1	0.979
82	EIF6	chr20:35280653-35280829	SE	0.911	0.9	0.896	0.404	0.444	0.328	0.931	0.901	0.896	0.931	0.91	0.815
83	EIF6	chr20:35284175-35284492	SE	0.993	0.986	0.988	0.328	0.198	0.479	1	0.972	0.937	1	1	1
84	SLC38A2	chr12:46363020-46363145	SE	0.926	0.99	0.966	0.493	0.502	0.543	0.918	0.953	0.949	0.96	0.968	0.936
85	TRIM33	chr1:114420379-114420451	SE	0.033	0.129	0.156	0.572	0.468	0.641	0.036	0.137	0.284	0.205	0.263	0.191
86	SETD5	chr3:9454004-9454101	SE	0.161	0.203	0.069	0.731	0.58	0.664	0.279	0.072	0.077	0.04	0.059	0.071
87	PRXL2C	chr9:96645892-96646024	SE	0.619	0.629	0.569	0.011	0.012	0	0.627	0.711	0.49	0.747	0.632	0.729
88	SETD5	chr3:9434823-9434882	SE	1	0.988	1	0.573	0.452	0.679	1	1	1	1	1	0.985
89	PM20D2	chr6:89161782-89161890	SE	0.985	1	1	0.592	0.392	0.486	1	1	0.986	1	1	1
90	PM20D2	chr6:89154747-89154902	SE	0.967	0.992	0.973	0.148	0.381	0.232	0.965	1	0.979	1	1	0.978
91	GRK6	chr5:177431994-177432107	SE	0.996	0.994	0.985	0.369	0.31	0.401	0.975	0.996	0.997	0.99	0.971	0.982
92	BAG1	chr9:33262104-33262246	SE	0.057	0.029	0.033	0.697	0.883	0.786	0.056	0.032	0.015	0.023	0.03	0.047
93	TBRG4	chr7:45104098-45104256	SE	0.951	0.968	0.97	0.273	0.261	0.221	0.878	0.978	0.981	0.923	0.952	0.671
94	FAM192A	chr16:57174619-57174688	SE	0.119	0.09	0.02	0.715	1	0.706	0.202	0.026	0.153	0.339	0.255	0.047
95	FAM192A	chr16:57174619-57174688	SE	0.284	0.225	0.082	0.883	1	1	0.578	0.071	0.606	0.56	0.313	0.313
96	FAM192A	chr16:57175538-57175590	SE	0.103	0.069	0.036	0.825	1	0.759	0.099	0.054	0.061	0.157	0.271	0.157
97	FAM192A	chr16:57178501-57178852	SE	0.092	0.068	0.068	0.772	1	0.677	0.256	0.209	0.088	0.196	0.23	0.294
98	FAM192A	chr16:57178501-57178852	SE	0.159	0.094	0.105	0.886	1	1	0.796	0.333	0.272	0.255	0.285	0.705
99	MATR3	chr5:139307238-139308327	SE	0.704	0.902	0.839	0.427	0.377	0.411	0.558	0.797	0.834	0.759	0.915	0.482
100	ASXL1	chr20:32429900-32430053	SE	0.56	0.429	0.446	0.845	0.868	0.906	0.633	0.502	0.593	0.474	0.426	0.723
101	ACAA1	chr3:38131595-38131638	SE	0.865	0.982	0.9	0.484	0.423	0.378	0.918	0.93	0.955	0.866	0.937	0.798
102	HMGA1	chr6:34237203-34237317	SE	0.571	0.567	0.656	0.88	0.947	0.951	0.777	0.75	0.797	0.834	0.683	0.674
103	ZNF263	chr16:3288453-3288570	SE	0.827	0.815	0.869	0.083	0.123	0.117	0.707	0.805	0.871	0.643	0.574	0.737
104	BMF	chr15:40104179-40104340	SE	0.828	0.821	0.803	0.432	0.409	0.432	0.946	0.842	0.862	0.85	0.79	0.834
105	BMF	chr15:40104242-40104340	SE	0.774	0.706	0.712	0.359	0.344	0.307	0.901	0.799	0.804	0.781	0.715	0.738
106	LAMTOR3	chr4:99893954-99894000	SE	0.927	0.949	0.926	0.462	0.265	0.23	0.896	0.847	0.949	0.864	0.861	0.87
107	RNF41	chr12:56212995-56213138	SE	0.254	0.251	0.177	0.704	0.711	0.777	0.082	0.125	0.159	0.146	0.244	0.146
108	GPBP1	chr5:57237112-57237172	SE	0.598	0.626	0.606	0.228	0.192	0.189	0.601	0.663	0.546	0.711	0.708	0.676
109	ATF2	chr2:175147945-175147980	SE	0.024	0.04	0.006	0.208	0.299	0.254	0.077	0.036	0.008	0.01	0.014	0.021
110	ATF2	chr2:175092542-175092616	SE	0.08	0.034	0.035	0.59	0.607	0.524	0.104	0.015	0.028	0.024	0.089	0.11
111	ATF2	chr2:175074999-175075087	SE	0.028	0.012	0.036	0.2	0.279	0.267	0.026	0.012	0.011	0.01	0.011	0
112	PHC3	chr3:170149085-170149244	SE	0.939	0.907	1	0.445	0.463	0.445	1	0.977	1	0.952	1	0.974
113	MRPL21	chr11:68893321-68893455	SE	0.989	1	1	0.287	0.477	0.289	1	1	0.981	1	1	1
114	NR2C1	chr12:95059905-95059984	SE	0.969	1	0.984	0.439	0.53	0.644	1	0.954	1	1	1	0.935
115	NR2C1	chr12:95062849-95062887	SE	0.093	0.022	0.018	0.725	0.564	0.506	0	0	0.087	0	0	0.021
116	PRPF40A	chr2:152693157-152693476	SE	0.013	0.007	0.006	0.158	0.155	0.26	0	0.006	0.018	0	0.007	0.009
117	STK38L	chr12:27315014-27315117	SE	0.983	1	0.994	0.259	0.072	0.109	1	0.977	0.986	1	1	0.96
118	RASGRP3	chr2:33511811-33511842	SE	0.987	0.992	1	0.586	0.502	0.695	1	1	1	1	1	0.967
119	GPBP1	chr5:57221375-57221396	SE	0.234	0.275	0.064	0.649	0.591	0.621	0.229	0.228	0.083	0.274	0.289	0.01
120	RNF41	chr12:56212995-56213077	SE	0.186	0.183	0.135	0.616	0.595	0.692	0.054	0.087	0.111	0.115	0.214	0.136
121	GORAB	chr1:170536309-170536421	SE	0.414	0.15	0.16	0.94	0.968	1	0.407	0.4	0.261	0.334	0.256	0.616
122	TMEM183A	chr1:203017755-203017919	SE	0.044	0.025	0.039	0.569	0.623	0.561	0.051	0.053	0.04	0.182	0.064	0.185
123	FIP1L1	chr4:53379072-53379117	SE	0.335	0.35	0.5	0.896	0.9	0.822	0.301	0.541	0.538	0.625	0.627	0.496
124	FIP1L1	chr4:53391429-53391498	SE	0.461	0.478	0.36	0.82	0.856	0.924	0.454	0.559	0.475	0.512	0.476	0.337
125	SRSF2	chr17:76735771-76735875	SE	0.094	0.038	0.066	0.142	0.247	0.247	0.153	0.1	0.056	0.236	0.17	0.362
126	FAM102A	chr9:127953804-127953925	SE	0.968	1	0.992	0.322	0.364	0.282	0.905	0.963	0.983	1	1	1
127	SUN2	chr22:38750897-38751035	SE	0.95	0.974	0.963	0.52	0.448	0.583	0.98	0.978	0.981	1	0.866	0.907
128	RAB4A	chr1:229302861-229302989	SE	0.96	1	1	0.518	0.552	0.483	1	1	1	1	1	1
129	RBL2	chr16:53469915-53470185	SE	1	0.988	0.986	0.493	0.49	0.354	1	1	1	1	0.941	1
130	HDLBP	chr2:241238648-241238787	SE	1	0.999	0.999	0.772	0.257	0.535	0.991	0.998	0.997	0.998	0.993	0.996
131	RPL17	chr18:49491745-49491833	SE	0.084	0.063	0.062	0.497	0.514	0.522	0.133	0.076	0.1	0.19	0.03	0.104
132	RPL17	chr18:49491735-49491833	SE	0.248	0.186	0.165	0.643	0.672	0.68	0.373	0.266	0.278	0.416	0.223	0.203
133	HSPA9	chr5:138574067-138574169	SE	1	1	0.998	0.526	0.387	0.511	1	1	0.992	1	1	1
134	SOCS4	chr14:55031862-55031991	SE	0.612	0.503	0.473	0.051	0.075	0.018	0.294	0.573	0.465	0.466	0.518	0.267
135	STK16	chr2:219247661-219247757	SE	0.968	0.956	0.956	0.203	0.448	0.333	0.988	0.985	1	0.979	1	1
136	STK16	chr2:219247112-219247246	SE	0.829	0.902	0.879	0.119	0.044	0.129	0.909	0.913	0.877	0.819	0.951	0.77
137	PECAM1	chr17:64354932-64355040	SE	1	1	1	0.466	0.576	0.504	0.989	0.992	0.974	0.997	0.994	0.987
138	MRPL2	chr6:43055896-43056007	SE	0.989	0.977	0.996	0.351	0.256	0.558	0.96	1	1	1	1	1
139	TWF1	chr12:43804175-43804240	SE	0.126	0.124	0.077	0.442	0.521	0.471	0.133	0.021	0.183	0.138	0.039	0.218
140	CD47	chr3:108049618-108049651	SE	0.199	0.231	0.191	0.952	0.986	0.928	0.122	0.055	0.033	0.149	0	0.031
141	CD47	chr3:108050577-108050602	SE	0.124	0.137	0.168	0.755	0.772	0.761	0.084	0.101	0.112	0.058	0.074	0.117
142	MED15	chr22:20582610-20582747	SE	1	1	0.978	0.578	0.503	0.623	0.926	0.92	1	1	1	1
143	RC3H1	chr1:173943441-173943615	SE	0.768	0.973	0.801	0.096	0.109	0.102	0.939	0.8	0.933	0.8	1	0.887
144	UBE3B	chr12:109529889-109530072	SE	0.961	1	1	0.17	0.253	0.441	1	1	1	1	1	1
145	CNOT2	chr12:70330286-70330469	SE	1	1	0.99	0.383	0.614	0.46	1	1	0.977	0.938	1	1
146	UBN1	chr16:4871154-4871301	SE	0.872	0.93	0.927	0.2	0.323	0.342	0.814	0.873	0.901	0.911	0.904	0.933
147	CSNK2A1	chr20:500030-500115	SE	0.024	0	0.012	0.153	0.358	0.263	0.029	0.024	0.005	0	0	0
148	VPS29	chr12:110498819-110498859	SE	0.185	0.25	0.15	0.97	0.95	0.939	0.134	0.14	0.111	0.05	0.138	0.223
149	TRIM33	chr1:114401388-114401463	SE	0.976	1	0.979	0.222	0.294	0.25	1	1	1	1	1	1
150	RASGRP1	chr15:38503271-38503376	SE	0.984	1	0.936	0.089	0	0.039	1	1	0.972	1	0.941	1
151	SH3GLB1	chr1:86728402-86728489	SE	0.003	0.016	0	0.205	0.204	0.23	0.015	0.026	0.011	0.021	0.014	0.024
152	RASGRP1	chr15:38501142-38501287	SE	0.978	1	0.96	0.557	0.567	0.547	0.982	0.952	0.908	0.906	0.881	0.859
153	OPTN	chr10:13110179-13110476	SE	0.933	1	1	0.551	0.362	0.61	1	1	1	0.966	1	0.86
154	FLNB	chr3:58141857-58141929	SE	0.488	0.615	0.539	0	0	0		0.403	1	0		0
155	SENP2	chr3:185598393-185598545	SE	1	0.978	1	0.202	0.118	0.189	1	1	0.969	0.953	1	1
156	MAPK3	chr16:30118046-30118163	SE	1	1	0.993	0.398	0.538	0.628	1	1	1	1	1	1
157	CD74	chr5:150403120-150403312	SE	0.72	0.803	0.734	0.959	0.978	0.988	0.82	0.892	0.851	1	0.939	0.95
158	UBN1	chr16:4868832-4868903	SE	1	0.987	0.989	0.459	0.437	0.378	1	1	1	1	1	0.931
159	DDX27	chr20:49231022-49231115	SE	0.128	0.131	0.106	0.535	0.464	0.424	0.118	0.08	0.181	0.119	0.225	0.192
160	GRAMD1A	chr19:35013255-35013368	SE	0.841	0.946	0.907	0.489	0.448	0.346	1	0.917	0.969	0.863	0.945	0.829
161	BTG3	chr21:17608971-17609152	SE	0.985	1	1	0.687	0.399	0.489	1	1	1	1	1	1
162	POLR1D	chr13:27650041-27650241	SE	0.032	0.036	0.022	0.376	0.35	0.36	0.065	0.055	0.037	0.033	0.081	0.064
163	SEMA7A	chr15:74418267-74418309	SE	0.967	1	0.932	0.532	0.326	0.431	1	1	1	1	0.862	1
164	GRK3	chr22:25702841-25702991	SE	0.024	0.008	0.02	0.313	0.294	0.309	0.059	0	0.091	0.133	0.024	0.053
165	GRK3	chr22:25718244-25718381	SE	0.992	0.995	0.985	0.399	0.395	0.398	0.952	0.985	0.982	0.97	1	0.89
166	CLDND1	chr3:98516799-98516879	SE	0.921	0.955	0.9	0.041	0.012	0	0.947	0.964	0.943	0.957	0.995	0.963
167	ENTR1	chr9:136410089-136410239	SE	0.745	0.63	0.673	0.024	0.067	0.125	0.391	0.5	0.377	0.3	0	0.36
168	SDAD1	chr4:75974075-75974133	SE	0.963	1	1	0.224	0.049	0.141	0.953	0.969	0.989	1	0.979	0.892
169	HAUS8	chr19:17062697-17062779	SE	1	0.984	1	0.759	0.463	0.564	1	1	1	1	1	0.764
170	HYOU1	chr11:119055749-119055843	SE	0.984	0.988	0.984	0.429	0.403	0.571	0.983	0.993	0.994	0.99	0.983	0.985
171	RPL17	chr18:49491735-49491833	SE	0.425	0.314	0.297	0.847	0.885	0.957	0.55	0.473	0.468	0.473	0.377	0.393
172	TUT7	chr9:86318957-86319058	SE	1	0.974	0.991	0.166	0.052	0.132	0.908	0.976	0.965	1	0.978	0.935
173	ANKRD11	chr16:89313316-89313589	SE	1	0.911	1	0	0	0.09	1		0.515	0.262		1
174	PRRC2B	chr9:131482373-131482562	SE	0.947	0.972	1	0.221	0.184	0.307	0.852	1	1	0.939	1	1
175	HMGCR	chr5:75355055-75355214	SE	0.801	0.793	0.817	0.041	0.128	0.044	0.951	0.914	0.862	0.951	0.943	0.74
176	MTMR14	chr3:9677983-9678058	SE	0.981	0.963	0.967	0.521	0.473	0.617	0.931	0.904	0.945	0.934	1	0.891
177	UBE2G1	chr17:4289229-4289408	SE	0.991	0.988	0.98	0.606	0.615	0.524	0.993	0.993	0.989	0.986	1	0.976
178	RB1	chr13:48307279-48307406	SE	0.991	1	1	0.566	0.53	0.642	1	1	1	1	1	1
179	AFF1	chr4:87132270-87132408	SE	0.939	1	0.982	0.442	0.288	0.286	1	0.955	0.971	0.987	0.957	0.926
180	CHD2	chr15:92901166-92901299	SE	0.874	0.898	0.926	0.491	0.547	0.534	0.975	0.982	1	0.963	0.98	1
181	TFDP2	chr3:142000251-142000354	SE	0	0.045	0.012	0.691	0.762	0.748	0.059	0.036	0.078	0	0	0
182	USP28	chr11:113831919-113831989	SE	0.905	1	0.914	0.146	0.102	0.076	1	0.895	1	1	1	1
183	USP28	chr11:113831919-113831993	SE	0.955	1	0.961	0.143	0.251	0.138	1	0.945	1	1	1	1
184	VRK3	chr19:49997503-49997570	SE	0.991	0.987	0.949	0.515	0.529	0.419	0.988	0.942	0.971	0.95	0.964	0.957
185	ATRIP	chr3:48464581-48464662	SE	1	0.98	1	0.41	0.098	0.115	1	1	1	1	1	1
186	TRA2A	chr7:23531180-23531270	SE	0.026	0.014	0.033	0.22	0.268	0.202	0.016	0.033	0.022	0.076	0.02	0
187	TRA2A	chr7:23522120-23522432	SE	0.086	0.05	0.061	0.254	0.249	0.379	0.235	0.143	0.091	0.255	0.095	0.273
188	TFPT	chr19:54114441-54114700	SE	0.988	0.991	1	0.286	0.155	0.208	1	0.958	0.965	1	1	1
189	ITPRID2	chr2:181920596-181920662	SE	0.772	0.847	0.853	0.32	0.148	0.181	0.97	0.719	0.821	0.782	0.815	0.82
190	MRPL15	chr8:54137267-54137433	SE	0.998	1	1	0.766	0.438	0.52	0.994	0.991	1	1	1	1
191	ATP6V0A2	chr12:123751109-123751229	SE	0.971	0.981	1	0.061	0.217	0.263	0.98	1	0.955	1	0.977	0.944
192	PPIA	chr7:44799701-44799874	SE	0.998	0.998	0.998	0.582	0.5	0.575	1	0.998	1	1	0.995	0.997
193	TMEM39A	chr3:119451208-119451317	SE	0.009	0.018	0.004	0.774	0.836	0.652	0.028	0.003	0.024	0.037	0	0
194	PPIA	chr7:44799391-44799874	SE	0.998	0.999	0.998	0.601	0.529	0.613	1	0.998	1	1	0.996	0.997
195	GUF1	chr4:44688006-44688146	SE	0.747	0.883	0.748	0.185	0.301	0.147	0.703	0.805	0.73	0.701	0.812	0.574
196	EWSR1	chr22:29288605-29288786	SE	0.973	0.975	0.99	0.086	0.103	0.121	1	0.978	0.977	0.965	1	1
197	PARP2	chr14:20357395-20357520	SE	0.835	0.964	0.958	0.179	0	0	0.963	1	0.968	1	0.939	0.891
198	TCEA1	chr8:54002891-54002940	SE	0	0.004	0.004	0.207	0.168	0.22	0.003	0.003	0.004	0.024	0.013	0
199	ZCCHC8	chr12:122483278-122483344	SE	0.813	0.936	0.852	0.112	0.142	0.128	1	0.9	0.904	1	0.946	0.889
200	RIC1	chr9:5745930-5746083	SE	1	0.99	1	0.547	0.434	0.575	1	1	1	1	1	1
201	RIC1	chr9:5738449-5738538	SE	1	0.99	1	0.428	0.42	0.454	1	1	0.985	1	1	0.983
202	ATRIP	chr3:48457258-48457416	SE	0.979	0.982	0.977	0.289	0.127	0.14	1	1	0.868	1	1	1
203	NECAP1	chr12:8091768-8091850	SE	0.894	0.983	0.915	0.509	0.531	0.552	1	0.92	0.9	1	0.93	0.958
204	WSB1	chr17:27301880-27301956	SE	0.96	0.973	0.96	0.136	0.519	0.139	0.985	0.914	0.956	1	0.854	0.967
205	WSB1	chr17:27301817-27301956	SE	0.949	0.965	0.949	0.11	0.458	0.117	0.981	0.893	0.944	1	0.82	0.959
206	WSB1	chr17:27301787-27301956	SE	0.968	0.977	0.97	0.136	0.6	0.162	0.989	0.939	0.967	1	0.889	0.976
207	CKLF	chr16:66563121-66563217	SE	0.954	0.934	0.932	0.466	0.371	0.609	0.942	0.927	0.947	0.927	0.911	0.957
208	IGHG3	chr14:105770104-105770149	SE	0.978	0.995	0.992	0.602	0.671	0.491	0.981	0.996	0.993	0.985	0.996	0.993
209	TOPBP1	chr3:133618212-133618433	SE	0.944	1	0.948	0.457	0.413	0.323	0.834	1	0.943	1	1	0.939
210	LUC7L	chr16:228332-228402	SE	0.454	0.193	0.195	0.982	0.973	1	0.506	0.46	0.208	0.649	0.551	0.848
211	DDB1	chr11:61324237-61324387	SE	0.003	0	0.002	0.406	0.667	0.624	0.008	0.002	0.004	0.007	0	0
212	SELENOH	chr11:57742116-57742227	SE	0.998	1	0.993	0.594	0.646	0.499	1	0.996	1	1	0.99	1
213	TMCC1	chr3:129857249-129857405	SE	0.648	0.726	0.761	0.022	0	0.013	0.595	0.688	0.424	0.515	0.887	0.662
214	TMCC1	chr3:129857249-129857405	SE	0.452	0.595	0.447	0	0	0.039	0.312	0.527	0.403	0.617	0.434	0.442
215	ST6GAL1	chr3:187041916-187041966	SE	0.007	0.009	0.005	0.225	0.197	0.223	0.005	0.003	0.002	0.004	0	0
216	WSB1	chr17:27310060-27310174	SE	0.976	0.993	0.96	0.532	0.347	0.604	0.958	0.974	0.988	1	1	0.965
217	ST6GAL1	chr3:187038394-187038491	SE	0.04	0.036	0.054	0.419	0.646	0.469	0.094	0.115	0.038	0.068	0.051	0.089
218	ANKRD49	chr11:94497901-94497964	SE	0.292	0.105	0.224	0.928	0.948	0.893	0.069	0.086	0.077	0.15	0.027	0.123
219	ACSL3	chr2:222927016-222927189	SE	0.991	0.997	0.993	0.261	0.274	0.299	0.934	0.969	0.985	1	1	0.966
220	UPP1	chr7:48099669-48099787	SE	0.925	0.917	0.922	0.027	0.059	0.053	0.842	1	1	1	1	1
221	UPP1	chr7:48103296-48103411	SE	0.744	0.694	0.862	0	0.039	0	0.809	1	0.862	1	0.71	0.414
222	NANS	chr9:98075569-98075732	SE	0.021	0.002	0.007	0.12	0.463	0.475	0.009	0.006	0.001	0.006	0.011	0.013
223	SUZ12	chr17:31975481-31975713	SE	0.96	0.994	0.988	0.157	0.183	0.055	0.986	0.972	0.989	1	1	1
224	VTI1B	chr14:67663028-67663190	SE	0.024	0.039	0.019	0.249	0.325	0.372	0.05	0.03	0.027	0.086	0.056	0.019
225	CDC42	chr1:22074093-22074219	SE	0.058	0.062	0.047	0.185	0.207	0.268	0.052	0.075	0.045	0.052	0.076	0.03
226	HDAC2	chr6:113953276-113953418	SE	1	1	0.997	0.789	0.3	0.606	1	1	1	0.988	1	0.983
227	USP39	chr2:85645813-85645899	SE	0.057	0.012	0.042	0.175	0.23	0.262	0.059	0.059	0	0.098	0	0.098
228	CEP250	chr20:35500048-35500169	SE	0.909	0.972	0.921	0.356	0.356	0.228	0.925	0.948	0.949	0.918	0.893	0.849
229	SELENOT	chr3:150618708-150618928	SE	0.01	0.015	0.011	0.234	0.239	0.149	0.006	0.008	0.004	0.009	0	0.007
230	GLCCI1	chr7:8084896-8085017	SE	0.907	0.962	0.957	0.253	0.399	0.228	0.901	0.942	0.936	0.964	0.928	0.937
231	HNRNPC	chr14:21263310-21263336	SE	0.828	0.828	0.822	0.347	0.312	0.379	0.834	0.798	0.846	0.904	0.852	0.876
232	HNRNPC	chr14:21263310-21263582	SE	0.484	0.484	0.447	0.176	0.13	0.205	0.478	0.443	0.494	0.655	0.513	0.585
233	HNRNPC	chr14:21263666-21263829	SE	0.045	0.037	0.045	0.495	0.548	0.592	0.118	0.129	0.097	0.171	0.139	0.216
234	MAEA	chr4:1322380-1322503	SE	0.94	1	0.988	0.23	0.109	0.308	0.979	0.949	0.954	0.887	1	0.79
235	MAEA	chr4:1327626-1327703	SE	0.941	1	0.991	0.362	0.323	0.335	0.982	0.96	0.941	0.874	1	0.795
236	MRPL22	chr5:154950820-154950938	SE	0.933	0.973	0.966	0.409	0.444	0.487	0.955	0.959	0.959	0.97	0.951	0.94
237	PSEN1	chr14:73198030-73198129	SE	1	1	0.984	0.534	0.528	0.622	1	0.987	0.99	1	1	1
238	PPP1R7	chr2:241153475-241153604	SE	0.915	0.977	0.941	0.035	0.023	0	0.918	1	0.963	0.977	1	1
239	SPOP	chr17:49620620-49620670	SE	0.012	0.02	0	0.421	0.443	0.37	0	0.007	0	0	0	0.011
240	FAM208A	chr3:56666259-56666384	SE	0.987	0.99	0.955	0.502	0.45	0.371	0.857	0.955	1	1	0.949	1
241	LONP1	chr19:5708341-5708403	SE	1	0.989	0.997	0.321	0.092	0.307	1	1	0.984	1	1	1
242	NCSTN	chr1:160355654-160355757	SE	0.976	1	0.986	0.232	0.236	0.203	1	1	0.99	0.968	1	1
243	YWHAB	chr20:44903035-44903121	SE	0.007	0.003	0.009	0.142	0.24	0.162	0.004	0.003	0.008	0.005	0.002	0.02
244	CAPN7	chr3:15241452-15241588	SE	1	1	1	0.123	0.048	0.269	1	0.833	1	0.942	1	0.808
245	CCND3	chr6:41940369-41940585	SE	0.948	0.991	0.974	0.324	0.403	0.327	1	1	0.975	1	1	0.86
246	ITM2C	chr2:230873416-230873557	SE	0.917	0.877	0.968	0.407	0.413	0.279	0.969	0.927	0.989	0.983	0.956	0.985
247	U2SURP	chr3:143023974-143024018	SE	0.986	0.976	0.98	0.748	0.382	0.534	0.956	0.953	1	0.971	1	0.91
248	KCTD20	chr6:36479120-36479223	SE	0.993	0.99	0.993	0.433	0.3	0.299	1	0.967	1	1	1	1
249	PTPN2	chr18:12821335-12821425	SE	0.019	0.011	0.02	0.41	0.493	0.385	0.042	0.021	0.022	0.006	0.007	0.038
250	POLR3F	chr20:18480037-18480181	SE	1	0.98	0.976	0.228	0.543	0.449	1	1	1	1	1	1
251	KCTD20	chr6:36474788-36475062	SE	0.94	0.967	0.966	0.191	0.117	0.261	0.95	0.984	0.981	1	1	0.843
252	KCTD20	chr6:36474788-36475062	SE	0.872	0.87	0.909	0.194	0.05	0.216	0.866	0.809	0.938	0.924	0.828	0.778
253	DLGAP4	chr20:36499587-36499676	SE	1	0.954	0.947	0.367	0.386	0.376	1	0.896	0.931	1	1	1
254	DLGAP4	chr20:36499602-36499676	SE	1	0.925	0.918	0.262	0.259	0.283	1	0.819	0.893	1	1	1
255	NT5C2	chr10:103105357-103105381	SE	0.322	0.29	0.324	0.865	0.906	0.882	0.343	0.349	0.35	0.367	0.485	0.383
256	FAM210A	chr18:13671861-13671973	SE	0.942	0.9	0.961	0.378	0.16	0.385	1	1	0.932	0.847	1	0.816
257	AC118553.2	chr1:100068472-100068586	SE	1	0.972	1	0.472	0.439	0.508	1	0.987	0.974	1	1	1
258	AC118553.2	chr1:100068472-100068586	SE	0.975	0.976	0.952	0.376	0.303	0.318	0.968	0.964	1	1	1	0.985
259	MYNN	chr3:169774030-169774097	SE	0.469	0.523	0.607	0.12	0.051	0.097	0.149	0.38	0.277	0.257	0.363	0.396
260	PPP4R3A	chr14:91466260-91466416	SE	0.146	0.103	0.151	0.44	0.492	0.474	0.24	0.175	0.173	0.189	0.171	0.387
261	DPH7	chr9:137576308-137576402	SE	0.343	0.372	0.401	0.943	0.938	0.931	0.454	0.429	0.261	0.561	0.551	0.64
262	ZCRB1	chr12:42324018-42324104	SE	0.998	0.998	1	0.648	0.441	0.336	1	0.996	1	1	0.993	0.988
263	DPH7	chr9:137564892-137564958	SE	0.851	0.862	0.87	0.421	0.429	0.492	0.965	0.989	0.959	0.986	1	0.991
264	ZCRB1	chr12:42324067-42324104	SE	0.991	0.993	1	0.341	0.216	0.141	1	0.984	1	1	0.968	0.957
265	RBCK1	chr20:409829-410025	SE	0.839	0.893	0.904	0.422	0.394	0.398	0.676	0.931	0.778	0.782	0.844	0.579
266	SDHC	chr1:161328395-161328497	SE	0.996	1	1	0.609	0.591	0.567	1	1	1	1	1	1
267	KLHDC3	chr6:43017518-43017695	SE	0.97	1	1	0.544	0.605	0.609	1	1	1	1	1	1
268	PPIP5K2	chr5:103176865-103176910	SE	0.139	0.088	0.061	0.698	0.878	0.645	0.183	0.026	0.063	0.172	0.076	0.112
269	SNF8	chr17:48936854-48936933	SE	0.015	0.001	0.01	0.161	0.334	0.218	0.018	0.018	0.013	0.031	0.008	0.065
270	FBXO38	chr5:148397618-148397676	SE	0.027	0	0.02	0.349	0.627	0.407	0	0.02	0	0	0	0.039
271	SREBF2	chr22:41877228-41877421	SE	0.987	0.979	0.976	0.549	0.472	0.579	1	1	1	0.982	1	0.955
272	PSMD1	chr2:231079535-231079614	SE	1	0.999	1	0.587	0.374	0.444	1	1	1	1	1	1
273	KMT2A	chr11:118482421-118482495	SE	1	1	0.988	0.604	0.401	0.743	1	1	1	1	0.954	0.938
274	APLP2	chr11:130137255-130137291	SE	0.225	0.296	0.262	0.807	0.81	0.873	0.359	0.19	0.242	0.118	0.02	0.18
275	SLC39A9	chr14:69442068-69442266	SE	0.922	0.938	0.93	0.383	0.451	0.456	0.967	0.927	0.931	0.937	0.941	0.89
276	DCAF6	chr1:168015780-168015951	SE	0.027	0.048	0.028	0.7	0.757	0.957	0.105	0.063	0.076	0.105	0.135	0.105
277	TUBA4A	chr2:219252007-219252230	SE	0.979	0.985	0.983	0.563	0.565	0.57	0.94	0.982	0.985	0.97	0.994	0.942
278	RBM10	chrX:47171027-47171258	SE	0.779	0.781	0.765	0.303	0.232	0.346	0.612	0.806	0.7	0.812	0.797	0.723
279	RBM10	chrX:47175018-47175092	SE	0.951	0.995	0.982	0.24	0.118	0.211	0.921	0.972	0.964	0.966	0.951	0.877
280	USP4	chr3:49300466-49300691	SE	0.943	1	1	0.486	0.58	0.602	0.944	0.951	0.965	0.877	0.909	1
281	P2RX5	chr17:3689491-3689627	SE	0.916	0.949	0.907	0.339	0.594	0.415	1	1	0.926	1	1	1
282	SP100	chr2:230464066-230464150	SE	0.964	0.988	0.974	0.364	0.257	0.366	0.989	0.998	0.986	0.982	0.989	0.995
283	SLMAP	chr3:57925844-57925934	SE	0.758	0.754	0.751	0.067	0.013	0.059	0.909	0.886	0.768	0.933	0.926	0.935
284	DCAF6	chr1:168038370-168038488	SE	1	1	1	0.314	0.662	0.412	1	0.98	0.972	1	1	0.946
285	PTRH2	chr17:59698870-59700189	SE	0.021	0.011	0.016	0.36	0.367	0.189	0.019	0.007	0.031	0.029	0.014	0.024
286	MPPE1	chr18:11906202-11906309	SE	1	0.887	1	0.376	0.14	0.29	1	0.886	0.968	1	0.799	0.949
287	MPPE1	chr18:11884878-11885043	SE	1	0.792	0.802	0.125	0.064	0.123	1	1	1	1	1	1
288	EGLN1	chr1:231367568-231367636	SE	0.994	0.992	0.975	0.801	0.299	0.55	1	0.989	0.98	0.986	1	0.854
289	BIRC6	chr2:32595033-32595144	SE	1	0.988	0.98	0.53	0.423	0.311	0.973	0.981	1	1	1	1
290	ANXA2	chr15:60396372-60396427	SE	0.003	0.003	0.001	0.116	0.299	0.084	0	0	0.004	0	0	0
291	BID	chr22:17750104-17750174	SE	0.954	0.983	0.967	0.466	0.29	0.338	0.984	1	0.985	0.968	1	0.901
292	RBM18	chr9:122254273-122254367	SE	0.007	0.03	0.023	0.523	0.483	0.542	0.035	0	0.018	0.024	0.015	0.022
293	KDM2A	chr11:67215855-67215949	SE	1	1	0.984	0.477	0.499	0.673	1	0.989	1	0.978	1	1
294	SNHG12	chr1:28581110-28581229	SE	0.986	0.964	0.983	0.484	0.515	0.669	1	1	0.784	1	1	1
295	SNHG12	chr1:28581093-28581229	SE	0.971	0.919	0.969	0.335	0.365	0.591	1	1	0.647	1	1	1
296	ETFA	chr15:76295590-76295737	SE	0.847	0.864	0.774	0.171	0.29	0.255	0.908	0.87	0.869	0.923	0.911	0.919
297	TSEN15	chr1:184072156-184072194	SE	0.545	0.767	0.666	0.027	0.04	0	0.511	0.61	0.621	0.53	0.724	0.606
298	TSEN15	chr1:184072156-184072298	SE	0.717	0.871	0.797	0.034	0.178	0.079	0.709	0.735	0.746	0.705	0.862	0.714
299	TSEN15	chr1:184072156-184072310	SE	0.582	0.787	0.675	0.017	0.094	0.076	0.554	0.586	0.62	0.504	0.706	0.594
300	SAFB	chr19:5648988-5649499	SE	0.855	0.92	0.951	0.491	0.358	0.622	0.899	0.818	0.842	0.794	0.893	0.519
301	HSD17B7	chr1:162795620-162795663	SE	0	0	0.042	1	1	0.875	0	0.072	0.029	0.046	0.079	0.135
302	RAB18	chr10:27531528-27531615	SE	0.015	0.013	0.018	0.289	0.189	0.226	0.004	0.01	0.028	0.042	0.014	0.025
303	NAGK	chr2:71070501-71070586	SE	1	1	0.983	0.193	0.427	0.665	0.946	1	1	1	1	1
304	ANXA2	chr15:60397257-60397338	SE	0.978	0.978	0.995	0.14	0.085	0.206	1	1	0.957	1	0.602	1
305	ZBTB44	chr11:130236109-130236216	SE	0.086	0.107	0.031	0.578	0.629	0.533	0	0	0.111	0.189	0.127	0.127
306	IVNS1ABP	chr1:185306484-185306625	SE	0.233	0.079	0.21	0.971	1	0.915	0.264	0.231	0.202	0.367	0.329	0.443
307	USP38	chr4:143197822-143197924	SE	1	0.99	0.989	0.113	0.071	0.084	1	0.965	1	0.975	1	0.919
308	SEL1L3	chr4:25835196-25835323	SE	0.962	1	0.987	0.463	0.551	0.716	0.998	0.998	1	0.987	0.991	1
309	ZNF680	chr7:64543706-64543802	SE	1	1	0.888	0.143	0	0	1	0.448	1	0.83	0.77	0.859
310	VEZT	chr12:95256549-95256622	SE	0.651	0.655	0.442	1	1	0.934	0.703	0.709	0.592	0.748	0.598	0.492
311	VEZT	chr12:95257149-95257239	SE	1	0.943	1	0.223	0.217	0.431	0.963	0.913	0.95	1	1	1
312	VEZT	chr12:95257153-95257239	SE	1	0.907	1	0.064	0.124	0.269	0.949	0.842	0.899	1	1	1
313	TUT4	chr1:52458335-52458449	SE	0.796	0.948	0.839	0.127	0.275	0.31	0.834	0.823	0.952	0.893	0.901	0.83
314	C1orf43	chr1:154219835-154219937	SE	0.656	0.673	0.707	0.075	0.093	0.092	0.664	0.62	0.699	0.77	0.628	0.645
315	TRMT61B	chr2:28865016-28865119	SE	0.959	1	0.984	0.461	0.165	0.542	1	0.953	0.966	0.941	1	0.96
316	MFSD1	chr3:158821983-158822140	SE	1	1	0.969	0.036	0.095	0.62	0.985	1	0.99	1	1	0.905
317	CDC27	chr17:47171916-47172064	SE	0.903	0.89	0.88	0.27	0.271	0.245	0.935	0.979	0.913	0.958	0.91	0.897
318	EFCAB14	chr1:46688352-46688544	SE	0.591	0.495	0.634	0.025	0.011	0.004	0.383	0.454	0.566	0.47	0.461	0.53
319	ARFIP2	chr11:6480322-6480423	SE	0.979	0.945	0.968	0.473	0.568	0.456	1	0.988	0.92	0.97	0.92	0.961
320	POGZ	chr1:151429602-151429711	SE	0.992	1	0.956	0.614	0.491	0.635	0.981	0.983	0.985	0.984	1	0.975
321	ARFIP2	chr11:6480322-6480463	SE	0.973	0.929	0.958	0.378	0.481	0.441	1	0.984	0.884	0.965	0.89	0.948
322	WASH6P	chrX:156022698-156022834	SE	0.532	0.595	0.57	0.114	0.063	0.092	0.748	0.493	0.456	0.567	1	0.371
323	ATP1A1	chr1:116395109-116395285	SE	0.987	1	0.996	0.491	0.308	0.379	0.991	0.995	0.99	0.992	1	0.962
324	NKTR	chr3:42620015-42620043	SE	0.371	0.366	0.194	1	1	1	0.628	0.376	0.158	0.376	0.36	0.678
325	PRDM4	chr12:107754828-107754860	SE	0.036	0.025	0	0.229	0.224	0.15	0	0	0	0	0	0
326	COBLL1	chr2:164727105-164727144	SE	0.015	0.07	0.039	0.31	0.287	0.301	0.063	0.035	0.049	0.13	0.125	0.075
327	CCAR2	chr8:22613016-22613136	SE	0.996	0.994	0.987	0.337	0.398	0.579	1	0.99	1	1	1	1
328	CCM2	chr7:45038252-45038426	SE	0.958	0.933	0.915	0	0.316	0.209	0.898	0.975	0.934	0.939	0.976	0.905
329	SPDYA	chr2:28788657-28788809	SE	0.735	0.754	0.834	1	1	1	0.98	0.951	0.924	1	1	0.971
330	SMU1	chr9:33071739-33071892	SE	0.99	0.987	0.98	0.438	0.37	0.483	1	0.958	1	0.902	1	0.977
331	MRS2	chr6:24422936-24423050	SE	1	0.995	1	0.094	0.169	0.362	0.953	1	0.947	1	1	0.92
332	ACTR1A	chr10:102482000-102482175	SE	0.964	0.939	0.993	0.447	0.419	0.48	0.861	1	0.939	0.979	0.976	0.912
333	HADHB	chr2:26285406-26285571	SE	0.993	1	1	0.44	0.514	0.457	1	1	1	1	1	0.989
334	DCP2	chr5:113003941-113004077	SE	1	0.988	0.981	0.553	0.417	0.666	1	1	1	1	1	1
335	PQBP1	chrX:48902218-48902517	SE	0.81	0.876	0.822	0.146	0.15	0.168	0.736	0.851	0.838	0.85	0.71	0.768
336	BAZ2A	chr12:56630775-56630865	SE	0.696	0.648	0.814	0.168	0.143	0.039	0.625	0.556	0.616	0.547	0.556	0.534
337	ZDHHC4	chr7:6580554-6580678	SE	1	1	1	0.631	0.287	0.573	0.936	0.967	0.94	0.936	0.937	1
338	PAPOLG	chr2:60787510-60787620	SE	1	1	1	0.397	0.495	0.235	0.956	0.941	0.962	1	0.896	1
339	LETMD1	chr12:51058074-51058128	SE	0.947	0.936	0.96	0.466	0.299	0.565	1	0.851	0.934	1	1	1
340	LETMD1	chr12:51058005-51058128	SE	0.942	0.93	0.952	0.44	0.281	0.528	1	0.839	0.928	1	1	1
341	PDCD10	chr3:167734213-167734345	SE	0.055	0.07	0.075	0.287	0.29	0.347	0.095	0.069	0.056	0.013	0.038	0.077
342	PDCD10	chr3:167697850-167697978	SE	0.005	0.005	0.004	0.372	0.514	0.478	0.005	0.016	0.018	0.019	0.008	0
343	PQBP1	chrX:48902232-48902384	SE	0.898	0.937	0.902	0.347	0.35	0.341	0.819	0.91	0.905	0.899	0.832	0.915
344	DCP2	chr5:113003941-113004077	SE	0.852	0.984	0.933	0.264	0.193	0.19	0.833	0.966	0.939	1	0.852	1
345	AREL1	chr14:74669946-74670142	SE	1	1	0.972	0.475	0.464	0.558	1	1	1	1	1	1
346	KLHL2	chr4:165321311-165321375	SE	0.264	0.177	0.451	0.919	0.784	0.9	0.29	0.157	0.238	0.412	0.149	0.495
347	HSPH1	chr13:31148373-31148480	SE	0.988	0.999	0.995	0.443	0.539	0.455	0.959	1	1	0.987	1	1
348	HSPH1	chr13:31151608-31151742	SE	1	0.998	0.994	0.613	0.552	0.569	1	0.969	1	1	1	1
349	HSPH1	chr13:31152851-31152951	SE	1	0.997	1	0.466	0.375	0.355	1	0.935	1	0.97	1	0.942
350	NOL8	chr9:92319942-92320379	SE	0.009	0.011	0.008	0.136	0.173	0.244	0.083	0.023	0.015	0.007	0.069	0.045
351	KLHL2	chr4:165238777-165238899	SE	1	0.902	0.938	0.375	0.252	0.393	0.913	1	1	0.924	1	0.832
352	RCOR3	chr1:211312354-211312487	SE	0.486	0.426	0.313	1	0.959	0.947	0.432	0.301	0.227	0.374	0.377	0.668
353	RCOR3	chr1:211312719-211312835	SE	0.484	0.53	0.568	0	0.02	0.024	0.563	0.601	0.641	0.429	0.361	0.484
354	RCOR3	chr1:211312719-211312961	SE	0.62	0.62	0.59	0.121	0.131	0.169	0.697	0.684	0.678	0.48	0.522	0.664
355	SMNDC1	chr10:110300546-110300736	SE	0.046	0.026	0.046	0.174	0.271	0.218	0.072	0.037	0.037	0.032	0.033	0.159
356	RXRB	chr6:33195362-33195454	SE	0.987	0.988	0.991	0.184	0.125	0.276	0.955	1	0.97	0.953	1	0.98
357	ADPGK	chr15:72755555-72755654	SE	1	0.971	0.947	0.423	0.483	0.469	0.963	1	1	0.975	1	1
358	GBA2	chr9:35740525-35740628	SE	0.986	0.972	1	0.616	0.516	0.53	1	0.989	0.982	1	1	0.986
359	NIP7	chr16:69341179-69341320	SE	0.973	0.984	0.951	0.612	0.347	0.449	1	0.974	0.974	1	0.95	1
360	NR1H2	chr19:50378148-50378439	SE	0.977	0.987	0.988	0.367	0.414	0.447	1	1	0.986	0.971	1	1
361	NR1H2	chr19:50378148-50378312	SE	0.976	0.984	0.986	0.322	0.358	0.373	1	1	0.982	0.973	1	1
362	POU2F1	chr1:167303473-167303574	SE	0.098	0.044	0.166	0.833	0.868	0.89	0	1	0	0	1
363	SLTM	chr15:58899468-58899937	SE	0.844	0.985	0.87	0.336	0.388	0.497	0.796	0.853	0.806	0.816	0.956	0.483
364	SLTM	chr15:58890280-58890461	SE	0.888	0.971	0.924	0.287	0.297	0.31	0.747	0.922	0.888	0.868	0.944	0.83
365	CTBS	chr1:84569930-84570139	SE	0.567	0.604	0.683	0.071	0.091	0.13	0.746	0.796	0.782	0.849	0.855	0.782
366	UBAP2L	chr1:154234590-154234738	SE	0.99	0.986	0.994	0.191	0.221	0.254	0.982	1	0.96	0.982	1	1
367	PMM1	chr22:41584280-41584372	SE	0.982	0.992	0.971	0.472	0.577	0.694	1	1	1	1	1	1
368	RPS24	chr10:78040203-78040225	SE	0.027	0.027	0.028	0.669	0.647	0.697	0.148	0.128	0.129	0.642	0.602	0.507
369	RPS24	chr10:78040200-78040225	SE	0.005	0.004	0.004	0.293	0.272	0.317	0.031	0.019	0.028	0.235	0.174	0.164
370	NUP210	chr3:13373717-13373873	SE	0.993	1	1	0.581	0.5	0.62	1	1	0.993	1	1	1
371	USP9X	chrX:41219101-41219231	SE	0.944	0.986	1	0.567	0.492	0.612	1	0.972	0.981	1	1	0.961
372	HEXA	chr15:72349078-72349259	SE	0.995	1	0.992	0.531	0.559	0.647	1	0.996	0.997	1	1	0.978
373	MAN1A1	chr6:119248259-119248354	SE	0.992	0.998	0.994	0.557	0.692	0.502	0.992	0.999	0.998	0.997	0.999	0.988
374	PPIE	chr1:39745413-39745498	SE	0.974	0.994	0.972	0.62	0.422	0.505	1	0.947	1	1	0.971	1
375	CNIH1	chr14:54432107-54432220	SE	0.954	0.934	0.96	0.197	0.197	0.185	0.993	0.971	0.965	0.974	0.983	0.98
376	TRMO	chr9:97916163-97916338	SE	0.638	0.654	0.603	0.043	0.085	0.029	0.521	0.744	0.705	0.709	0.93	0.839
377	INTS13	chr12:26916001-26916180	SE	0.987	1	0.988	0.419	0.313	0.177	0.976	0.97	1	1	1	0.907
378	AP3S1	chr5:115902884-115902992	SE	0.979	0.98	0.975	0.417	0.285	0.227	0.997	0.981	0.971	1	0.99	0.993
379	SFMBT2	chr10:7197547-7197687	SE	0.919	1	1	0.312	0.147	0.147	1	0.979	1	1	1	1
380	SEC14L1	chr17:77196201-77196311	SE	0.992	1	1	0.55	0.431	0.58	0.996	0.998	1	0.998	0.998	0.993
381	CRBN	chr3:3153959-3154075	SE	0.969	0.983	1	0.22	0.127	0.101	0.94	0.935	1	0.909	1	0.901
382	CRBN	chr3:3152455-3152587	SE	0.962	0.953	0.9	0.107	0.086	0.151	0.95	0.937	1	1	0.97	0.989
383	DMAC2	chr19:41436391-41436472	SE	0.888	0.842	0.854	0.164	0.394	0.364	0.827	0.823	0.926	0.842	0.95	0.953
384	JADE2	chr5:134576767-134576896	SE	0.79	0.77	0.783	0.229	0.161	0.231	1	0.518	0.659	0.778	0.773	0.883
385	JADE2	chr5:134576767-134576896	SE	0.846	0.89	1	0.356	0.323	0.279	1	0.729	0.763	0.85	0.906	0.636
386	WIPF2	chr17:40262524-40262641	SE	0.953	0.965	0.983	0.425	0.304	0.529	0.905	1	1	1	1	1
387	TCP1	chr6:159788609-159788696	SE	0.006	0.004	0.002	0.158	0.113	0.195	0.002	0	0	0	0.006	0
388	FBRS	chr16:30661303-30661333	SE	0.945	0.964	0.938	0.49	0.543	0.585	0.633	0.918	0.967	0.93	0.795	1
389	SF3B3	chr16:70550649-70550678	SE	0.075	0.02	0.064	0.424	0.388	0.568	0.046	0.038	0.074	0.171	0.109	0.218
390	SF3B3	chr16:70524863-70525017	SE	0.047	0.026	0.045	0.265	0.226	0.388	0.033	0.078	0.022	0.018	0	0
391	PTCD3	chr2:86125454-86125515	SE	0.993	1	0.993	0.287	0.425	0.616	0.99	0.991	1	0.978	1	1
392	CBWD1	chr9:121960-122136	SE	0.978	0.965	1	0.116	0	0.034	1	1	0.945	1	1	0.877
393	ACTR8	chr3:53876619-53876713	SE	0.971	1	0.986	0.365	0.17	0.409	0.96	0.954	0.937	0.969	1	0.971
394	FXR2	chr17:7594237-7594347	SE	0.987	1	0.991	0.229	0.076	0.117	0.945	0.907	1	1	1	1
395	BIN3	chr8:22622540-22622697	SE	0.05	0.035	0.01	0.345	0.43	0.396	0.15	0.026	0.012	0	0.05	0.012
396	KANSL2	chr12:48679035-48679150	SE	0.771	0.879	0.799	0.466	0.433	0.453	0.902	0.927	0.819	0.747	0.89	0.779
397	NUP210	chr3:13335453-13335612	SE	0.995	0.992	0.997	0.39	0.334	0.464	1	0.991	0.994	1	1	1
398	SP140	chr2:230292645-230292788	SE	0.954	1	1	0.504	0.579	0.6	0.994	1	0.978	0.984	0.991	0.94
399	RBM3	chrX:48575560-48576083	SE	0.99	0.993	0.983	0.628	0.565	0.503	0.997	0.985	0.99	0.98	1	0.977
400	EDEM2	chr20:35118597-35118719	SE	0.879	0.898	0.906	0.233	0.155	0.414	0.95	0.956	0.95	0.95	0.96	0.959
401	ZNF273	chr7:64918196-64918292	SE	1	0.969	1	0.324	0.289	0.533	1	1	0.901	1	1	1
402	PLK3	chr1:44804649-44804779	SE	0.793	0.814	0.621	0.205	0.086	0.179	0.86	0.882	0.484	1	1	0.659
403	OSBPL2	chr20:62260016-62260125	SE	1	1	1	0.489	0.554	0.629	1	1	0.98	1	1	0.972
404	IFRD2	chr3:50289446-50289628	SE	0.952	0.985	0.976	0.297	0.475	0.231	1	0.907	0.935	1	0.891	1
405	APTX	chr9:32984630-32984857	SE	0.952	0.96	0.96	0.262	0.436	0.423	0.903	1	1	0.948	0.932	0.948
406	SNX5	chr20:17951020-17951327	SE	0.02	0.011	0.018	0.162	0.18	0.179	0.012	0.007	0.004	0.005	0	0.014
407	PLEKHM1	chr17:45468208-45468593	SE	0.79	0.724	0.822	0.211	0.338	0.206	0.737	0.737	0.822	0.815	0.673	0.708
408	APMAP	chr20:24968891-24969084	SE	0.813	0.908	0.895	0.164	0	0.111	0.852	0.891	0.946	1	0.936	0.96
409	REXO4	chr9:133412298-133412492	SE	1	1	0.979	0.395	0.624	0.667	1	1	1	1	1	0.94
410	LAMTOR5	chr1:110407032-110407128	SE	0.034	0.041	0.029	0.438	0.595	0.495	0.046	0.035	0.018	0.019	0.02	0.033
411	KIDINS220	chr2:8749370-8749421	SE	0.043	0	0.031	0.566	0.681	0.57	0.019	0	0.02	0	0.064	0.04
412	VDAC2	chr10:75217887-75217991	SE	0.017	0.016	0.017	0.22	0.165	0.256	0.012	0.018	0.007	0.026	0	0.011
413	STRAP	chr12:15883540-15883676	SE	0.939	0.979	0.966	0.202	0.192	0.205	0.932	0.934	0.961	0.945	0.972	0.911
414	RANGRF	chr17:8289257-8289414	SE	1	0.99	0.98	0.41	0.356	0.623	1	0.98	1	1	0.966	1
415	UNC45A	chr15:90949653-90949720	SE	1	1	1	0.302	0.257	0.147	1	0.976	1	0.97	1	0.954
416	UNC45A	chr15:90942436-90942605	SE	0.945	1	0.985	0.158	0	0.414	0.916	0.958	0.973	0.967	1	0.968
417	TCERG1	chr5:146503823-146504006	SE	0.927	0.981	0.993	0.273	0.184	0.208	1	0.984	0.948	0.982	0.939	1
418	OTUD3	chr1:19906431-19906616	SE	1	1	1	0.321	0.427	0.427	1	1	0.831	0.843	1	0.848
419	WDR74	chr11:62833617-62833674	SE	0.985	0.979	0.966	0.559	0.445	0.541	0.988	1	0.988	0.951	0.95	0.966
420	SNU13	chr22:41682355-41682587	SE	0.057	0.071	0.072	0.229	0.195	0.194	0.021	0.024	0.03	0.025	0.021	0.026
421	RNPS1	chr16:2264572-2264760	SE	0.511	0.53	0.523	0.746	0.883	0.869	0.74	0.582	0.49	0.576	0.447	0.657
422	ARCN1	chr11:118581245-118581509	SE	0.97	0.985	0.962	0.275	0.283	0.266	0.98	0.965	0.981	0.972	0.949	0.964
423	RWDD1	chr6:116574057-116574171	SE	0.368	0.37	0.334	0.616	0.612	0.69	0.402	0.34	0.305	0.216	0.292	0.352
424	CLN5	chr13:76995456-76995513	SE	0.033	0.009	0.024	0.487	0.562	0.792	0	0.01	0.011	0	0	0
425	RWDD1	chr6:116572857-116572985	SE	0.129	0.121	0.147	0.427	0.468	0.426	0.066	0.09	0.092	0.092	0.152	0.03
426	SLC25A36	chr3:140966347-140966434	SE	0.374	0.42	0.509	0.872	1	0.965	0.442	0.416	0.458	1	0.137	0.792
427	CD79B	chr17:63930073-63930385	SE	0.722	0.754	0.734	0.091	0.097	0.159	0.705	0.763	0.812	0.782	0.766	0.677
428	UBA3	chr3:69071534-69071617	SE	0.995	1	1	0.611	0.554	0.623	1	1	1	1	1	1
429	SNU13	chr22:41681225-41681559	SE	0.006	0.001	0.007	0.215	0.377	0.266	0	0	0	0	0	0.022
430	RIPK2	chr8:89762828-89762982	SE	0.423	0.551	0.61	0.156	0.059	0.085	0.627	0.762	0.597	1	1	0.622
431	SIRT1	chr10:67906162-67906287	SE	0.108	0.093	0.145	0.419	0.485	0.506	0.083	0.066	0.055	0.079	0.233	0.137
432	UBE2F	chr2:238016532-238016633	SE	0.883	0.87	0.915	0.316	0.185	0.224	0.913	0.917	0.817	0.986	0.821	0.847
433	IKZF1	chr7:50368005-50368065	SE	0.189	0.278	0.293	0.969	0.889	0.905	0.234	0.296	0.199	0.3	0.253	0.417
434	CAD	chr2:27226130-27226319	SE	0.96	0.964	0.971	0.139	0	0.069	1	0.937	1	0.914	1	1
435	SEC16A	chr9:136463678-136463740	SE	1	0.98	0.992	0.586	0.649	0.447	1	1	0.941	1	1	1
436	IKZF1	chr7:50376532-50376793	SE	0.691	0.72	0.638	0.136	0.141	0.123	0.648	0.667	0.642	0.536	0.613	0.634
437	ATG4B	chr2:241655270-241655343	SE	0.957	0.981	0.954	0.366	0.119	0.49	1	1	0.984	1	1	1
438	SEC16A	chr9:136445644-136445719	SE	0.846	0.784	0.861	0.123	0.182	0.148	0.68	0.76	0.776	0.846	0.793	0.918
439	IQGAP2	chr5:76683775-76683917	SE	0.988	0.987	1	0.507	0.339	0.536	1	1	1	0.935	1	0.936
440	TRIM14	chr9:98110068-98110234	SE	0.119	0.026	0.033	0.755	0.769	0.781	0.552	0.174	0.087	0.132	0.038	0.416
441	MANBA	chr4:102635864-102636007	SE	1	0.967	1	0.315	0.363	0.368	0.902	1	1	1	1	1
442	BLK	chr8:11543223-11543347	SE	0.907	0.912	0.876	0.404	0.433	0.479	0.881	0.868	0.956	0.825	0.952	0.622
443	PSMB9	chr6:32857262-32857394	SE	0.989	0.985	0.992	0.4	0.515	0.683	0.994	0.994	0.989	0.99	0.997	0.998
444	CARS2	chr13:110644064-110644182	SE	0.194	0.135	0.145	0.771	0.74	0.683	0.299	0.336	0.172	0.263	0.157	0.34
445	KDM6A	chrX:45060021-45060156	SE	0.387	0.501	0.749	0	0	0.025	0.412	0.388	0.513	0.486	0.369	1
446	KDM6A	chrX:45060021-45060156	SE	0.917	0.958	1	0	0	0.067	1	0.822	0.94	0.759	0.917	1
447	TOR3A	chr1:179082939-179083053	SE	0.939	0.986	0.982	0.68	0.339	0.661	0.976	0.977	0.977	0.994	0.993	0.989
448	APAF1	chr12:98703370-98703499	SE	0.655	0.582	0.68	0.047	0.054	0.063	1	0.693	0.829	0.653	0.82	0.89
449	ATP5PB	chr1:111454210-111454356	SE	1	0.999	0.996	0.599	0.558	0.626	1	1	1	1	1	1
450	APAF1	chr12:98665552-98665791	SE	0.914	0.948	0.973	0.176	0.072	0.106	1	1	1	1	1	1
451	RNF181	chr2:85596856-85596931	SE	0.979	0.941	0.847	0.313	0.25	0.308	0.677	0.76	0.455	0.8	0.609	0.444
452	RNF181	chr2:85596856-85596931	SE	0.924	0.918	0.885	0.55	0.429	0.632	0.95	0.913	0.914	0.996	0.971	0.955
453	CHPF2	chr7:151236407-151236590	SE	0.964	0.919	0.907	0.113	0.057	0.189	0.86	0.891	0.877	0.927	0.905	0.847
454	MNAT1	chr14:60818721-60818847	SE	1	1	0.984	0.566	0.266	0.603	1	1	1	1	1	1
455	ABHD2	chr15:89103902-89104044	SE	0.068	0.009	0.056	0.569	0.698	0.822	0.026	0	0	0	0	0
456	BAZ1B	chr7:73476867-73478569	SE	1	1	0.964	0.414	0.297	0.417	1	0.934	1	1	1	1
457	MYL6	chr12:56159622-56159730	SE	0.893	0.942	0.952	0.572	0.401	0.54	0.865	0.924	0.943	0.933	0.924	0.907
458	FGFR1OP2	chr12:26960514-26960628	SE	0.502	0.489	0.383	0.061	0.178	0.071	0.671	0.636	0.557	0.559	0.499	0.541
459	FASTK	chr7:151077100-151077236	SE	0.837	0.94	0.862	0.244	0.288	0.377	1	0.958	0.946	0.935	1	1
460	STRADA	chr17:63707246-63707418	SE	0.904	0.859	0.943	0.296	0.386	0.449	0.891	0.854	0.858	0.951	1	0.776
461	ATP5MC1	chr17:48894348-48894449	SE	0.976	0.979	0.984	0.387	0.436	0.574	0.942	0.942	0.965	0.969	0.976	0.967
462	N4BP1	chr16:48551385-48551482	SE	0.965	0.994	0.943	0.225	0.035	0.11	0.943	0.962	0.978	0.993	0.971	0.898
463	DGKA	chr12:55940081-55940170	SE	0.981	0.94	0.983	0.343	0.477	0.594	1	1	0.911	1	0.94	0.928
464	FOXK2	chr17:82584012-82584188	SE	0.911	0.965	1	0.403	0.187	0.155	1	0.978	0.929	1	1	0.952
465	HNRNPAB	chr5:178210131-178210272	SE	0.809	0.822	0.758	0.254	0.205	0.376	0.778	0.637	0.694	0.61	0.604	0.515
466	PMM2	chr16:8802080-8802145	SE	0	0.013	0	0.599	0.523	0.554	0	0.032	0	0	0.039	0
467	PANK4	chr1:2512887-2513039	SE	0.961	0.975	0.981	0.099	0.08	0.096	1	1	1	1	1	1
468	TXNL1	chr18:56626161-56626266	SE	0.004	0.002	0.008	0.643	0.66	0.63	0.001	0.003	0	0.006	0.002	0.007
469	CUL5	chr11:108049889-108050066	SE	1	0.978	1	0.009	0.016	0.012	1	1	1	1	1	1
470	SREK1IP1	chr5:64765044-64765121	SE	0.043	0.05	0.038	0.248	0.29	0.195	0.023	0.019	0.053	0.159	0.086	0.062
471	FUS	chr16:31186801-31186836	SE	0.986	0.994	0.983	0.595	0.582	0.562	0.985	0.981	0.983	0.981	1	0.933
472	TMEM131	chr2:97794929-97795115	SE	0.96	0.959	0.958	0.261	0.256	0.334	0.95	0.967	1	0.957	0.987	1
473	MASTL	chr10:27167101-27167274	SE	0.963	1	0.936	0.197	0.422	0.317	0.901	0.976	0.972	1	1	1
474	MASTL	chr10:27173117-27173259	SE	0.982	1	0.957	0.596	0.575	0.455	0.907	1	0.925	1	1	1
475	EIF4A2	chr3:186784961-186785101	SE	0.664	0.631	0.689	0.177	0.184	0.149	0.83	0.781	0.79	0.79	0.875	0.728
476	REC8	chr14:24179084-24179133	SE	0.964	1	1	0.739	0.43	0.401	1	1	1	1	1	1
477	CCT4	chr2:61869439-61869553	SE	0.995	0.991	0.993	0.53	0.445	0.374	1	0.992	0.993	1	0.994	0.986
478	ARMT1	chr6:151454547-151454653	SE	0.987	0.996	0.988	0.061	0.176	0	1	1	1	1	1	1
479	RBM23	chr14:22909482-22909595	SE	1	0.876	0.938	0.213	0.432	0.244	0.816	0.931	0.842	0.918	0.911	0.829
480	MBD1	chr18:50273333-50273426	SE	0.797	0.883	0.773	0.189	0.147	0.318	0.83	0.882	0.837	0.874	0.832	0.757
481	SLC25A19	chr17:75288501-75288591	SE	0.451	0.277	0.477	1	1	1	0.789	0.632	0.187	0.686	0.676	0.455
482	ABI1	chr10:26759061-26759235	SE	0.443	0.309	0.192	0.867	0.9	0.88	0.354	0.334	0.305	0.457	0.199	0.275
483	WASHC4	chr12:105156725-105156792	SE	0.975	1	0.994	0.569	0.519	0.551	1	0.977	0.988	0.983	1	0.985
484	SREBF1	chr17:17814614-17814747	SE	0.964	0.983	0.96	0.325	0.463	0.175	1	0.952	0.92	1	1	0.346
485	SOAT1	chr1:179344946-179345076	SE	1	1	0.975	0.394	0.517	0.263	1	0.985	1	1	1	1
486	ALG13	chrX:111686136-111686174	SE	0.092	0.092	0.094	0.534	0.44	0.423	0.116	0.106	0.053	0.205	0.154	0.141
487	ZNF821	chr16:71861775-71861942	SE	0.552	0.675	0.593	0.138	0.045	0.065	0.387	0.865	0.873	0.64	1	0.916
488	MBTPS1	chr16:84093187-84093297	SE	0.989	0.991	1	0.339	0.318	0.466	0.995	0.98	0.995	0.995	0.981	0.99
489	MBTPS1	chr16:84084982-84085134	SE	0.947	1	1	0.214	0.213	0.306	1	0.955	0.978	0.963	0.982	0.911
490	MBTPS1	chr16:84074596-84074741	SE	0.975	0.993	0.984	0.385	0.337	0.406	0.977	0.973	0.963	0.937	0.975	0.875
491	ANAPC5	chr12:121331226-121331428	SE	0.992	1	0.987	0.321	0.326	0.434	0.982	0.976	0.975	0.978	1	0.959
492	USP33	chr1:77714613-77714783	SE	1	0.977	1	0.544	0.473	0.584	1	1	1	1	1	1
493	COPS5	chr8:67047767-67047859	SE	0.02	0.009	0.023	0.222	0.335	0.371	0.012	0.009	0.021	0.032	0.019	0.09
494	BUD13	chr11:116758268-116758407	SE	0.989	0.98	0.98	0.172	0.509	0.115	1	0.971	1	1	1	1
495	API5	chr11:43318420-43318482	SE	0.067	0.067	0.09	0.35	0.463	0.494	0.075	0.045	0.05	0.076	0.052	0.111
496	KMT5B	chr11:68180131-68180200	SE	1	0.982	0.982	0.468	0.733	0.547	1	1	0.964	0.984	0.968	0.97
497	KMT5B	chr11:68171542-68171709	SE	0.973	1	1	0.516	0.64	0.6	0.96	1	1	1	1	1
498	PTPN7	chr1:202158117-202158320	SE	0.934	0.914	0.989	0.319	0.389	0.343	0.966	0.915	0.977	0.972	1	0.903
499	PTPN7	chr1:202158117-202158301	SE	0.962	0.951	0.994	0.382	0.512	0.533	0.982	0.95	0.987	0.985	1	0.944
500	KDM6A	chrX:45062646-45062748	SE	0.458	0.436	0.527	0.864	0.836	0.875	0.294	0.543	0.354	0.692	0.391	0.405
501	HSF1	chr8:144312627-144312711	SE	0.281	0.18	0.215	0.589	0.651	0.567	0.278	0.311	0.198	0.182	0.087	0.077
502	FLAD1	chr1:154989559-154989707	SE	0.879	0.923	0.838	0.172	0.151	0.426	0.712	0.776	0.767	0.756	0.763	0.782
503	SNRPA1	chr15:101286213-101286293	SE	0.909	0.948	0.914	0.53	0.489	0.566	0.949	0.969	0.943	0.869	0.978	0.925
504	TMEM62	chr15:43134256-43134368	SE	1	0.977	0.813	0.447	0.317	0.326	0.959	0.842	0.902	0.767	1	0.71
505	TMEM62	chr15:43146492-43146634	SE	0.782	0.75	0.751	0.071	0.029	0.099	0.679	0.947	0.596	0.643	0.698	0.646
506	MIF4GD	chr17:75269346-75269469	SE	0.186	0.108	0.157	0.661	0.622	0.495	0.162	0.084	0.165	0.096	0.216	0.355
507	TMEM62	chr15:43149028-43149151	SE	0.957	0.98	0.987	0.633	0.452	0.449	0.929	1	1	1	1	1
508	TMEM62	chr15:43149107-43149151	SE	0.901	0.962	0.971	0.462	0.358	0.406	0.836	1	1	1	1	1
509	GLS	chr2:190913192-190913364	SE	0.082	0.031	0.03	0.244	0.253	0.387	0.116	0.053	0.036	0.093	0.058	0.172
510	TMEM62	chr15:43178606-43178711	SE	0.893	0.915	0.835	0.402	0.365	0.31	0.882	0.943	0.857	0.972	0.805	0.974
511	PTPN7	chr1:202158117-202158301	SE	1	1	0.99	0.738	0.252	0.473	1	1	1	1	1	1
512	PPIL3	chr2:200877496-200877604	SE	0.017	0.039	0.002	0.311	0.245	0.127	0.005	0.039	0.023	0.07	0.036	0.03
513	TCTN3	chr10:95685555-95685636	SE	0.885	0.942	0.9	0.07	0.023	0.167	0.886	0.766	0.907	0.988	0.914	0.961
514	USP21	chr1:161162614-161162726	SE	1	0.986	1	0.476	0.259	0.497	1	0.952	0.96	1	1	0.935
515	ILF3	chr19:10687345-10687708	SE	0.858	0.906	0.893	0.342	0.172	0.4	1	1	0.956	0.827	0.785	0.873
516	GOLT1B	chr12:21508382-21508561	SE	0.931	0.983	0.994	0.175	0.141	0.087	0.961	0.989	1	0.953	0.981	0.996
517	GOLT1B	chr12:21507943-21508109	SE	0.115	0.106	0.15	0.932	0.967	0.843	0.071	0.105	0.122	0.056	0.022	0.078
518	SUB1	chr5:32536637-32536695	SE	0.142	0.134	0.123	0.91	1	1	0.12	0.036	0.074	0	0.093	0.08
519	TOGARAM1	chr14:45032222-45032376	SE	1	1	0.925	0.16	0.071	0.037	0.922	1	0.928	1	0.844	1
520	THUMPD2	chr2:39757247-39757368	SE	0.199	0.251	0.274	0.719	0.624	0.715	0.217	0.322	0.356	0.543	0.217	0.568
521	DPF2	chr11:65343990-65344069	SE	0.989	0.996	0.995	0.469	0.349	0.44	1	1	0.992	1	1	0.926
522	UBA5	chr3:132675247-132675383	SE	0.984	0.993	0.995	0.45	0.142	0.208	0.933	0.989	0.996	0.988	1	0.956
523	CNTRL	chr9:121135805-121135982	SE	1	0.972	1	0.344	0.234	0.414	1	0.955	1	1	1	1
524	USP15	chr12:62396294-62396398	SE	1	1	0.994	0.592	0.543	0.648	0.992	1	0.985	1	1	1
525	USP15	chr12:62374389-62374535	SE	0.053	0.032	0.039	0.231	0.22	0.248	0.114	0.015	0.051	0.1	0.047	0.21
526	USP15	chr12:62349220-62349307	SE	0.792	0.814	0.767	0.97	0.972	0.962	0.671	0.789	0.817	0.795	0.847	0.81
527	THYN1	chr11:134248808-134248959	SE	0.708	0.693	0.735	0.05	0.105	0.333	0.643	0.763	0.743	0.738	0.784	0.699
528	SLC36A4	chr11:93184429-93184520	SE	0.944	1	0.98	0.547	0.445	0.555	1	1	0.929	1	1	1
529	ADAM17	chr2:9543695-9543760	SE	0.027	0	0.05	0.497	0.569	0.897	0.023	0	0.015	0	0	0.021
530	PYROXD1	chr12:21452080-21452154	SE	0.978	0.985	0.957	0.654	0.484	0.577	1	0.977	1	0.927	1	0.925
531	PYROXD1	chr12:21462007-21462125	SE	1	0.987	1	0.523	0.219	0.416	1	1	1	1	1	1
532	PIK3C2A	chr11:17101277-17101434	SE	0.864	0.978	1	0.37	0.594	0.499	1	1	0.969	1	1	0.957
533	CNTRL	chr9:121157982-121158109	SE	0.974	0.976	1	0.127	0.231	0.513	1	0.89	1	0.945	1	1
534	EFR3A	chr8:131996405-131996497	SE	1	0.995	0.993	0.422	0.171	0.262	1	0.978	1	1	1	0.982
535	RTN4	chr2:54973820-54973867	SE	0.98	0.993	0.941	0.377	0.379	0.222	1	1	0.976	0.921	0.964	1
536	PYROXD1	chr12:21462007-21462120	SE	1	0.993	1	0.613	0.208	0.501	1	1	1	1	1	1
537	MS4A1	chr11:60461071-60461160	SE	0.124	0.023	0.066	0.781	0.876	0.872	0	0	0	0.485	0.239
538	SEC31A	chr4:82830936-82830975	SE	0.044	0.072	0.051	0.484	0.299	0.477	0.131	0.085	0.104	0.198	0.14	0.207
539	PUM2	chr2:20290651-20290790	SE	1	0.994	0.995	0.427	0.523	0.483	1	0.976	1	1	1	1
540	SEC31A	chr4:82880661-82880711	SE	0	0.005	0	0.836	0.963	0.847	0	0	0	0	0	0.012
541	INPP5K	chr17:1515426-1515585	SE	0.014	0	0	0.333	0.393	0.327	0	0	0.031	0.075	0	0.031
542	INPP5K	chr17:1513452-1513561	SE	0.9	0.946	0.929	0.476	0.612	0.451	0.905	0.935	0.981	0.93	0.915	0.909
543	AC243960.1	chr19:41551179-41551494	SE	1	1	1	0.244	0	0	0.671	0.551	0.563	0.807	0.693	0.708
544	PCM1	chr8:17980590-17980755	SE	0.605	0.549	0.567	0.129	0.187	0.123	0.674	0.561	0.682	0.601	0.636	0.588
545	PTPRC	chr1:198696711-198696909	SE	0.754	0.792	0.736	0.981	0.996	0.958	0.878	0.868	0.824	0.73	0.846	0.854
546	DPY19L3	chr19:32467473-32467626	SE	0.142	0.086	0.114	1	1	1	0.553	0.448	0.076	0.172	0.292	0.604
547	TMC6	chr17:78124888-78124985	SE	0.88	0.89	0.901	0.452	0.523	0.43	0.976	0.984	0.934	0.975	1	0.89
548	TMC6	chr17:78120652-78120832	SE	0.753	0.751	0.786	0.341	0.419	0.402	0.854	0.779	0.786	0.76	0.78	0.715
549	NADK	chr1:1756502-1756608	SE	1	1	0.995	0.484	0.403	0.672	1	1	1	1	1	1
550	NADK	chr1:1755373-1755476	SE	0.988	0.983	0.987	0.357	0.339	0.527	0.984	1	0.986	0.99	1	0.979
551	SMCHD1	chr18:2778168-2778239	SE	0.992	0.998	0.991	0.562	0.535	0.504	0.988	0.975	0.993	0.997	0.987	0.965
552	RAB8B	chr15:63223041-63223073	SE	0.027	0.061	0.038	0.305	0.375	0.314	0.057	0.017	0.015	0	0.029	0.02
553	PAQR3	chr4:78935120-78935283	SE	0.849	0.95	0.869	0	0	0.064	0.944	1	0.893	1	1	0.881
554	ATP6V1B2	chr8:20214817-20214968	SE	1	1	0.983	0.412	0.499	0.199	0.985	0.978	0.99	1	1	1
555	BECN1	chr17:42813947-42814008	SE	0.799	0.782	0.666	0.134	0.077	0.122	0.709	0.736	0.769	0.848	0.879	0.845
556	BECN1	chr17:42811654-42811797	SE	0.795	0.79	0.614	0.037	0.046	0.058	0.672	0.687	0.807	0.848	0.879	0.834
557	MLST8	chr16:2208209-2208334	SE	0.898	0.951	0.892	0.61	0.44	0.58	0.952	0.966	0.917	1	1	0.788
558	MAPKAPK5	chr12:111870270-111870360	SE	1	1	0.966	0.248	0.573	0.556	1	0.878	1	0.955	1	1
559	SRPK1	chr6:35870280-35870494	SE	1	0.995	0.989	0.292	0.373	0.543	1	1	0.976	0.965	1	1
560	MAPKAPK5	chr12:111882789-111882853	SE	0	0.01	0.009	0.35	0.308	0.355	0.014	0.028	0.074	0	0	0.07
561	NCBP3	chr17:3824059-3824092	SE	0.015	0.005	0.011	0.195	0.291	0.247	0.065	0.051	0.018	0.032	0.023	0.088
562	CALU	chr7:128767455-128767655	SE	0.965	0.996	0.997	0.637	0.462	0.61	1	0.99	1	0.997	1	0.988
563	CALU	chr7:128754261-128754455	SE	0.953	0.997	0.995	0.407	0.237	0.478	1	1	1	1	1	1
564	CALU	chr7:128747552-128748367	SE	0.01	0.007	0.008	0.443	0.774	0.491	0.022	0.018	0.012	0.019	0.009	0.015
565	UBP1	chr3:33408689-33408797	SE	0.434	0.461	0.445	0.954	1	0.918	0.174	0.296	0.459	0.432	0.461	0.368
566	ZNF654	chr3:88126133-88126269	SE	0.959	0.913	0.919	0.355	0.173	0.16	0.833	0.863	0.863	0.486	0.863	0.917
567	PAQR3	chr4:78935120-78935176	SE	0.737	0.927	0.814	0	0	0	0.916	1	0.826	1	1	0.845
568	SMCHD1	chr18:2722518-2722663	SE	0.899	0.98	0.957	0.296	0.207	0.243	0.878	0.918	0.972	0.955	0.923	0.86
569	PUM1	chr1:30980061-30980163	SE	1	0.951	0.955	0.33	0.229	0.273	0.971	0.978	0.911	0.919	0.97	0.973
570	PUM1	chr1:30941997-30942123	SE	0.943	0.971	0.989	0.628	0.508	0.437	0.897	0.966	0.985	1	1	1
571	PUM1	chr1:30941921-30942123	SE	0.888	0.923	0.977	0.442	0.303	0.273	0.801	0.927	0.971	1	1	1
572	HECTD1	chr14:31123515-31123624	SE	0.06	0	0.024	0.3	0.518	0.391	0.057	0	0.009	0	0.009	0
573	SCAMP3	chr1:155257284-155257386	SE	0.937	0.995	0.938	0.365	0.591	0.359	0.983	0.992	0.991	1	1	0.977
574	HECTD1	chr14:31128611-31129307	SE	0.958	1	0.969	0.096	0.105	0.191	1	0.96	0.861	1	0.84	1
575	ZBTB8OS	chr1:32633950-32634072	SE	0.866	0.873	0.836	0.347	0.325	0.371	0.797	0.858	0.88	0.883	0.73	0.787
576	USP25	chr21:15824038-15824166	SE	0.949	1	0.964	0.503	0.467	0.711	0.966	0.864	0.975	0.953	0.902	0.967
577	NEK4	chr3:52768337-52768604	SE	1	1	0.972	0.199	0.265	0.519	1	1	1	1	1	1
578	TYW5	chr2:199936404-199936492	SE	0.991	0.984	1	0.598	0.483	0.357	1	1	1	0.95	1	0.93
579	AC068831.7	chr15:91006651-91006729	SE	1	1	1	0.365	0.568	0.103	1	0.938	1	1	1	0.957
580	NOL11	chr17:67736665-67736754	SE	0.99	0.979	0.997	0.585	0.506	0.536	1	0.991	0.97	1	0.974	0.985
581	CDK11B	chr1:1645125-1645262	SE	0.726	0.955	0.819	0.229	0.247	0.356	0.6	0.776	0.816	0.803	0.723	0.655
582	BRMS1L	chr14:35829794-35829907	SE	0	0.02	0.021	0.918	1	1	0.067	0.019	0	0.116	0	0
583	LSM14A	chr19:34226407-34226464	SE	0.42	0.47	0.457	0.73	0.673	0.684	0.328	0.415	0.338	0.432	0.399	0.253
584	H2AFY	chr5:135350822-135350913	SE	0.721	0.931	0.763	0.138	0.206	0.29	0.983	0.836	0.926	0.959	0.951	0.783
585	LSM14A	chr19:34215123-34215300	SE	0.931	0.922	0.877	0.276	0.236	0.276	0.956	0.891	0.939	0.908	0.919	0.949
586	ERCC8	chr5:60890888-60891086	SE	1	0.981	1	0	0	0	1	0.898	1	1	1	1
587	ANKRD13A	chr12:110018344-110018488	SE	1	0.991	0.995	0.339	0.246	0.346	1	0.981	0.983	1	1	0.986
588	HMGXB4	chr22:35292991-35293114	SE	0.942	0.939	0.989	0.071	0.126	0.107	1	1	1	1	1	0.846
589	HMGXB4	chr22:35263981-35264096	SE	0.47	0.487	0.487	0.075	0.029	0.04	0.179	0.331	0.419	0.414	0.361	0.531
590	MAIP1	chr2:199961780-199961928	SE	0.941	0.914	0.938	0.409	0.496	0.44	0.969	0.972	0.951	0.957	0.982	0.981
591	SLC43A2	chr17:1616561-1616769	SE	0.974	0.988	0.986	0.313	0.433	0.323	1	0.966	0.969	0.988	0.918	0.957
592	CELF2	chr10:11266597-11266677	SE	0.811	0.91	0.927	0.513	0.441	0.418	0.905	0.886	0.919	0.891	0.911	0.817
593	FBXL12	chr19:9813230-9813274	SE	0.279	0.196	0.174	0.84	0.883	0.808	0.205	0.205	0.072	0.317	0.162	0.162
594	CEP295	chr11:93721953-93722050	SE	0.958	1	0.926	0.139	0.152	0.279	0.935	1	0.92	1	0.603	0.736
595	MTOR	chr1:11117003-11117086	SE	0.988	1	0.97	0.218	0.185	0.283	0.904	0.984	1	0.985	0.967	0.95
596	CNN2	chr19:1036878-1037000	SE	0.015	0.013	0.015	0.153	0.323	0.207	0	0.022	0.032	0.008	0.016	0.012
597	ARHGAP25	chr2:68813288-68813419	SE	0.939	0.978	1	0.4	0.251	0.41	0.893	0.906	1	1	1	1
598	ARHGAP25	chr2:68787839-68787956	SE	0.932	0.98	0.924	0.552	0.38	0.529	1	0.899	0.913	0.96	0.906	0.92
599	TAF15	chr17:35824077-35824198	SE	0.996	0.998	0.992	0.352	0.384	0.587	1	1	1	1	0.981	1
600	SEC22C	chr3:42580442-42580505	SE	0.025	0	0.043	0.234	0.294	0.346	0.038	0.024	0.048	0	0	0
601	TRAPPC10	chr21:44084121-44084263	SE	0.916	0.934	0.941	0.613	0.63	0.494	0.934	0.971	0.97	1	1	0.956
602	PSMB3	chr17:38760430-38760608	SE	0.952	0.957	0.961	0.417	0.289	0.339	0.958	0.968	0.975	0.987	0.98	0.973
603	RFFL	chr17:35025182-35025340	SE	0	0	0.023	0.328	0.218	0.328	0	0	0	0	0.028	0
604	TINF2	chr14:24241889-24241921	SE	0.943	0.924	0.939	0.16	0.135	0.171	0.919	0.885	0.97	1	1	0.965
605	PPP2R1B	chr11:111753442-111753577	SE	0.968	0.925	0.937	0.523	0.558	0.486	1	0.877	0.972	1	0.951	1
606	CNOT8	chr5:154863206-154863395	SE	0.983	1	0.967	0.626	0.478	0.46	0.954	0.983	0.978	1	0.968	1
607	CNOT8	chr5:154863206-154863395	SE	1	1	0.953	0.358	0.238	0.446	0.795	1	1	1	1	1
608	CNOT8	chr5:154863211-154863395	SE	0.982	1	0.963	0.612	0.464	0.44	0.953	0.982	0.975	1	0.965	1
609	IL10RA	chr11:117986683-117986813	SE	0.183	0.168	0.168	0.509	0.565	0.615	0.48	0.382	0.313	0.478	0.285	0.257
610	CLK1	chr2:200860124-200860215	SE	0.518	0.602	0.507	0.155	0.27	0.094	0.519	0.656	0.656	0.495	0.732	0.332
611	NOP16	chr5:176386839-176386943	SE	0.972	0.995	0.99	0.512	0.351	0.619	1	1	0.97	1	1	1
612	NOP16	chr5:176386839-176386926	SE	0.974	0.995	0.991	0.529	0.367	0.645	1	1	0.972	1	1	1
613	NFYC	chr1:40766917-40766974	SE	0.117	0.076	0.097	0.564	0.514	0.543	0.037	0.075	0.067	0.083	0.055	0.051
614	ZC3H18	chr16:88611267-88611536	SE	0.987	1	1	0.082	0.051	0.107	1	0.975	0.982	0.965	0.955	0.917
615	TINF2	chr14:24241889-24241994	SE	0.978	0.971	0.977	0.312	0.262	0.342	0.97	0.96	0.988	1	1	0.983
616	WIPF1	chr2:174625820-174625960	SE	0.02	0	0.02	0.387	0.629	0.479	0.037	0.007	0.031	0.009	0.009	0.026
617	MTX2	chr2:176270215-176270419	SE	0.065	0.061	0.073	0.864	1	1	0.13	0.135	0.049	0.106	0.151	0.115
618	CTNNA1	chr5:138783176-138783372	SE	0.987	0.992	0.967	0.394	0.619	0.661	0.985	0.953	1	1	1	1
619	DNAAF2	chr14:49628011-49628155	SE	0.657	0.697	0.707	0.014	0.017	0.06	0.774	0.63	0.605	0.561	0.605	0.584
620	GGA3	chr17:75243062-75243258	SE	0.781	0.918	0.955	0.304	0.259	0.297	0.942	0.839	0.909	0.895	0.958	1
621	GGA3	chr17:75244618-75244717	SE	0.874	0.868	0.923	0.608	0.465	0.524	0.982	0.907	0.79	0.913	1	0.96
622	CHORDC1	chr11:90206747-90206810	SE	0.071	0.06	0.055	0.806	0.865	0.872	0.302	0.111	0.059	0.22	0.073	0.451
623	ACIN1	chr14:23067313-23068671	SE	0.025	0.006	0.009	0.093	0.249	0.255	0.017	0.025	0.011	0.034	0.013	0.078
624	TOE1	chr1:45341472-45341569	SE	0.992	0.983	0.958	0.527	0.484	0.652	0.882	1	0.959	0.936	0.927	1
625	NUP88	chr17:5418014-5418141	SE	0.004	0.014	0.018	0.183	0.254	0.176	0	0.011	0.02	0	0.021	0.02
626	CHTOP	chr1:153642245-153642429	SE	1	0.986	0.984	0.709	0.443	0.574	1	0.965	0.9	0.93	1	1
627	CHTOP	chr1:153643226-153643364	SE	0.985	0.99	0.976	0.322	0.54	0.51	0.92	0.985	0.988	0.898	0.988	0.979
628	ZNF207	chr17:32366664-32366757	SE	0.37	0.368	0.309	0.714	0.613	0.756	0.368	0.316	0.335	0.436	0.406	0.385
629	PPP1R12A	chr12:79789597-79789680	SE	0.074	0.013	0.012	0.37	0.478	0.363	0.063	0.053	0.12	0	0	0.194
630	SRRM1	chr1:24663182-24663224	SE	0.541	0.439	0.485	0.902	0.925	0.961	0.628	0.402	0.384	0.556	0.62	0.583
631	SMARCA5	chr4:143540362-143540495	SE	0.997	1	0.995	0.382	0.287	0.267	0.992	0.964	0.988	1	0.992	0.987
632	ESYT1	chr12:56142284-56142425	SE	0.938	0.935	0.951	0.436	0.288	0.544	0.966	0.933	0.957	0.931	0.959	0.939
633	WDFY2	chr13:51739048-51739175	SE	0.949	1	1	0.616	0.497	0.669	1	1	1	1	1	1
634	RNF145	chr5:159173982-159174158	SE	1	0.993	1	0.315	0.235	0.58	1	1	1	1	1	1
635	FNBP4	chr11:47725736-47725836	SE	0.406	0.161	0.29	0.765	0.821	0.732	0.458	0.331	0.495	0.483	0.268	0.518
636	NAA20	chr20:20032507-20032653	SE	0.963	0.979	0.994	0.123	0.056	0.038	0.991	0.983	0.971	1	0.97	0.975
637	EMC10	chr19:50481860-50481947	SE	0.029	0.053	0.043	0.422	0.471	0.508	0.043	0.114	0.094	0.212	0.097	0.117
638	SETD3	chr14:99404224-99404310	SE	0.982	1	0.995	0.332	0.104	0.389	1	1	1	1	1	1
639	PIGF	chr2:46614936-46615185	SE	0.988	1	1	0.158	0.231	0.086	1	1	1	1	1	1
640	IRF9	chr14:24163877-24163959	SE	0.959	0.993	0.975	0.315	0.303	0.401	0.974	0.988	0.995	0.981	0.995	0.984
641	SCAP	chr3:47423932-47424045	SE	1	1	0.992	0.084	0.666	0.186	1	0.98	1	0.865	1	1
642	CELF2	chr10:11321188-11321386	SE	1	1	0.993	0.612	0.347	0.656	1	1	0.974	1	1	1
643	POC5	chr5:75692395-75692500	SE	0.994	0.974	1	0.116	0.197	0.144	1	1	0.93	1	1	0.96
644	WNK1	chr12:871264-871348	SE	0.774	0.797	0.857	0.33	0.307	0.341	0.885	0.865	0.879	0.873	0.92	0.749
645	NF2	chr22:29683019-29683064	SE	0.028	0.081	0.013	0.627	0.629	0.745	0.128	0	0.099	0.039	0	0
646	RABEP1	chr17:5356507-5356573	SE	0.135	0.072	0.068	0.659	0.539	0.484	0.163	0.062	0.042	0.12	0.063	0.053
647	SCAF11	chr12:45922935-45923154	SE	1	1	1	0.462	0.622	0.555	0.902	1	0.972	0.962	1	0.967
648	IFRD1	chr7:112462269-112462378	SE	0.931	0.984	1	0.056	0.059	0.102	0.854	0.965	0.95	0.951	0.938	0.967
649	UQCRC1	chr3:48600481-48600567	SE	0.994	0.999	0.994	0.389	0.317	0.389	1	0.989	0.99	0.988	0.994	1
650	FBXO21	chr12:117166897-117167077	SE	0.957	0.98	0.981	0.449	0.522	0.51	1	1	0.965	1	1	1
651	MARS	chr12:57489895-57489971	SE	0.996	0.998	0.998	0.442	0.441	0.602	0.992	0.998	0.998	0.995	0.976	0.977
652	MYCBP2	chr13:77088831-77089031	SE	1	0.948	0.969	0.589	0.489	0.578	1	1	0.978	1	1	1
653	CNOT9	chr2:218584611-218584721	SE	1	1	0.993	0.178	0.185	0.231	0.986	0.984	1	1	1	1
654	SIPA1L3	chr19:38130497-38130772	SE	1	1	1	0.475	0.496	0.605	1	1	0.983	1	1	0.914
655	PRC1	chr15:90981498-90981669	SE	0.901	0.975	0.914	0.246	0.189	0.07	0.83	0.91	0.893	0.852	0.939	0.831
656	EIF2B5	chr3:184138846-184138939	SE	0.02	0.012	0.018	0.335	0.37	0.229	0.051	0.016	0.008	0.02	0.016	0.087
657	HM13	chr20:31566209-31566295	SE	0.927	0.939	0.92	0.579	0.488	0.534	0.964	0.955	0.963	0.962	0.973	0.932
658	CAPRIN1	chr11:34091905-34092056	SE	0.987	0.991	0.991	0.49	0.293	0.327	0.993	0.976	0.989	0.958	0.982	0.921
659	PPP1R11	chr6:30068278-30068353	SE	0.039	0.01	0.021	0.192	0.4	0.4	0.012	0.017	0.017	0.006	0.047	0.03
660	YEATS2	chr3:183772304-183772563	SE	0.716	0.934	0.92	0.022	0	0	0.837	0.612	0.862	0.938	1	0.752
661	YEATS2	chr3:183803255-183803335	SE	0.964	0.946	0.952	0.246	0	0.29	0.897	0.82	0.967	1	1	0.861
662	TLK2	chr17:62597219-62597258	SE	0.041	0.008	0.081	0.269	0.303	0.319	0.026	0.061	0.049	0.015	0	0
663	YIPF6	chrX:68510678-68510776	SE	0.003	0.005	0	0.663	0.816	0.533	0.006	0	0.008	0	0	0
664	CYP20A1	chr2:203272669-203272748	SE	0.951	0.95	0.876	0.321	0.26	0.101	1	0.984	0.966	0.924	0.919	0.802
665	BLOC1S6	chr15:45597879-45597996	SE	0.052	0.077	0.056	0.675	0.806	0.781	0	0.02	0.08	0.17	0.045	0.071
666	BLOC1S6	chr15:45592134-45592276	SE	0.967	0.962	0.954	0.375	0.314	0.319	1	0.97	0.926	0.928	0.933	0.946
667	COPA	chr1:160294483-160294593	SE	0.986	1	1	0.72	0.383	0.632	0.996	0.997	1	1	1	1
668	EIF4G1	chr3:184315488-184315545	SE	0.982	0.989	0.962	0.044	0	0.012	0.932	1	0.94	0.978	0.967	1
669	EIF4G1	chr3:184316131-184316218	SE	0.883	0.862	0.889	0.223	0	0.174	0.858	0.861	0.831	0.8	0.695	0.874
670	EIF4G1	chr3:184317320-184317497	SE	0.991	0.995	0.983	0.183	0.199	0.174	0.971	1	0.969	0.99	0.981	1
671	HNRNPR	chr1:23323555-23323732	SE	0.99	0.998	0.993	0.65	0.482	0.579	1	1	0.994	1	0.989	1
672	HNRNPR	chr1:23323555-23323732	SE	0.968	0.975	0.95	0.571	0.454	0.552	0.995	0.957	0.979	0.974	0.972	0.953
673	EIF2B5	chr3:184143430-184143565	SE	1	0.939	0.989	0.184	0.267	0.283	1	1	0.97	1	1	1
674	CNOT1	chr16:58623281-58623409	SE	0.16	0.062	0.086	0.872	0.984	0.943	0.218	0.11	0.079	0.064	0.05	0.058
675	CNOT1	chr16:58624652-58624794	SE	0.823	0.894	0.694	0.066	0.092	0.079	0.683	0.72	0.651	0.739	0.72	0.885
676	MLH1	chr3:37017505-37017599	SE	1	1	1	0.163	0.291	0.147	1	0.987	1	1	1	0.97
677	CNOT1	chr16:58624672-58624794	SE	0.67	0.843	0.58	0.053	0.06	0.06	0.548	0.589	0.591	0.623	0.688	0.837
678	LMNB1	chr5:126815169-126815247	SE	0.012	0	0.001	0.116	0.268	0.271	0.016	0	0.007	0.033	0.015	0.044
679	PICALM	chr11:85990249-85990378	SE	0.552	0.525	0.528	0.886	0.924	0.986	0.462	0.383	0.41	0.35	0.325	0.376
680	MKNK2	chr19:2039630-2039856	SE	0.399	0.407	0.534	0.995	0.989	0.998	0.396	0.453	0.543	0.555	0.646	0.69
681	RPA2	chr1:27897632-27897707	SE	0.945	0.953	0.949	0.382	0.46	0.544	0.937	0.941	0.983	1	0.944	0.97
682	AP2A2	chr11:1000431-1000598	SE	0.957	0.955	1	0.095	0	0.321	0.804	0.945	0.829	0.763	0.877	0.776
683	CYP20A1	chr2:203246754-203246921	SE	0.969	0.855	0.914	0.106	0.2	0.154	1	1	1	0.958	1	0.925
684	RAB3GAP2	chr1:220196249-220196398	SE	0.957	1	1	0.344	0.154	0.308	1	1	1	1	1	0.945
685	RSRC2	chr12:122513766-122513874	SE	0.047	0.033	0.033	0.205	0.26	0.306	0.048	0.035	0.015	0.019	0.051	0.143
686	TNRC6B	chr22:40310816-40310993	SE	0.924	1	0.969	0.272	0.24	0.303	0.944	0.948	0.96	1	0.934	0.871
687	SREK1	chr5:66156064-66158932	SE	0.04	0.007	0.01	0.2	0.404	0.379	0.041	0.025	0.013	0.023	0.019	0.173
688	KPNB1	chr17:47669677-47669869	SE	1	1	0.996	0.316	0.148	0.279	1	1	0.987	0.992	1	1
689	SREK1	chr5:66177516-66177658	SE	0.989	0.984	0.981	0.542	0.574	0.541	0.981	0.949	0.943	1	1	0.983
690	SLC30A9	chr4:42018388-42018505	SE	0.003	0	0	0.434	0.428	0.31	0.014	0	0.01	0	0	0.033
691	TAF11	chr6:34880288-34880376	SE	1	0.988	1	0.445	0.395	0.213	1	1	1	1	1	1
692	ANAPC10	chr4:145097494-145097562	SE	0.408	0.079	0.275	1	1	1	0.147	0.579	0.364	0.187	0.282	0.616
693	TAF11	chr6:34879966-34880063	SE	0.989	0.992	0.991	0.075	0.233	0.288	0.992	0.938	0.987	1	0.977	1
694	TAF11	chr6:34879625-34879736	SE	0.026	0.027	0.012	1	0.889	1	0.005	0.014	0	0.015	0.034	0.02
695	ZMYM4	chr1:35397051-35397123	SE	0.015	0	0	0.421	0.279	0.305	0	0.027	0	0	0	0.042
696	TOMM34	chr20:44948729-44948877	SE	0.854	0.937	0.881	0.319	0.23	0.426	0.612	0.735	0.907	0.619	1	0.611
697	FAM214A	chr15:52587150-52587219	SE	0.933	0.984	0.962	0.519	0.178	0.298	0.972	0.996	0.991	0.996	1	1
698	AKNA	chr9:114343707-114343803	SE	1	1	1	0.196	0.13	0.235	0.994	1	0.983	1	0.978	1
699	SGMS1	chr10:50340386-50340464	SE	0	0.013	0.021	0.519	0.822	0.424	0	0.141	0.045	0	0	0
700	PPRC1	chr10:102138878-102138980	SE	1	0.939	0.986	0.49	0.603	0.618	0.856	0.929	0.958	1	1	0.939
701	IVD	chr15:40414888-40414982	SE	0.934	0.992	0.965	0.202	0.291	0	0.925	0.86	1	1	1	0.885
702	NLRC5	chr16:57055435-57055519	SE	0.932	0.867	0.95	0.36	0.358	0.307	0.9	0.83	0.871	0.911	0.936	0.888
703	STAT2	chr12:56351291-56351450	SE	0.987	1	0.971	0.382	0.327	0.641	0.975	0.986	0.984	0.979	1	0.98
704	MAPKAPK5-AS1	chr12:111840332-111840477	SE	0.979	1	1	0.516	0.399	0.286	0.948	1	1	1	1	1
705	PIKFYVE	chr2:208304845-208305013	SE	0.768	0.9	0.747	0.043	0.032	0.057	0.398	0.569	0.274	0.485	0.375	0.716
706	WDR41	chr5:77437335-77437424	SE	0.978	0.997	0.99	0.308	0.687	0.523	0.956	0.985	0.988	0.909	1	1
707	DPY30	chr2:31883385-31883462	SE	0.994	0.986	0.991	0.366	0.347	0.646	1	0.973	0.916	1	1	1
708	SRPRA	chr11:126268002-126268086	SE	0.997	0.997	0.998	0.661	0.436	0.517	0.998	0.998	0.999	1	1	0.998
709	HMGB1	chr13:30461638-30461688	SE	0.336	0.108	0.224	0.969	0.918	0.995	0.667	0.238	0.148	0.07	0.273	0.623
710	RAB5IF	chr20:36607889-36608000	SE	0.076	0.091	0.125	0.352	0.279	0.37	0.04	0.027	0.036	0.047	0.016	0.044
711	FMNL1	chr17:45245618-45245733	SE	0.913	0.956	0.929	0.308	0.19	0.296	0.948	0.919	0.906	0.97	0.933	0.911
712	PDZD8	chr10:117340979-117341102	SE	1	1	0.931	0.569	0.585	0.558	0.888	1	0.962	0.935	0.824	1
713	ODR4	chr1:186411810-186411893	SE	0.218	0.084	0.215	0.747	0.767	0.694	0.205	0.18	0.213	0.407	0.287	0.378
714	ZCCHC10	chr5:133022840-133022906	SE	0.477	0.542	0.53	0.921	0.815	0.869	0.52	0.576	0.478	0.301	0.604	0.654
715	ZCCHC10	chr5:133000131-133000201	SE	0.877	0.858	0.866	0.239	0.084	0.208	0.932	0.872	0.882	0.928	1	1
716	SCFD1	chr14:30707816-30707876	SE	0.027	0.005	0.011	0.251	0.576	0.663	0.048	0.007	0.007	0.023	0.034	0.078
717	UNK	chr17:75792312-75792478	SE	0.99	1	0.978	0.555	0.559	0.541	1	1	1	1	0.973	1
718	TRIM37	chr17:59001597-59001714	SE	0.968	0.969	0.936	0.323	0.142	0.424	1	0.835	0.966	0.922	0.842	0.953
719	RSRC2	chr12:122522798-122522906	SE	0.059	0.021	0.052	0.395	0.358	0.375	0.136	0.024	0.07	0.036	0.029	0.09
720	KANSL3	chr2:96606969-96607047	SE	0	0.009	0.026	0.436	0.499	0.515	0.028	0.065	0.056	0	0	0
721	KANSL3	chr2:96611063-96611138	SE	1	0.988	1	0.418	0.208	0.383	1	1	1	1	1	1
722	RSRC2	chr12:122520503-122520581	SE	0.307	0.158	0.32	0.754	0.838	0.699	0.243	0.194	0.266	0.321	0.175	0.664
723	ANXA5	chr4:121684676-121684771	SE	0.998	0.999	0.998	0.66	0.459	0.673	0.997	0.997	0.999	1	0.993	0.997
724	ARFGAP2	chr11:47173758-47173882	SE	0.657	0.92	0.767	0	0	0.038	0.561	0.354	0.793	0.354	1	0.215
725	ARFGAP2	chr11:47175871-47175923	SE	0.976	1	0.973	0.551	0.342	0.506	1	0.956	1	1	1	0.942
726	ORAI2	chr7:102436201-102436333	SE	0.905	0.929	0.98	0.246	0.234	0.332	0.859	0.878	0.885	0.916	0.904	0.959
727	ORAI2	chr7:102436224-102436333	SE	0.938	0.951	0.988	0.385	0.355	0.405	0.896	0.915	0.928	0.941	0.928	0.98
728	MAP2K7	chr19:7905807-7905855	SE	0.242	0.194	0.21	0.848	0.883	0.837	0.464	0	0.165	0.275	0.431	0.171
729	ABCD4	chr14:74290026-74290118	SE	0.908	1	0.939	0.121	0.058	0.276	0.928	1	0.982	0.953	0.953	0.918
730	ABCD4	chr14:74293153-74293248	SE	0.898	0.936	0.948	0.29	0.277	0.254	0.953	0.93	0.975	0.884	1	0.764
731	RERE	chr1:8359763-8359986	SE	0.923	1	1	0.229	0.213	0.2	0.837	1	1	0.914	1	0.932
732	BEX4	chrX:103215681-103215764	SE	0.921	0.954	0.962	0.285	0.111	0.174	1	1	0.951	0.818	1	1
733	NRF1	chr7:129710373-129710571	SE	1	0.945	0.947	0.177	0.239	0.217	1	1	0.944	1	1	1
734	DNAJC10	chr2:182739544-182739709	SE	0.044	0.015	0.015	0.331	0.625	0.46	0.045	0.027	0.03	0.038	0.035	0.137
735	ILKAP	chr2:238183652-238183740	SE	0.994	1	0.993	0.22	0.063	0.069	1	1	1	1	1	1
736	SLC20A1	chr2:112652888-112652947	SE	0.13	0.074	0.086	0.831	0.829	0.857	0.295	0	0.181	0.133	0	0.418
737	RAD1	chr5:34913926-34914026	SE	0.118	0.066	0.069	0.589	0.627	0.49	0.11	0.088	0.079	0	0	0.091
738	MTMR12	chr5:32234961-32235129	SE	0.918	0.946	0.974	0.218	0.239	0.222	0.813	1	1	1	0.93	1
739	EPS15	chr1:51448045-51448135	SE	0.995	0.946	0.981	0.441	0.319	0.717	1	0.984	0.986	1	0.943	0.983
740	CHD6	chr20:41487664-41487808	SE	0.843	1	1	0.299	0.377	0.353	1	1	1	0.932	1	1
741	TOR1AIP1	chr1:179913585-179913630	SE	0.02	0.011	0.01	0.12	0.186	0.189	0	0	0	0	0	0
742	MED17	chr11:93797534-93797719	SE	0.763	0.955	0.925	0	0.027	0.049	0.68	0.853	0.948	0.922	0.897	0.897
743	SRSF1	chr17:58005397-58005600	SE	0.991	0.995	0.987	0.336	0.23	0.429	0.96	0.98	0.995	0.918	0.985	0.863
744	C16orf86	chr16:67667226-67667525	SE	1	1	1	0	0.401	0	0.728	1	1	1	0.369	1
745	SLC25A1	chr22:19177726-19178041	SE	0.988	0.951	0.983	0.414	0.592	0.605	1	0.936	0.983	1	1	0.942
746	PAF1	chr19:39387158-39387227	SE	0	0	0	0.095	0.297	0.188	0.063	0	0.005	0	0	0.03
747	TOMM40L	chr1:161227257-161227350	SE	1	0.971	0.968	0.134	0.236	0	1	1	1	1	1	1
748	DMXL1	chr5:119238988-119239080	SE	0.983	0.988	0.986	0.246	0.415	0.397	0.756	0.875	0.928	1	0.953	0.98
749	RPP30	chr10:90895453-90895483	SE	0.964	0.977	0.911	0.245	0.102	0.047	1	0.943	0.888	1	0.972	0.972
750	AKAP17A	chrX:1600137-1600207	SE	0.251	0.158	0.171	0.605	0.729	0.599	0.325	0.23	0.141	0.18	0.191	0.457
751	SRSF7	chr2:38748897-38749173	SE	0.015	0.011	0.021	0.164	0.289	0.164	0.031	0.023	0.018	0.05	0.019	0.112
752	TRAPPC4	chr11:119020149-119020253	SE	0.981	0.984	0.995	0.503	0.596	0.639	0.914	0.981	1	1	1	0.971
753	PIAS1	chr15:68087841-68087890	SE	0	0.018	0.032	0.486	0.522	0.384	0.027	0.028	0.021	0.077	0	0.028
754	ARHGAP5	chr14:32117142-32117287	SE	1	1	1	0.643	0.433	0.598	0.851	0.794	1	0.955	0.956	0.768
755	EXOSC8	chr13:37001748-37001801	SE	0.027	0.029	0.026	0.569	0.353	0.365	0	0.046	0.067	0.034	0	0.027
756	AC036214.3	chr8:79958256-79958435	SE	0.011	0.009	0.014	0.406	0.21	0.463	0	0.017	0.039	0	0.016	0
757	SLC44A2	chr19:10635162-10635515	SE	0.939	0.948	1	0.262	0.315	0.377	1	0.947	1	1	0.931	1
758	SLC44A2	chr19:10634973-10635073	SE	0.949	0.971	1	0.432	0.371	0.506	1	0.975	1	1	0.947	1
759	SEPT9	chr17:77451366-77451528	SE	0.262	0.29	0.318	0.941	0.877	0.913	0.508	0.459	0.568	0.716	0.522	0.818
760	ATP8A1	chr4:42485495-42485668	SE	1	1	0.954	0.347	0.269	0.374	0.909	1	0.945	1	1	1
761	INSIG1	chr7:155302746-155302846	SE	0.994	0.997	0.995	0.284	0.442	0.375	0.985	0.988	0.99	1	1	1
762	BAG6	chr6:31644524-31644629	SE	1	0.978	1	0.406	0.37	0.313	1	1	1	1	1	1
763	BAG6	chr6:31647590-31647844	SE	0.987	1	0.993	0.585	0.458	0.703	1	1	1	1	1	1
764	PATL1	chr11:59655955-59656045	SE	0.871	0.867	0.869	0.157	0.076	0.179	0.777	0.88	0.955	0.915	0.951	0.929
765	RALA	chr7:39697407-39697510	SE	0	0.009	0.008	0.226	0.37	0.229	0	0	0	0	0	0.053
766	AL590764.2	chrX:71108598-71108695	SE	0.985	0.998	0.994	0.299	0.244	0.362	0.995	0.992	0.995	1	1	0.988
767	ZSWIM8	chr10:73791323-73791499	SE	0.868	0.96	0.972	0.071	0.062	0.144	1	1	0.923	0.885	0.955	0.815
768	AL590764.2	chrX:71110155-71110295	SE	0.965	0.991	0.977	0.371	0.313	0.444	0.986	0.994	0.992	0.992	1	0.971
769	POLR3D	chr8:22249043-22249309	SE	0.884	1	0.941	0.329	0.289	0.362	1	0.977	0.943	0.948	1	0.844
770	POLR3D	chr8:22248153-22248278	SE	0.941	0.969	0.981	0.396	0.313	0.247	0.973	1	1	0.968	0.981	0.936
771	ARID5A	chr2:96549320-96549459	SE	0.685	0.786	0.638	0.238	0.296	0.293	0.752	0.623	0.704	0.77	0.773	0.709
772	MAP3K8	chr10:30437175-30437406	SE	0.949	0.93	0.971	0.335	0.347	0.641	1	1	0.93	0.846	0.714	1
773	PHF20L1	chr8:132825034-132825157	SE	0.031	0.015	0	0.442	0.303	0.355	0.18	0.045	0.03	0.061	0.121	0.254
774	POLK	chr5:75593965-75594049	SE	0.961	0.762	0.932	0.048	0.186	0.299	0.852	0.966	1	0.954	1	0.932
775	ZSCAN25	chr7:99619047-99619132	SE	0.913	0.909	0.871	0.034	0	0.124	0.528	1	0.927	0.911	1	0.793
776	AP1G1	chr16:71772959-71773053	SE	0	0.004	0.006	0.188	0.285	0.297	0.022	0	0	0	0	0
777	APEH	chr3:49675182-49675309	SE	0.916	0.988	0.963	0.119	0.245	0.487	0.987	0.928	0.974	0.867	0.937	0.981
778	NUP155	chr5:37307296-37307432	SE	0.993	0.993	0.988	0.688	0.375	0.52	0.966	1	0.963	0.93	1	0.923
779	TAP1	chr6:32848989-32849118	SE	1	0.998	0.999	0.684	0.528	0.531	1	0.994	0.999	0.996	0.996	0.997
780	POMZP3	chr7:76618496-76618615	SE	0.099	0.073	0.099	0.53	0.644	0.872	0.077	0.12	0.092	0.114	0.117	0.285
781	TPP1	chr11:6616660-6616859	SE	1	0.991	1	0.594	0.301	0.734	1	1	0.995	1	1	0.983
782	MCCC2	chr5:71636103-71636167	SE	0.01	0.007	0.008	0.359	0.412	0.219	0	0.012	0	0.006	0	0.049
783	DNM1L	chr12:32709543-32709607	SE	0.025	0.007	0.026	0.491	0.778	0.503	0	0.078	0.028	0.072	0	0.082
784	ARID4B	chr1:235213768-235214026	SE	0.957	0.896	0.88	0.089	0.076	0.108	0.777	0.813	0.786	0.805	0.473	0.786
785	TRA2B	chr3:185931576-185931852	SE	0.076	0.073	0.082	0.754	0.767	0.713	0.108	0.105	0.063	0.122	0.091	0.221
786	TMEM126B	chr11:85631144-85631316	SE	0.385	0.417	0.35	0.877	0.931	0.848	0.423	0.278	0.4	0.475	0.352	0.476
787	AFDN	chr6:167947852-167947944	SE	0.888	0.956	0.977	0.134	0.125	0.171	0.875	1	1	1	1	1
788	BRD7	chr16:50323586-50323698	SE	1	0.985	0.985	0.313	0.193	0.312	0.988	1	0.963	0.969	0.978	1
789	ATAD3B	chr1:1489691-1489811	SE	0.009	0.003	0.009	0.331	0.44	0.384	0.044	0	0	0.027	0.085	0.025
790	FAM30A	chr14:105922540-105922643	SE	0.763	0.695	0.689	1	1	0.991	0.86	0.71	0.789	0.808	0.826	0.839
791	NUDCD3	chr7:44485530-44485622	SE	0.081	0.056	0.066	0.443	0.527	0.65	0.063	0.072	0.016	0.046	0	0.094
792	NPEPPS	chr17:47577080-47577160	SE	0.159	0.009	0.068	0.656	0.615	0.51	0.058	0.106	0.118	0.186	0.071	0.284
793	GCLM	chr1:93896617-93896820	SE	0.981	0.991	0.978	0.066	0	0.498	1	1	0.949	1	1	1
794	ATPAF1	chr1:46643193-46643301	SE	0.781	0.78	0.803	0.162	0.162	0.098	0.783	0.762	0.79	0.819	0.849	0.786
795	CDC16	chr13:114257077-114257230	SE	0.97	0.936	0.942	0.331	0.51	0.52	0.937	0.954	0.963	0.896	0.977	0.948
796	SEC24C	chr10:73746629-73746716	SE	0.179	0.193	0.205	0.584	0.632	0.548	0.152	0.223	0.153	0.12	0.117	0.201
797	SEC24C	chr10:73765799-73765915	SE	0.983	1	1	0.616	0.378	0.494	1	0.997	0.998	1	1	0.987
798	PHKG2	chr16:30756181-30756272	SE	0.934	0.992	0.979	0.354	0.223	0.58	1	1	0.967	0.914	1	0.933
799	ADRM1	chr20:62308367-62308470	SE	0.932	0.964	0.944	0.162	0.103	0.164	0.965	0.975	0.956	0.965	0.989	0.973
800	RBM15	chr1:110345538-110345649	SE	0.415	0.511	0.435	0	0	0	0.338	0.411	0.311	0.399	0.365	0.256
801	ZNF451	chr6:57090810-57090894	SE	0.992	0.99	0.99	0.498	0.57	0.578	0.977	0.98	0.951	0.98	1	0.953
802	ADRM1	chr20:62303567-62303781	SE	0.914	0.969	0.956	0.327	0.284	0.384	0.987	1	0.992	0.948	0.942	0.931
803	ARMC10	chr7:103084029-103084062	SE	0.036	0.033	0.018	0.825	0.577	0.831	0.046	0.056	0.051	0.037	0	0.033
804	SART3	chr12:108542769-108542851	SE	0.062	0.011	0.045	0.342	0.332	0.182	0.166	0.037	0.034	0.031	0.107	0.223
805	FAM20B	chr1:179054528-179054638	SE	0.981	0.931	0.972	0.455	0.658	0.567	1	1	1	1	1	1
806	CCNT1	chr12:48695998-48696162	SE	0.598	0.624	0.69	0.135	0.129	0.169	0.827	0.733	0.673	0.666	0.756	0.548
807	SIDT1	chr3:113607040-113607114	SE	0.922	0.935	0.854	0.151	0.066	0.1	0.917	0.851	0.895	0.872	0.974	0.883
808	TXNDC17	chr17:6641752-6641932	SE	0.97	0.981	0.983	0.233	0.132	0.185	0.962	0.982	0.978	1	0.961	1
809	ABHD16A	chr6:31702073-31702130	SE	0.804	0.926	0.897	0.204	0.127	0.317	0.777	0.843	0.85	0.968	0.923	0.592
810	DNM1L	chr12:32705824-32705863	SE	0.008	0	0	0.711	0.405	0.697	0	0.014	0	0	0	0.024
811	PUS1	chr12:131941291-131941983	SE	0.749	0.899	0.942	0.194	0.348	0.151	0.901	0.644	1	1	1	1
812	LRPPRC	chr2:43890222-43890362	SE	0.02	0.005	0.009	0.402	0.577	0.477	0.018	0.028	0.018	0	0.015	0.011
813	ZDHHC20	chr13:21378660-21378738	SE	0.333	0.295	0.303	0.015	0.014	0.007	0.441	0.472	0.344	0.533	0.465	0.552
814	IPO8	chr12:30662326-30662487	SE	0.975	0.991	0.955	0.547	0.36	0.36	1	1	0.976	1	1	0.875
815	RELA	chr11:65658286-65658317	SE	1	1	0.985	0.627	0.614	0.5	1	1	1	1	1	1
816	TAF2	chr8:119801793-119802025	SE	1	0.988	0.986	0.344	0.242	0.57	1	0.969	1	0.945	1	1
817	TAF2	chr8:119793365-119793451	SE	0.974	1	0.968	0.293	0.261	0.298	1	1	1	1	0.968	1
818	COQ6	chr14:73955450-73955509	SE	0.989	1	0.986	0.489	0.618	0.545	0.912	0.951	1	1	0.958	0.973
819	ZNF410	chr14:73922065-73922206	SE	0.735	0.807	0.787	0.197	0.366	0.265	0.808	0.871	0.836	0.946	0.929	0.873
820	RARS2	chr6:87519582-87519707	SE	1	0.992	0.99	0.599	0.421	0.522	1	1	1	1	1	1
821	AMBRA1	chr11:46512726-46512813	SE	0.872	0.77	0.659	0.131	0.217	0.026	0.927	0.622	0.596	0.428	0.596	0.695
822	ZNF146	chr19:36218121-36218195	SE	0.823	0.846	0.905	0.256	0.324	0.358	0.813	0.759	0.904	0.888	0.744	0.809
823	RBBP8	chr18:22977789-22977887	SE	0.028	0.006	0	0.172	0.253	0.108	0	0	0	0	0	0
824	EXOSC10	chr1:11082687-11082878	SE	0.984	1	0.995	0.72	0.472	0.518	1	1	0.977	1	0.957	0.888
825	GAPVD1	chr9:125335171-125335252	SE	0.101	0.109	0.087	0.619	0.862	0.883	0.111	0.096	0.077	0.088	0.024	0.193
826	FAM49B	chr8:129904498-129904585	SE	0.993	1	1	0.336	0.324	0.487	1	1	1	1	1	1
827	VCPKMT	chr14:50112614-50112719	SE	0.581	0.586	0.576	0.947	0.933	0.955	0.616	0.718	0.495	0.884	0.797	0.797
828	SERPINB9	chr6:2893410-2893553	SE	0.983	1	1	0.725	0.456	0.552	1	1	1	1	1	1
829	ADIPOR2	chr12:1780888-1781076	SE	0.931	1	0.986	0.064	0.033	0.1	1	0.939	1	1	1	1
830	CTDP1	chr18:79728906-79729069	SE	0.76	0.648	0.55	0.113	0.057	0.046	0.567	0.742	0.675	0.569	0.59	0.691
831	AC091551.1	chr18:51051353-51051415	SE	0.02	0.03	0	0.466	0.71	0.395	0.116	0	0.06	0	0	0.047
832	GLRX3	chr10:130159745-130159834	SE	0.005	0.001	0.004	0.325	0.253	0.464	0.003	0	0.004	0	0	0
833	PHKB	chr16:47665941-47666032	SE	1	1	1	0.651	0.445	0.438	0.981	1	0.986	1	0.979	0.976
834	BRAF	chr7:140734616-140734770	SE	0.737	0.679	0.766	0.234	0.264	0.345	0.723	0.633	0.838	0.576	0.53	0.559
835	BRAF	chr7:140808236-140808316	SE	0	0.029	0	0.591	0.605	0.61	0.024	0.091	0.083	0.207	0	0.14
836	RELT	chr11:73392210-73392468	SE	0.911	1	1	0.623	0.463	0.62	1	1	1	1	1	1
837	MRPL49	chr11:65124501-65124652	SE	0.989	0.976	0.983	0.566	0.29	0.585	0.982	0.977	0.968	0.984	1	0.968
838	TROVE2	chr1:193069033-193069634	SE	0.532	0.514	0.478	0.084	0.134	0.155	0.477	0.687	0.633	0.902	0.6	0.514
839	TROVE2	chr1:193069033-193069181	SE	0.511	0.508	0.474	0.081	0.103	0.14	0.493	0.581	0.681	0.883	0.502	0.55
840	MFF	chr2:227330594-227330846	SE	1	0.985	0.968	0.326	0.512	0.383	1	1	1	1	1	0.984
841	MFF	chr2:227330625-227330846	SE	1	0.99	0.979	0.439	0.613	0.525	1	1	1	1	1	0.99
842	TBL1XR1	chr3:177091150-177091180	SE	0	0.007	0.007	0.357	0.455	0.436	0	0	0	0	0	0
843	MGME1	chr20:17975683-17975903	SE	0.731	0.816	0.723	0.148	0.033	0.247	0.715	0.619	0.742	0.901	1	0.853
844	MRTO4	chr1:19257453-19257521	SE	0.994	1	1	0.439	0.408	0.632	0.99	1	1	1	1	0.942
845	TXNDC11	chr16:11733981-11734079	SE	1	0.941	0.945	0.344	0.502	0.168	1	0.981	0.973	1	0.955	1
846	TXNDC11	chr16:11733981-11734079	SE	1	0.986	0.984	0.719	0.663	0.333	0.995	0.995	0.988	0.995	0.988	0.995
847	PIGT	chr20:45418771-45418979	SE	0.849	0.945	0.878	0.336	0.11	0.401	0.917	0.938	0.934	0.9	0.966	0.772
848	SIPA1L1	chr14:71528698-71528740	SE	0	0.112	0.072	0.449	0.466	0.477	0.057	0.176	0.159	0.135	0.053	0.135
849	AK6	chr5:69366502-69366595	SE	0.986	0.992	0.998	0.765	0.428	0.386	0.996	0.993	0.995	1	1	0.991
850	UAP1	chr1:162592731-162592782	SE	0	0.004	0	0.161	0.336	0.167	0	0.003	0.004	0	0.006	0.013
851	ZNRD1	chr6:30061916-30062017	SE	0.981	0.993	0.994	0.222	0.362	0.087	0.964	0.988	0.983	0.966	0.988	1
852	SIN3A	chr15:75400729-75400940	SE	0.986	1	1	0.455	0.311	0.41	1	1	1	1	1	1
853	RELT	chr11:73391143-73391223	SE	0.966	1	1	0.459	0.365	0.352	1	1	1	1	1	1
854	NOTCH2	chr1:119949006-119949126	SE	0.927	1	1	0.317	0.137	0.199	1	0.965	1	1	1	1
855	AASDHPPT	chr11:106090556-106090678	SE	0.987	1	0.98	0.606	0.629	0.462	1	0.993	0.991	0.978	1	0.988
856	NOP58	chr2:202295673-202295837	SE	0.954	0.989	0.974	0.563	0.279	0.388	0.956	0.96	0.97	0.939	1	0.947
857	NOP58	chr2:202278211-202278329	SE	0.918	1	0.961	0.107	0.107	0.074	1	1	1	0.737	1	1
858	RTCA	chr1:100267165-100267245	SE	0.012	0.004	0.007	0.346	0.303	0.229	0.018	0	0	0	0.009	0
859	MRPS6	chr21:34102834-34102908	SE	0.033	0.052	0.028	0.459	0.606	0.551	0.027	0.036	0.031	0.016	0.01	0.058
860	RTCA	chr1:100274823-100274965	SE	0.952	0.974	0.977	0.551	0.349	0.378	1	0.945	0.951	0.957	0.963	0.954
861	VMP1	chr17:59738836-59738947	SE	0.972	0.976	0.982	0.253	0.32	0.454	0.972	1	0.976	1	0.965	0.966
862	NDUFAF5	chr20:13801817-13801873	SE	0.006	0.023	0.076	0.211	0.211	0.158	0.017	0.06	0.132	0	0	0.022
863	NDUFAF5	chr20:13814417-13814515	SE	0.182	0.214	0.165	0.957	0.976	0.95	0.117	0.175	0.182	0.048	0.22	0.32
864	NDUFAF5	chr20:13816462-13816546	SE	1	1	1	0.698	0.498	0.533	0.96	1	0.954	1	1	0.938
865	PTBP1	chr19:805491-805569	SE	0.891	0.881	0.808	0.211	0.208	0.397	0.9	0.879	0.839	0.89	0.893	0.634
866	DPP9	chr19:4683189-4683324	SE	0.074	0.014	0.035	0.25	0.231	0.368	0.155	0.124	0.057	0.046	0.042	0.244
867	NSUN4	chr1:46346920-46347075	SE	0.911	0.901	0.916	0.219	0.212	0.353	0.929	0.945	0.913	0.954	1	0.721
868	VMP1	chr17:59737452-59737543	SE	0.957	0.964	0.978	0.248	0.145	0.409	0.959	1	0.965	1	0.951	0.959
869	FAM49B	chr8:129880375-129880458	SE	0.515	0.431	0.331	0	0	0	0.079	0.097	0	0	0	0.149
870	SECISBP2	chr9:89339863-89339953	SE	0.975	0.917	1	0.28	0.349	0.327	0.92	0.943	0.952	0.982	0.896	0.925
871	DLST	chr14:74894311-74894409	SE	0.991	0.998	0.997	0.535	0.456	0.551	0.909	0.98	0.991	1	1	0.947
872	LRRFIP1	chr2:237708543-237708630	SE	0.974	0.987	0.968	0.628	0.501	0.518	1	1	1	1	1	1
873	HIPK3	chr11:33348521-33348818	SE	0.963	1	1	0.49	0.48	0.562	1	1	1	1	1	1
874	CCNDBP1	chr15:43190054-43190151	SE	0.903	0.903	0.934	0.058	0.111	0.065	0.959	0.948	0.963	0.931	0.932	0.926
875	AC079781.5	chr7:97872350-97872449	SE	1	1	0.995	0.546	0.578	0.445	1	1	1	1	0.979	0.964
876	CRLS1	chr20:6028671-6028725	SE	0.005	0.01	0.01	0.355	0.662	0.34	0	0.026	0.006	0	0.01	0.012
877	MDH1	chr2:63594487-63594586	SE	0.978	0.994	0.981	0.586	0.356	0.56	0.997	0.99	0.996	0.978	1	1
878	PPP2R2D	chr10:131911561-131912598	SE	0.003	0.003	0	0.292	0.263	0.24	0	0	0	0.014	0	0.014
879	CARD19	chr9:93111878-93111938	SE	0.958	0.982	0.968	0.217	0.218	0.22	0.781	0.844	0.889	0.851	0.943	0.92
880	SECISBP2	chr9:89334024-89334155	SE	0.135	0.032	0.096	1	0.717	1	0.141	0.022	0	0	0.056	0.195
881	TIMM17B	chrX:48895351-48895972	SE	0.023	0.022	0.015	0.161	0.145	0.258	0.013	0.027	0.02	0.036	0.04	0.033
882	FAM49B	chr8:129970942-129970995	SE	0.994	1	1	0.539	0.518	0.68	1	1	1	1	1	1
883	GCN1	chr12:120144638-120144835	SE	1	0.994	0.989	0.529	0.471	0.74	0.927	0.976	0.992	0.968	1	0.951
884	GCN1	chr12:120138322-120138415	SE	0.994	1	1	0.543	0.537	0.528	0.979	1	0.988	1	1	1
885	URI1	chr19:29971192-29971227	SE	0.661	0.77	0.772	0.065	0.051	0.075	0.575	0.753	0.69	0.899	0.846	0.887
886	TRAPPC2L	chr16:88859344-88859750	SE	0.94	0.983	0.938	0.511	0.447	0.667	0.952	0.981	0.975	0.966	1	0.975
887	ZNF107	chr7:64691864-64691960	SE	1	1	0.901	0.245	0.523	0.486	1	0.914	1	1	1	1
888	ADAM9	chr8:39082967-39083073	SE	0.95	1	0.986	0.6	0.281	0.468	0.672	0.901	0.936	0.936	1	1
889	POLB	chr8:42361095-42361202	SE	0.014	0.007	0.036	0.72	0.672	0.709	0.025	0.012	0.048	0.011	0.008	0.019
890	XPNPEP1	chr10:109870730-109870904	SE	0.907	1	0.984	0.227	0.305	0.422	1	1	0.972	0.973	1	1
891	RBM33	chr7:155763808-155764018	SE	0.974	1	0.945	0.506	0.442	0.576	1	0.909	0.965	1	1	0.967
892	ZFAND5	chr9:72363469-72363606	SE	0.616	0.673	0.669	0.181	0.13	0.165	0.563	0.641	0.688	0.779	0.638	0.745
893	BPTF	chr17:67963332-67963506	SE	0.422	0.575	0.571	0.063	0.095	0.065	0.609	0.629	0.497	0.371	0.657	0.594
894	TEX22	chr14:105449358-105449409	SE	0.3	0.338	0.319	0.704	0.696	0.74	0.678	0.413	0.544	0.648	0.354	0.418
895	RIPOR2	chr6:24839090-24839272	SE	1	1	0.98	0.359	0.231	0.635	0.963	1	1	1	1	1
896	CASP8	chr2:201272897-201272942	SE	0.712	0.685	0.614	0.972	0.981	0.978	0.693	0.642	0.581	0.606	0.649	0.688
897	CASP8	chr2:201272897-201272942	SE	0.593	0.708	0.701	0.947	0.946	0.949	0.755	0.755	0.501	0.617	0.84	0.629
898	SPINDOC	chr11:63818526-63818652	SE	0.886	0.926	0.9	0.459	0.487	0.508	0.975	0.935	0.938	0.97	1	0.969
899	TLE4	chr9:79649819-79649858	SE	0	0.054	0	0.795	0.674	0.743	0	0.07	0.018	0	0	0.045
900	NOL6	chr9:33466568-33466709	SE	0.986	1	0.935	0.455	0.474	0.467	1	1	1	0.97	1	1
901	TLE4	chr9:79649819-79649858	SE	0	0.2	0.117	0.96	0.908	1	0	0.209	0.284	0.081	0	0.117
902	ANXA7	chr10:73396043-73396109	SE	0.006	0.01	0.011	0.174	0.224	0.189	0.002	0.005	0.002	0.006	0	0.004
903	PSMA6	chr14:35312862-35313059	SE	0.999	1	0.998	0.33	0.353	0.357	1	0.996	1	1	1	1
904	ZMYND11	chr10:221194-221356	SE	0.803	0.787	0.835	0.245	0.362	0.175	0.865	0.923	0.836	0.81	0.62	0.825
905	MPHOSPH6	chr16:82167539-82167597	SE	0.006	0	0	0.706	0.701	0.812	0.027	0	0	0	0.243	0.032
906	C1orf52	chr1:85258934-85259061	SE	0.229	0.181	0.191	0.726	0.725	0.736	0.386	0.351	0.301	0.619	0.503	0.396
907	SPNS1	chr16:28981900-28982056	SE	0.938	0.914	0.925	0.463	0.572	0.536	0.934	0.905	0.908	0.898	0.917	0.958
908	GAPVD1	chr9:125360527-125360725	SE	1	1	0.976	0.633	0.463	0.58	1	1	1	1	1	1
909	DNAJA1	chr9:33026812-33026990	SE	0.994	0.996	0.995	0.503	0.437	0.488	1	1	1	1	1	1
910	PIK3AP1	chr10:96652697-96652842	SE	0.976	1	0.956	0.401	0.375	0.443	0.877	1	0.971	1	0.792	1
911	RBM5	chr3:50104247-50104308	SE	0.768	0.952	0.908	0.319	0.359	0.392	0.89	0.974	0.955	0.974	0.987	0.944
912	PDE8A	chr15:85090717-85090915	SE	0	0	0	0.912	0.819	0.845		0.393	0.177	0.156	0	0.038
913	PGLS	chr19:17516370-17516474	SE	0.021	0.007	0.013	0.247	0.129	0.201	0	0.01	0.019	0	0	0.093
914	SYNE1	chr6:152130719-152130778	SE	0.938	0.973	0.986	0.339	0.589	0.242	0.815	0.843	0.897	0.919	1	0.948
915	RBM5	chr3:50110378-50110463	SE	0.929	0.962	0.958	0.204	0.149	0.262	0.954	0.96	0.945	0.95	0.949	0.904
916	DENND3	chr8:141144147-141144259	SE	0.897	0.927	0.802	0.151	0.212	0.047	0.923	0.806	0.92	0.68	0.756	0.903
917	SP110	chr2:230202578-230202728	SE	0.973	0.947	0.979	0.337	0.589	0.564	0.966	0.973	0.965	0.952	0.972	0.968
918	BTBD10	chr11:13445023-13445181	SE	0.374	0.321	0.269	0.018	0	0	0.409	0.505	0.615	0.295	0.602	0.262
919	SP110	chr2:230171695-230171767	SE	0.512	0.458	0.546	0	0	0.058	0.545	0.68	0.503	0.721	0.575	0.413
920	FKBP11	chr12:48925045-48925166	SE	0.993	1	0.986	0.715	0.596	0.465	0.996	0.996	0.996	0.998	0.995	0.992
921	METTL23	chr17:76729689-76729794	SE	0.833	0.766	0.742	0.158	0.243	0.217	0.823	0.656	0.848	0.906	0.846	0.744
922	PSD4	chr2:113192379-113192589	SE	0.979	0.993	0.973	0.394	0.493	0.676	1	0.951	0.979	0.987	1	0.963
923	SNX13	chr7:17897843-17897884	SE	0	0.036	0.023	0.728	1	0.896	0	0	0	0	0	0
924	RASSF5	chr1:206585179-206585295	SE	0.899	0.938	0.919	0.445	0.353	0.417	0.864	0.844	0.909	0.877	0.92	0.851
925	TNIP2	chr4:2744696-2744945	SE	0.849	0.918	0.84	0.201	0.179	0.369	0.871	0.86	0.892	1	1	0.825
926	INTS6L	chrX:135570435-135570546	SE	0.818	0.751	0.738	0.129	0.025	0.232	0.838	0.815	0.697	1	0.852	0.939
927	RBM5	chr3:50100531-50100605	SE	0.759	0.921	0.864	0.11	0.129	0.126	0.679	0.858	0.887	0.673	1	0.661
928	PTPRJ	chr11:48121002-48121266	SE	1	0.978	1	0.402	0.415	0.553	1	1	1	1	1	1
929	SLC30A5	chr5:69117238-69117396	SE	1	1	0.991	0.362	0	0.448	0.952	1	0.992	1	1	0.987
930	SLC30A5	chr5:69100806-69100929	SE	0.936	0.94	0.865	0.256	0.34	0.389	0.888	0.847	0.891	0.917	0.953	0.894
931	MRPL9	chr1:151762989-151763146	SE	0.997	0.997	1	0.687	0.507	0.478	1	0.988	1	1	1	1
932	MRPL9	chr1:151762949-151763146	SE	0.991	0.989	1	0.522	0.372	0.313	1	0.955	1	1	1	1
933	MRPL9	chr1:151761450-151761552	SE	0.918	0.926	0.928	0.504	0.515	0.559	0.876	0.83	0.893	0.948	0.989	0.875
934	XRN2	chr20:21328558-21328670	SE	0.993	1	1	0.472	0.497	0.523	1	1	1	1	1	1
935	FZD6	chr8:103328267-103328416	SE	0.977	1	1	0	0.077	0	0.892	1	1	1	1	1
936	IQCB1	chr3:121788283-121788432	SE	0.829	0.925	0.892	0.328	0.492	0.354	0.873	0.822	0.925	0.835	0.942	0.867
937	RNH1	chr11:504823-504996	SE	0.522	0.462	0.443	0.037	0.031	0.054	0.226	0.256	0.393	0.153	0.291	0.161
938	PDCD11	chr10:103432128-103432234	SE	1	1	0.987	0.637	0.242	0.454	1	1	1	1	1	1
939	RPL18A	chr19:17861292-17861307	SE	0.446	0.614	0.621	0.028	0.088	0.077	0.343	0.417	0.349	0.522	0.254	0.055
940	INTS14	chr15:65607301-65607442	SE	0.785	0.896	0.914	0.031	0	0.103	0.866	1	1	1	1	0.783
941	INTS14	chr15:65607158-65607442	SE	0.864	0.946	0.949	0.163	0.147	0.277	0.92	1	1	1	1	0.871
942	INTS14	chr15:65607158-65607425	SE	0.825	0.934	0.933	0.152	0.152	0.242	0.888	1	1	1	1	0.824
943	MED13	chr17:61955679-61955838	SE	1	0.974	0.962	0.593	0.542	0.573	1	0.973	0.983	0.95	0.942	0.897
944	SSH1	chr12:108802321-108802368	SE	0.82	0.889	0.907	0.248	0.395	0.241	0.901	0.774	0.815	0.879	1	0.458
945	ELMSAN1	chr14:73721296-73721509	SE	0.95	0.983	0.968	0.379	0.347	0.405	0.788	0.905	0.884	1	1	1
946	SLC12A6	chr15:34257641-34257788	SE	0.861	0.97	0.911	0.208	0.202	0.247	0.964	1	0.961	0.975	1	0.975
947	PLSCR1	chr3:146521543-146521701	SE	1	1	1	0.032	0.041	0	0.981	0.979	0.978	0.989	0.959	0.902
948	PSMD12	chr17:67361094-67361261	SE	0.005	0.006	0.016	0.181	0.403	0.34	0	0.009	0	0.029	0.013	0
949	SLC12A6	chr15:34242101-34242221	SE	1	1	1	0.586	0.518	0.535	0.982	1	0.983	0.986	1	1
950	ALG6	chr1:63411681-63411806	SE	0.008	0	0.012	1	1	0.75	0	0	0	0	0	0
951	ZNF706	chr8:101202332-101202452	SE	0.023	0.028	0.035	0.294	0.413	0.627	0.05	0.037	0.037	0.059	0.032	0.052
952	IL6ST	chr5:55959625-55959671	SE	0.043	0.109	0.025	0.625	0.544	0.652	0.072	0.08	0.126	0.031	0.042	0.157
953	GPATCH4	chr1:156598420-156598494	SE	0.955	0.986	0.989	0.49	0.38	0.262	1	1	0.976	1	1	0.922
954	PDS5A	chr4:39866860-39867015	SE	1	0.989	0.991	0.349	0.371	0.477	1	0.938	0.966	1	0.952	1
955	CCZ1B	chr7:6819765-6819941	SE	0.987	0.992	0.948	0.496	0.58	0.678	0.812	1	0.974	1	1	1
956	BCL9L	chr11:118903235-118903452	SE	1	1	0.927	0.329	0.235	0.214	1	1	1	1	1	1
957	TAPBP	chr6:33304127-33304217	SE	1	0.989	0.971	0.594	0.378	0.513	0.981	0.985	0.992	0.983	0.976	1
958	NIPBL	chr5:37000372-37000570	SE	1	0.944	0.985	0.295	0.393	0.239	1	0.932	1	0.945	0.933	1
959	CYTH1	chr17:78702537-78702604	SE	0.991	1	1	0.302	0.25	0.336	0.997	1	1	1	0.993	1
960	ERBIN	chr5:66072168-66072291	SE	0.066	0.062	0.082	0.509	0.429	0.534	0.049	0.081	0.088	0.09	0.025	0.06
961	ERBIN	chr5:66075023-66075230	SE	0.92	0.889	0.876	0.469	0.511	0.454	0.75	0.71	0.84	0.785	0.793	0.737
962	CCDC174	chr3:14667423-14667518	SE	0.951	1	0.966	0.369	0.061	0.088	0.828	0.902	0.978	0.84	0.865	0.874
963	CCDC174	chr3:14668048-14668181	SE	1	1	0.973	0.378	0.387	0.479	1	0.965	1	1	1	1
964	HNRNPA3	chr2:177217704-177217845	SE	0.949	0.953	0.952	0.229	0.16	0.189	0.96	0.952	0.976	0.978	0.984	0.988
965	SMARCC2	chr12:56171678-56171937	SE	0.94	0.975	0.99	0.312	0.216	0.404	0.967	1	0.963	0.957	1	0.934
966	NFE2L1	chr17:48057031-48057121	SE	0.455	0.494	0.499	0.024	0.008	0.035	0.409	0.387	0.433	0.348	0.414	0.434
967	UPRT	chrX:75294562-75294620	SE	0.185	0.055	0.117	0.698	0.963	0.835	0.064	0.081	0.022	0.113	0.037	0.126
968	IRF4	chr6:398827-398935	SE	0.99	0.998	0.994	0.665	0.45	0.319	0.988	0.989	0.985	0.997	0.994	0.992
969	IRF4	chr6:393097-393368	SE	0.934	0.971	0.972	0.071	0.07	0.118	0.899	0.928	0.962	0.944	0.97	0.985
970	WARS	chr14:100375282-100375403	SE	0.552	0.66	0.597	0.206	0.106	0.156	0.432	0.457	0.674	0.286	0.274	0.311
971	SEPT2	chr2:241335321-241335351	SE	0	0	0.002	0.171	0.22	0.078	0	0.002	0.005	0	0	0.006
972	SEPT2	chr2:241335958-241336098	SE	1	1	1	0.726	0.393	0.584	0.994	1	0.994	0.99	1	1
973	DNAJC19	chr3:180986997-180987022	SE	0.708	0.78	0.707	0.033	0.044	0.054	0.584	0.7	0.833	0.521	0.407	0.593
974	STK4	chr20:45053085-45053180	SE	0.067	0.062	0.051	0.473	0.64	0.515	0.034	0.022	0.026	0.004	0.011	0.046
975	SHLD2	chr10:87175888-87176095	SE	0.534	0.724	0.589	0.12	0.209	0.189	0.71	0.689	0.528	0.555	0.685	0.59
976	WARS	chr14:100375282-100375406	SE	0.57	0.662	0.598	0.204	0.135	0.196	0.468	0.472	0.674	0.335	0.303	0.319
977	PACSIN2	chr22:42876887-42877010	SE	0.967	0.962	0.95	0.423	0.216	0.504	1	0.938	1	0.911	0.949	1
978	PPIL2	chr22:21670263-21670376	SE	0.015	0.019	0.036	0.873	1	0.674	0.072	0.052	0.019	0	0.051	0.014
979	SCYL2	chr12:100327184-100327234	SE	0.038	0	0	0.246	0.36	0.333	0	0	0	0	0	0
980	ARHGEF2	chr1:155965630-155965760	SE	0.909	0.962	0.951	0.218	0.176	0.332	0.909	0.889	0.937	0.911	0.977	0.821
981	HIPK1	chr1:113954650-113954770	SE	0.984	1	0.987	0.468	0.503	0.51	1	1	0.979	0.961	1	0.957
982	HERC1	chr15:63623724-63623890	SE	0.81	0.976	0.961	0.356	0.278	0.351	0.886	0.914	1	0.925	1	1
983	TIMM23B	chr10:49943234-49943358	SE	0.583	0.429	0.488	0.057	0.071	0.069	0.451	0.354	0.267	0.215	0.112	0.426
984	HDAC5	chr17:44080106-44080225	SE	1	0.977	1	0.534	0.482	0.468	1	1	1	1	1	1
985	UBE4B	chr1:10158355-10158482	SE	1	0.993	1	0.495	0.52	0.48	1	1	1	1	0.974	1
986	AGTPBP1	chr9:85588297-85588478	SE	0.977	1	0.987	0.683	0.452	0.63	1	1	1	1	1	1
987	HMGN1	chr21:39347378-39347483	SE	0.774	0.774	0.761	0.057	0.026	0.03	0.595	0.733	0.502	0.638	0.579	0.686
988	HMGN1	chr21:39345829-39347292	SE	0.168	0.101	0.124	0.939	0.901	0.931	0.4	0.157	0.213	0.109	0.152	0.269
989	HMGN1	chr21:39345829-39345958	SE	0.544	0.384	0.464	0.989	0.982	0.987	0.786	0.481	0.589	0.423	0.492	0.675
990	HERC1	chr15:63635960-63636142	SE	0.967	1	1	0.492	0.44	0.544	1	1	1	1	1	1
991	HADH	chr4:108027938-108028069	SE	0.023	0.004	0.019	0.411	0.143	0.461	0.063	0.011	0	0.02	0.011	0.066
992	TP53BP1	chr15:43446765-43446914	SE	0	0.046	0.045	0.819	1	0.915	0	0	0	0	0.143	0.044
993	TP53BP1	chr15:43421024-43421174	SE	1	1	0.905	0.371	0.397	0.28	1	0.944	0.967	1	1	0.829
994	CARM1	chr19:10908549-10908747	SE	0	0	0.005	0.239	0.283	0.126	0.048	0.052	0	0.009	0	0.077
995	CYLD	chr16:50744729-50744866	SE	0.478	0.407	0.455	0.018	0.021	0.046	0.484	0.367	0.41	0.525	0.615	0.473
996	CYLD	chr16:50744729-50744866	SE	0.906	0.929	1	0.077	0	0.027	1	1	0.839	0.893	1	1
997	GMPPB	chr3:49722595-49722754	SE	0.995	1	0.973	0.403	0.444	0.272	1	1	1	1	0.986	0.991
998	ATAD2	chr8:123337624-123337821	SE	0.989	1	1	0.198	0.23	0.095	1	1	1	1	1	1
999	PDK1	chr2:172564502-172564687	SE	0.992	0.99	0.985	0.472	0.472	0.368	1	0.995	1	0.991	0.994	0.965
1000	PDK1	chr2:172562740-172562800	SE	0.245	0.301	0.179	0.957	0.915	0.847	0.31	0.302	0.267	0.323	0.318	0.313
1001	CPSF7	chr11:61420469-61420530	SE	0.895	0.909	0.965	0.372	0.552	0.464	0.973	0.974	0.945	0.907	1	0.861
1002	BZW2	chr7:16685904-16686040	SE	0.978	0.987	0.975	0.63	0.512	0.647	1	1	1	1	1	1
1003	BZW2	chr7:16685923-16686040	SE	0.959	0.972	0.955	0.477	0.282	0.36	1	1	1	1	1	1
1004	WDR77	chr1:111441498-111441604	SE	0.055	0.062	0.042	0.712	0.652	0.76	0.017	0.064	0.083	0.079	0.043	0.051
1005	TMEM189	chr20:50130864-50130947	SE	1	0.98	1	0.483	0.411	0.648	0.811	0.896	0.972	1	1	1
1006	SRSF3	chr6:36599820-36600276	SE	0.026	0.02	0.032	0.248	0.327	0.212	0.07	0.051	0.044	0.082	0.046	0.136
1007	SENP5	chr3:196923413-196923551	SE	0.951	0.935	0.955	0.284	0.275	0.11	1	0.899	1	1	1	1
1008	MIS18BP1	chr14:45242033-45242518	SE	1	0.976	0.942	0.461	0.335	0.486	0.92	1	0.961	1	1	0.959
1009	SLC5A6	chr2:27212019-27212146	SE	1	0.88	0.944	0.383	0.34	0.301	1	1	1	1	1	1
1010	MIS18BP1	chr14:45232508-45232627	SE	0.041	0.004	0.013	0.237	0.293	0.363	0.102	0.043	0.03	0.035	0	0.08
1011	MIS18BP1	chr14:45223917-45224746	SE	0.951	1	1	0.355	0.274	0.306	1	1	1	1	1	1
1012	SLC5A6	chr2:27206482-27206534	SE	0.991	1	0.979	0.514	0.524	0.449	0.886	1	0.975	1	1	0.951
1013	CELF1	chr11:47477296-47477425	SE	1	0.991	0.991	0.568	0.597	0.387	0.976	0.98	1	0.969	1	1
1014	SLC5A6	chr2:27201349-27201453	SE	0.981	1	1	0.352	0.205	0.255	0.97	0.97	1	1	1	1
1015	MTF2	chr1:93129277-93129448	SE	0.755	0.769	0.764	0.302	0.328	0.192	0.7	0.568	0.864	0.84	0.833	0.745
1016	MTF2	chr1:93120548-93120672	SE	0.951	0.993	0.992	0.248	0.126	0.168	1	1	0.98	1	1	0.96
1017	SENP5	chr3:196927795-196927879	SE	1	0.983	0.973	0.478	0.552	0.436	0.964	1	1	1	0.676	1
1018	ANKRD12	chr18:9204475-9204544	SE	0.507	0.528	0.484	0.947	0.936	0.931	0.412	0.378	0.355	0.524	0.368	0.361
1019	PASK	chr2:241108466-241108807	SE	0.01	0	0	0.37	0.522	0.508	0	0.058	0.023	0	0.234	0
1020	GFM2	chr5:74730259-74730398	SE	0.931	0.943	0.924	0.264	0.24	0.327	0.902	0.981	0.93	0.944	0.902	0.78
1021	RFC1	chr4:39323339-39323417	SE	0.976	0.982	0.984	0.55	0.523	0.595	1	0.961	0.97	0.951	1	0.983
1022	C2CD5	chr12:22472285-22472347	SE	0.892	1	0.992	0.272	0.242	0.273	0.914	0.946	0.98	0.955	0.919	0.937
1023	TARS2	chr1:150504631-150504733	SE	0.985	0.952	0.915	0.026	0	0.051	0.883	0.961	0.869	0.822	1	0.806
1024	TARS2	chr1:150496809-150496908	SE	0.653	0.782	0.729	0.016	0.287	0.076	0.884	0.745	0.741	0.475	0.624	0.465
1025	TARS2	chr1:150491597-150491662	SE	1	1	0.977	0.571	0.411	0.511	1	0.93	0.977	0.867	1	1
1026	MTRR	chr5:7873372-7873526	SE	0.471	0.561	0.482	0.026	0.073	0.026	0.645	0.713	0.68	0.673	0.717	0.622
1027	MTRR	chr5:7873372-7873512	SE	0.285	0.427	0.302	0	0.045	0.009	0.502	0.537	0.506	0.471	0.567	0.514
1028	ACO2	chr22:41499725-41499862	SE	0.993	0.994	0.993	0.571	0.555	0.641	0.973	1	0.997	0.991	1	0.993
1029	CD46	chr1:207790252-207790345	SE	0.253	0.241	0.284	0.674	0.698	0.599	0.213	0.254	0.227	0.213	0.16	0.274
1030	CD46	chr1:207767606-207767651	SE	0.054	0.051	0.037	0.255	0.351	0.237	0.049	0.071	0.032	0.028	0.014	0.083
1031	RPAIN	chr17:5426235-5426299	SE	0.934	0.949	0.899	0.253	0.195	0.378	0.839	0.933	0.844	0.7	0.883	0.797
1032	SHC1	chr1:154965542-154965781	SE	0.98	1	1	0.382	0.188	0.371	1	0.968	0.985	1	1	0.975
1033	GFM2	chr5:74738501-74738642	SE	0.918	0.947	0.922	0.012	0.123	0.279	1	0.914	0.949	1	1	0.976
1034	AHCTF1	chr1:246843794-246843928	SE	0.949	0.959	0.945	0.229	0.287	0.332	0.915	0.906	0.841	0.857	0.9	0.922
1035	KIAA0100	chr17:28628264-28628559	SE	0.991	0.994	0.989	0.441	0.346	0.462	0.975	0.93	0.947	0.97	1	0.883
1036	NFU1	chr2:69423581-69423717	SE	0.959	0.964	0.979	0.548	0.694	0.436	0.966	0.936	0.962	0.975	0.987	0.956
1037	RPS27L	chr15:63156786-63156973	SE	0.002	0.002	0.002	0.205	0.308	0.227	0.002	0.002	0.003	0.003	0.002	0.002
1038	NUBP2	chr16:1786536-1786955	SE	0.954	0.92	0.89	0.308	0.442	0.358	1	1	0.98	1	0.849	1
1039	PTK2B	chr8:27445793-27445919	SE	0.096	0.043	0.067	0.263	0.297	0.371	0.085	0.106	0.081	0.144	0.185	0.138
1040	RPS6KB2	chr11:67433125-67433216	SE	0.979	0.982	0.971	0.471	0.609	0.644	0.987	0.984	0.989	0.974	0.979	0.963
1041	RPS6KB2	chr11:67431367-67431515	SE	1	0.995	1	0.166	0.736	0.521	1	1	1	1	1	1
1042	ABLIM1	chr10:114447879-114448020	SE	0.951	1	0.937	0.143	0.125	0.127	1	1	1	0.907	1	1
1043	TENT4A	chr5:6743711-6743840	SE	1	0.918	0.932	0.367	0.273	0.237	0.962	0.958	0.969	0.953	1	0.926
1044	MIS12	chr17:5488195-5488589	SE	0.335	0.599	0.422	0.031	0.034	0.012	0.158	0.259	0.296	0.372	0.294	0.268
1045	NAA60	chr16:3447481-3447620	SE	1	0.893	0.675	0	0	0.115	0.178	0.565	0.409	0.609	0.645	0.409
1046	GLOD4	chr17:770420-770507	SE	0.971	0.985	0.982	0.549	0.47	0.686	1	1	1	0.984	1	1
1047	OCIAD2	chr4:48899828-48899925	SE	0.928	0.919	0.918	0.537	0.487	0.515	0.928	0.918	0.903	0.956	0.92	0.913
1048	SH3TC1	chr4:8236277-8236428	SE	0.971	0.942	1	0.384	0.509	0.271	1	1	1	1	0.943	1
1049	SH3TC1	chr4:8216956-8217167	SE	0.866	1	1	0.294	0.246	0.319	0.675	1	0.806	1	1	1
1050	MIGA1	chr1:77860039-77860126	SE	0.947	1	1	0.223	0.123	0.147	1	0.941	1	0.851	1	1
1051	PITPNA	chr17:1561198-1561281	SE	0.006	0.004	0	0.231	0.659	0.525	0	0	0	0	0	0
1052	PLSCR1	chr3:146528613-146528831	SE	0.863	0.951	0.759	0	0.037	0	0.864	0.871	0.876	0.806	0.841	0.734
1053	EHMT2	chr6:31893361-31893662	SE	0.046	0.038	0.021	0.689	0.612	0.571	0.113	0.068	0.006	0.053	0.067	0.054
1054	RABGGTB	chr1:75789158-75789356	SE	0.979	0.978	0.973	0.306	0.377	0.266	0.95	0.96	0.983	0.99	1	0.988
1055	PSMD13	chr11:251819-251936	SE	0.901	0.961	0.975	0.346	0.284	0.263	0.872	0.917	0.957	0.982	0.945	0.989
1056	PSMD13	chr11:251545-251626	SE	0.92	0.972	0.979	0.298	0.25	0.188	0.905	0.933	0.966	0.986	0.953	0.991
1057	UIMC1	chr5:176969600-176969706	SE	0.946	0.929	0.911	0.354	0.494	0.34	0.889	0.899	0.949	0.775	0.931	0.909
1058	UIMC1	chr5:176968554-176969291	SE	0.645	0.647	0.667	0.064	0.05	0.06	0.432	0.524	0.71	0.264	0.65	0.423
1059	CHD8	chr14:21391462-21391642	SE	0.902	1	1	0.344	0.369	0.492	1	0.931	0.887	0.914	0.924	0.868
1060	CHD8	chr14:21454948-21455143	SE	0	0	0.012	0.349	0.292	0.327	0.028	0.024	0	0	0	0.127
1061	MTR	chr1:236861124-236861277	SE	0.953	0.978	0.945	0.519	0.401	0.49	1	0.805	1	1	1	0.944
1062	OCIAD2	chr4:48892771-48892889	SE	0.767	0.918	0.901	0.144	0.077	0.145	0.832	0.86	0.878	0.918	0.871	0.889
1063	RABGGTB	chr1:75789158-75790517	SE	0.991	1	1	0.574	0.494	0.658	1	0.947	0.944	1	1	1
1064	TMBIM6	chr12:49742437-49742607	SE	0.047	0.089	0.056	0.753	0.824	0.799	0.058	0	0.043	0.041	0	0
1065	TMBIM6	chr12:49744412-49744542	SE	0.865	0.768	0.843	0	0	0.031	0.702	1	0.699	0.349	1	1
1066	SACM1L	chr3:45735245-45735373	SE	1	1	1	0.73	0.497	0.35	0.896	1	0.977	0.979	1	0.976
1067	RWDD3	chr1:95246541-95246657	SE	0.967	1	0.867	0.571	0.586	0.612	0.932	1	0.968	1	1	0.977
1068	KIN	chr10:7783080-7783175	SE	0.966	0.978	0.921	0.166	0.162	0.154	0.905	0.926	0.89	1	1	0.941
1069	CCT5	chr5:10262480-10262618	SE	0.997	1	1	0.571	0.446	0.676	1	1	1	1	1	1
1070	RABL3	chr3:120738526-120738667	SE	0.025	0.019	0.038	0.38	0.224	0.396	0.013	0.058	0.008	0	0.033	0.029
1071	RABL3	chr3:120738549-120738667	SE	0.014	0.01	0.03	0.298	0.225	0.289	0.014	0.032	0	0	0	0.031
1072	CCT5	chr5:10254765-10254838	SE	0.987	0.997	0.995	0.43	0.411	0.541	1	1	1	0.971	1	1
1073	PRKDC	chr8:47898469-47898569	SE	1	1	0.99	0.441	0.545	0.412	1	1	0.955	1	1	1
1074	NGLY1	chr3:25720129-25720191	SE	0.715	0.802	0.787	0.453	0.462	0.437	0.884	0.848	0.877	0.928	0.895	0.867
1075	NGLY1	chr3:25732318-25732483	SE	0.675	0.739	0.783	0.028	0.053	0.074	0.775	0.816	0.793	0.88	0.883	0.823
1076	EDRF1	chr10:125729002-125729104	SE	0.814	0.935	0.856	0	0	0.037	0.859	0.559	0.858	0.877	0.889	0.876
1077	NGLY1	chr3:25736003-25736149	SE	0.96	0.976	0.969	0.385	0.418	0.457	1	0.953	0.974	0.961	1	1
1078	NGLY1	chr3:25736308-25737455	SE	1	0.967	1	0.12	0.11	0.179	0.959	1	0.841	1	1	1
1079	YTHDF2	chr1:28742402-28743986	SE	0.415	0.549	0.648	0.977	1	0.964	0.546	0.608	0.648	0.767	0.666	0.406
1080	GGCX	chr2:85560814-85560985	SE	0.712	0.628	0.648	0.076	0.074	0.049	0.531	0.613	0.658	0.555	0.725	0.663
1081	DPM1	chr20:50941128-50941209	SE	0.975	0.849	1	0.098	0.156	0	0.867	1	1	0.82	1	0.937
1082	NFKB1	chr4:102533847-102533885	SE	0.848	0.971	1	0.25	0.251	0.251	1	1	0.889	1	1	1
1083	TENT2	chr5:79649061-79649190	SE	0.975	0.987	0.964	0.409	0.43	0.306	0.967	0.956	0.929	0.95	1	1
1084	TNRC18	chr7:5361593-5361722	SE	0.974	0.881	0.904	0.373	0.305	0.323	1	0.963	0.785	0.811	0.896	1
1085	UBE2Q2	chr15:75877960-75878021	SE	0.968	0.989	1	0.514	0.436	0.484	0.912	1	0.857	1	0.947	0.926
1086	ARL1	chr12:101405843-101405981	SE	0.993	1	1	0.394	0.197	0.138	0.957	0.988	1	1	0.98	1
1087	KBTBD8	chr3:66998980-66999191	SE	0.936	1	1	0.304	0.255	0.349	1	1	1	1	1	1
1088	KBTBD8	chr3:66998980-66999191	SE	0.764	0.886	0.886	0.331	0.235	0.359	0.756	0.848	0.827	0.727	0.893	0.751
1089	YPEL5	chr2:30155849-30155910	SE	0.042	0.034	0.033	0.334	0.381	0.252	0.039	0.039	0.043	0.05	0.074	0.032
1090	ADIPOR1	chr1:202954240-202954307	SE	0.051	0.041	0.016	0.64	0.595	0.712	0.04	0.029	0.007	0.014	0	0.012
1091	TENT2	chr5:79642843-79642910	SE	0.993	1	0.994	0.441	0.299	0.313	1	0.99	1	1	1	1
1092	SAR1A	chr10:70162689-70162759	SE	0.125	0.163	0.118	0.884	0.904	0.891	0.142	0.084	0.038	0.048	0.051	0.132
1093	NFKB1	chr4:102510879-102510949	SE	0.144	0.195	0.127	0.502	0.461	0.437	0.275	0.132	0.163	0.199	0.214	0
1094	YPEL5	chr2:30155814-30155910	SE	0.289	0.16	0.268	0.952	0.973	0.954	0.203	0.212	0.289	0.318	0.379	0.234
1095	DGUOK	chr2:73957124-73957240	SE	0.913	0.851	0.865	0.229	0.184	0.281	0.696	0.683	0.745	0.604	0.693	0.565
1096	FBXW11	chr5:171872871-171872990	SE	0.993	1	0.972	0.388	0.362	0.53	0.978	0.961	0.988	0.986	0.982	0.942
1097	DHX9	chr1:182855576-182855713	SE	0.081	0.019	0.066	0.24	0.324	0.315	0.089	0.099	0.074	0.155	0.084	0.273
1098	FUBP1	chr1:77969021-77969084	SE	0.026	0.031	0.028	0.628	0.576	0.507	0.017	0.038	0.043	0.022	0.054	0.032
1099	XPO1	chr2:61525269-61525333	SE	0.014	0.011	0.011	0.325	0.458	0.245	0.029	0.005	0.014	0.017	0	0.05
1100	CDK4	chr12:57751499-57751659	SE	0.979	0.986	0.97	0	0.065	0	0.981	0.989	0.976	0.96	0.979	1
1101	CDK4	chr12:57751499-57751696	SE	0.977	0.985	0.966	0	0.058	0	0.979	0.988	0.973	0.955	0.978	1
1102	CDK4	chr12:57751499-57751736	SE	1	0.997	0.994	0	0.114	0.249	1	1	1	1	1	1
1103	CDK4	chr12:57751499-57751752	SE	0.973	0.982	0.961	0	0.05	0	0.975	0.986	0.968	0.948	0.973	1
1104	SRRT	chr7:100882764-100883090	SE	0.093	0.004	0.035	0.165	0.264	0.256	0.073	0.077	0.076	0.121	0.043	0.277
1105	TRAPPC11	chr4:183682731-183682825	SE	1	1	0.976	0.48	0.551	0.542	1	1	1	1	1	1
1106	PREP	chr6:105285485-105285580	SE	0.995	1	0.995	0.234	0.434	0.55	1	1	1	1	1	1
1107	SMG5	chr1:156266540-156266678	SE	0.974	1	0.967	0.452	0.394	0.431	0.991	1	0.988	0.954	1	0.958
1108	DDX3X	chrX:41347314-41347454	SE	0.881	0.981	0.976	0.49	0.453	0.609	0.851	0.909	1	0.953	0.984	1
1109	HNRNPA2B1	chr7:26190992-26191128	SE	0.766	0.624	0.69	0.957	0.89	0.976	0.641	0.726	0.625	0.746	0.553	0.96
1110	SMG5	chr1:156266506-156266678	SE	0.943	1	0.925	0.242	0.239	0.257	0.979	1	0.972	0.893	1	0.908
1111	XPO7	chr8:21990810-21990919	SE	0.991	0.975	1	0.165	0.044	0.513	0.937	0.987	0.978	0.98	0.978	1
1112	XPO7	chr8:21971875-21971968	SE	0.966	0.971	0.988	0.331	0.337	0.171	1	1	0.977	1	1	1
1113	XPO7	chr8:21971875-21971941	SE	0.985	0.986	0.994	0.466	0.329	0.148	1	1	0.989	1	1	1
1114	YPEL5	chr2:30148244-30148541	SE	0.68	1	1	0.098	0.061	0.113	0.718	0.602	0.602	0.72	0.421	0.72
1115	RIF1	chr2:151422949-151423042	SE	1	1	0.978	0.106	0	0.236	1	1	1	1	1	1
1116	CYFIP2	chr5:157288611-157288659	SE	0.03	0.063	0.022	0.208	0.178	0.312	0.06	0.008	0.009	0	0	0
1117	SEPT6	chrX:119618712-119618786	SE	1	0.877	0.958	0.163	0	0.087	0.958	0.97	1	1	1	1
1118	HNRNPH1	chr5:179619268-179619407	SE	0.877	0.956	0.925	0.2	0.142	0.286	0.808	0.867	0.902	0.749	0.883	0.474
1119	HNRNPH1	chr5:179619268-179619360	SE	0.807	0.927	0.884	0.145	0.12	0.244	0.722	0.805	0.843	0.651	0.824	0.324
1120	HNRNPA2B1	chr7:26193574-26193694	SE	0.996	0.998	0.996	0.386	0.276	0.349	0.998	0.994	0.997	0.989	1	0.984
1121	RPN2	chr20:37200446-37200494	SE	0.017	0.024	0.023	0.269	0.365	0.289	0.015	0.017	0.013	0.016	0.012	0.015
1122	ZNF568	chr19:36922585-36922846	SE	0.814	1	1	0.03	0	0.035	0.646	1	1	1	1	1
1123	PEX1	chr7:92501889-92502079	SE	1	1	1	0.15	0.306	0.337	1	1	0.898	1	0.907	0.958
1124	PER1	chr17:8145957-8146137	SE	0.927	1	0.864	0.148	0.111	0.1	1	1	1	1	1	1
1125	NBEAL2	chr3:47007240-47007350	SE	0.981	1	1	0.169	0.278	0.321	1	0.902	1	1	1	0.916
1126	NEK7	chr1:198277960-198278069	SE	0.995	1	1	0.053	0.126	0.11	1	0.965	1	1	0.976	0.993
1127	CLINT1	chr5:157790599-157790651	SE	0.044	0.023	0.035	0.929	0.922	0.96	0.158	0.032	0.06	0	0.018	0.034
1128	QPCTL	chr19:45698800-45698900	SE	0.993	1	0.992	0.527	0.286	0.609	0.978	1	1	1	0.985	0.962
1129	HMGCS1	chr5:43298008-43298134	SE	0.965	0.985	0.974	0.237	0.162	0.305	0.891	0.967	0.959	1	0.98	1
1130	KCTD9	chr8:25446079-25446250	SE	0.675	0.813	0.849	0.01	0	0	1	0.859	1	1	1	1
1131	KCTD9	chr8:25446128-25446250	SE	0.711	0.837	0.869	0.012	0	0.015	1	0.878	1	1	1	1
1132	PXK	chr3:58420535-58420568	SE	0.206	0.129	0.166	0.672	0.938	0.731	0	0.023	0.136	0.076	0.147	0.215
1133	AMPD2	chr1:109629799-109629916	SE	1	0.946	1	0.231	0.227	0.553	0.925	0.956	0.969	0.829	1	0.89
1134	AMPD2	chr1:109628642-109628806	SE	0.904	1	0.904	0.446	0.339	0.323	1	1	1	0.921	1	0.972
1135	AMPD2	chr1:109625302-109625433	SE	0.972	0.945	0.979	0.419	0.286	0.461	1	0.951	0.887	1	1	0.949
1136	TSC1	chr9:132925586-132925739	SE	0.944	1	0.966	0.246	0.274	0.179	0.959	0.955	1	0.918	0.925	1
1137	DIABLO	chr12:122209772-122209858	SE	0.073	0.042	0.066	0.483	0.796	0.86	0.048	0.078	0.059	0.064	0.026	0.101
1138	NFS1	chr20:35675044-35675202	SE	0.946	0.907	0.982	0	0.196	0.163	0.872	0.949	1	1	1	0.934
1139	PEX1	chr7:92509328-92509411	SE	1	0.916	0.752	0.088	0	0.09	0.777	0.837	0.843	0.392	0.928	0.449
1140	COPS7B	chr2:231801154-231801207	SE	0.043	0.006	0.008	0.351	0.297	0.578	0.054	0	0.011	0.028	0	0.026
1141	PRRC2A	chr6:31625791-31625871	SE	0.978	1	0.996	0.411	0.356	0.311	0.99	1	0.996	1	0.984	1
1142	COASY	chr17:42564708-42564898	SE	0.87	0.852	0.819	0.066	0.159	0.068	0.859	0.906	0.919	0.962	1	1
1143	QPCTL	chr19:45698781-45698900	SE	0.985	1	0.986	0.323	0.157	0.527	0.956	1	1	1	0.969	0.929
1144	WBP1	chr2:74459437-74459552	SE	0	0.006	0.006	0.418	0.361	0.512	0.019	0.006	0.018	0.026	0.061	0.031
1145	SLC25A13	chr7:96234801-96234917	SE	0.871	0.717	0.857	0.08	0.075	0.02	0.653	0.772	0.861	0.786	1	0.798
1146	GNE	chr9:36236831-36236984	SE	0.971	1	1	0.117	0.105	0.042	1	0.957	0.947	0.952	1	1
1147	PPP2CA	chr5:134200334-134200496	SE	0.991	0.998	0.995	0.355	0.314	0.283	0.993	1	0.998	0.996	1	0.995
1148	NIPA2	chr15:22839654-22839790	SE	0.451	0.426	0.423	0.119	0.078	0.052	0.417	0.589	0.454	0.531	0.382	0.394
1149	KMT2E	chr7:105038125-105038199	SE	0.479	0.458	0.363	0.781	0.831	0.863	0.648	0.46	0.417	0.439	0.354	0.478
1150	KLHL6	chr3:183499589-183499827	SE	0.796	1	0.892	0.153	0.114	0.34	0.971	0.989	0.95	0.984	0.98	0.892
1151	RBM34	chr1:235156594-235156681	SE	0	0	0.004	0.174	0.257	0.222	0	0	0	0	0	0
1152	PRKAG1	chr12:49003756-49003922	SE	1	0.989	0.992	0.617	0.427	0.399	1	1	1	1	1	1
1153	SUCLA2	chr13:47956839-47956878	SE	0.008	0.011	0.017	0.478	0.346	0.284	0.066	0.039	0.024	0.058	0	0
1154	WASHC3	chr12:102050517-102050639	SE	0.003	0.011	0.007	0.453	0.374	0.387	0.017	0.016	0.023	0.012	0.004	0.029
1155	WASHC3	chr12:102019276-102019371	SE	0.003	0	0	0.344	0.234	0.212	0	0.006	0.005	0.004	0	0.003
1156	GZF1	chr20:23367002-23367097	SE	0.902	0.927	0.819	0.352	0.338	0.262	0.907	0.915	0.902	0.902	0.692	0.821
1157	TMEM214	chr2:27039740-27039837	SE	0.995	0.99	0.99	0.611	0.347	0.761	0.928	0.983	0.983	0.967	0.98	0.899
1158	ZNF268	chr12:133193427-133193533	SE	0.578	0.796	0.795	0.095	0.035	0.047	0.439	0.484	0.369	0.763	0.369	0.163
1159	ELK3	chr12:96198025-96198142	SE	0.027	0.03	0.036	0.363	0.33	0.529	0.086	0.062	0.014	0.073	0.014	0.038
1160	LONP2	chr16:48256609-48256741	SE	0.845	0.881	0.927	0.447	0.366	0.475	0.938	0.949	0.955	0.99	0.956	0.919
1161	SRI	chr7:88214794-88214936	SE	0.003	0.002	0.004	0.262	0.174	0.239	0.003	0	0.002	0	0	0
1162	TNIP1	chr5:151080323-151080359	SE	0.014	0.006	0.004	0.505	0.492	0.478	0	0.014	0.006	0	0	0
1163	PRKAG1	chr12:49005742-49005881	SE	0.949	0.95	0.981	0.178	0.193	0.362	0.932	0.934	1	1	1	1
1164	KCTD9	chr8:25444291-25444335	SE	0.806	0.904	0.924	0.049	0.219	0.041	1	0.933	1	1	1	1
1165	LMBR1L	chr12:49102886-49102951	SE	1	1	0.974	0.499	0.333	0.58	1	1	1	1	1	1
1166	TSG101	chr11:18525660-18525702	SE	0.042	0.046	0.033	0.45	0.54	0.276	0.083	0.034	0.066	0	0.047	0.045
1167	TRPM7	chr15:50634381-50634556	SE	1	1	0.989	0.26	0.239	0.311	0.797	1	1	1	1	1
1168	NIPA1	chr15:22814082-22814153	SE	0.277	0.253	0.202	0.918	0.76	1	0.195	0.316	0.37	0.302	0.404	0.424
1169	WAC	chr10:28534233-28534346	SE	0.054	0.025	0.035	0.156	0.139	0.219	0.016	0.037	0	0.015	0.042	0.014
1170	WAC	chr10:28595732-28596041	SE	0.628	0.67	0.615	0.893	0.946	0.957	0.795	0.809	0.766	0.86	0.841	0.857
1171	SNX25	chr4:185351444-185351609	SE	0.841	0.934	0.882	0.402	0.349	0.439	0.89	0.945	0.914	1	0.779	1
1172	STRN4	chr19:46733038-46733236	SE	0.971	1	0.981	0.535	0.505	0.593	1	1	1	1	1	1
1173	CREBBP	chr16:3738558-3738672	SE	1	0.971	0.684	0.112	0.11	0.112	1	1	1	1	1	1
1174	HNRNPM	chr19:8473663-8473708	SE	0.961	0.962	0.956	0.643	0.449	0.551	0.976	0.967	0.944	0.955	0.96	0.975
1175	C12orf49	chr12:116720295-116720447	SE	0.879	0.972	0.975	0.453	0.577	0.256	0.965	0.92	0.891	0.866	1	1
1176	TBC1D15	chr12:71854784-71854853	SE	0.024	0	0	0.223	0.259	0.137	0	0.042	0	0.047	0.054	0.024
1177	CHCHD7	chr8:56216679-56216754	SE	0.035	0.017	0.015	0.292	0.536	0.419	0.016	0.026	0.027	0	0.018	0.021
1178	GIT2	chr12:109951211-109951316	SE	0.883	0.961	0.974	0.558	0.493	0.645	1	0.949	1	0.975	0.975	0.962
1179	RHOH	chr4:40197120-40197300	SE	0.67	0.703	0.591	0.997	1	1	0.862	0.755	0.804	0.884	0.967	0.822
1180	IARS	chr9:92240642-92240691	SE	0.041	0.027	0.04	0.454	0.439	0.421	0.019	0.021	0.033	0.018	0.008	0.053
1181	CTR9	chr11:10761946-10762054	SE	1	0.987	0.954	0.299	0.189	0.123	0.964	0.986	0.986	0.98	1	1
1182	DNAJC8	chr1:28230130-28230252	SE	0.05	0.065	0.045	0.177	0.301	0.264	0.093	0.043	0.013	0.006	0.02	0.036
1183	MAPK1	chr22:21788693-21788808	SE	1	1	0.991	0.559	0.301	0.589	1	1	1	1	1	1
1184	ELL2	chr5:95932631-95932713	SE	0.126	0.237	0.182	0.757	0.756	0.743	0.074	0.16	0.142	0.066	0.146	0.131
1185	AHCYL1	chr1:110020730-110020851	SE	0.916	0.99	0.992	0.044	0	0.279	0.971	0.945	0.975	0.961	1	0.971
1186	SAP30L	chr5:154452455-154452495	SE	0.063	0.097	0.18	0.498	0.568	0.622	0.106	0.116	0.152	0.027	0	0.235
1187	MRPL33	chr2:27774423-27774530	SE	0.685	0.657	0.666	0.166	0.173	0.171	0.61	0.615	0.638	0.583	0.549	0.52
1188	SAP30L	chr5:154452455-154452499	SE	0.156	0.114	0.169	0.627	0.739	0.678	0.138	0.114	0.123	0.162	0.088	0.321
1189	MBNL2	chr13:97366458-97366553	SE	0.234	0.292	0.346	0.914	0.918	0.945	0.281	0.388	0.28	0.4	0.429	0.372
1190	AGPAT5	chr8:6741660-6741751	SE	1	0.995	0.993	0.501	0.332	0.487	1	1	1	1	0.978	0.966
1191	AGPAT5	chr8:6741660-6741751	SE	1	0.988	0.971	0.257	0.237	0.211	1	0.972	1	1	1	1
1192	TMEM161B	chr5:88221673-88221760	SE	0	0	0.054	0.895	1	0.874	0.655	0	0	0		0.24
1193	TMEM161B	chr5:88221673-88221760	SE	0.011	0.009	0	0.876	0.526	0.596	0.101	0	0	0	0	0.066
1194	GTF3A	chr13:27432730-27432804	SE	0.966	0.98	0.967	0.438	0.541	0.633	0.983	0.986	0.977	0.985	0.978	0.984
1195	TMEM161B	chr5:88197668-88197765	SE	0.773	0.756	0.729	0.085	0.132	0.215	0.63	0.789	0.836	0.92	0.736	0.826
1196	NCSTN	chr1:160351287-160351372	SE	0.951	0.982	0.991	0.484	0.657	0.533	0.989	0.959	0.976	0.991	1	0.98
1197	NAP1L4	chr11:2954300-2954410	SE	0.006	0.003	0.005	0.17	0.333	0.204	0.002	0	0.002	0.018	0.003	0.013
1198	VPS26C	chr21:37240495-37240639	SE	0.924	0.924	0.979	0.308	0.355	0.244	1	0.968	0.913	1	0.881	0.941
1199	MRPS17	chr7:55953178-55953318	SE	0.991	0.98	0.979	0.341	0.42	0.383	0.952	0.976	1	1	1	1
1200	SNRNP70	chr19:49102113-49103587	SE	0.013	0.002	0.005	0.052	0.203	0.248	0.124	0.045	0.02	0.102	0.029	0.398
1201	FBXW7	chr4:152412479-152412529	SE	0.419	0.55	0.441	0.054	0	0.063	0.497	0.522	0.553	0.648	0.592	0.527
1202	THAP9-AS1	chr4:82895691-82895774	SE	0.973	0.939	0.922	0.3	0.269	0.345	0.799	0.889	0.908	0.866	0.772	0.909
1203	EXOSC7	chr3:45007419-45007575	SE	0.994	1	1	0.593	0.424	0.501	1	1	1	1	1	1
1204	IFNAR2	chr21:33260596-33260727	SE	0.956	0.966	0.968	0.564	0.557	0.505	0.959	0.964	0.982	0.954	0.985	0.962
1205	NFYB	chr12:104131753-104131838	SE	0.065	0.059	0.108	0.758	0.846	0.693	0.086	0.178	0.113	0.2	0.18	0.271
1206	THAP9-AS1	chr4:82899712-82899737	SE	0.462	0.152	0.283	0.869	0.884	0.865	0.407	0.3	0.197	0.563	0.3	0.34
1207	TRMU	chr22:46343261-46343368	SE	0.822	0.85	0.885	0.336	0.383	0.438	0.854	0.705	0.597	0.851	0.539	0.518
1208	SRSF11	chr1:70231858-70231975	SE	0.184	0.032	0.099	0.271	0.38	0.343	0.179	0.143	0.051	0.141	0.12	0.468
1209	SRSF11	chr1:70231094-70231203	SE	0.036	0.007	0.012	0.169	0.257	0.216	0.038	0.041	0.014	0.029	0.058	0.167
1210	SRSF11	chr1:70222765-70222798	SE	0.011	0.008	0.002	0.219	0.41	0.201	0	0	0	0.017	0	0.005
1211	FNDC3A	chr13:49191014-49191109	SE	1	1	1	0.539	0.329	0.512	0.974	0.977	1	1	1	0.99
1212	FNDC3A	chr13:49201132-49201229	SE	0.209	0.087	0.065	0.65	0.901	0.785	0.106	0.051	0.085	0.024	0.048	0.096
1213	IFNAR2	chr21:33241839-33241977	SE	0.936	1	0.949	0.115	0.342	0.087	1	0.951	0.945	1	1	0.93
1214	VPS26C	chr21:37233361-37233442	SE	0.969	0.967	0.991	0.565	0.473	0.488	1	0.988	0.961	1	0.953	0.971
1215	UBA1	chrX:47199208-47199377	SE	0.99	0.986	0.991	0.546	0.338	0.482	0.987	0.97	0.997	1	1	1
1216	GBF1	chr10:102369860-102369984	SE	0.992	1	1	0.256	0.127	0.181	0.979	0.986	1	1	1	0.981
1217	GBF1	chr10:102363255-102363396	SE	0.928	0.995	0.966	0.328	0.111	0.346	0.948	0.934	0.941	0.929	0.989	0.928
1218	RSF1	chr11:77700720-77702495	SE	0.892	1	1	0.334	0.248	0.271	1	1	1	1	1	1
1219	SLC4A7	chr3:27409355-27409530	SE	0.851	0.949	0.922	0.062	0.188	0.148	0.914	1	0.917	0.519	1	0.717
1220	FLOT2	chr17:28884224-28884315	SE	0.982	0.991	0.989	0.49	0.565	0.6	0.949	0.898	0.956	0.884	0.949	0.904
1221	FLOT2	chr17:28884224-28884315	SE	1	0.996	1	0.407	0.518	0.392	1	1	0.989	1	1	1
1222	CDK16	chrX:47226278-47226402	SE	0.979	1	0.979	0.337	0.263	0.551	1	0.985	1	1	0.974	0.981
1223	FLOT2	chr17:28888944-28889026	SE	1	0.989	1	0.56	0.585	0.425	1	1	0.982	1	1	1
1224	CXorf38	chrX:40636532-40636712	SE	0.986	1	0.967	0.341	0.429	0.265	1	0.979	1	0.931	1	0.962
1225	NCOA5	chr20:46079386-46079453	SE	0.982	1	0.959	0.556	0.187	0.325	0.818	1	0.942	1	0.931	0.713
1226	CLYBL	chr13:99862990-99863092	SE	0.843	1	0.868	0	0	0	1	1	0.781	0.893	1	0.488
1227	EIF3M	chr11:32588593-32588732	SE	0.039	0.073	0.051	0.81	0.661	0.842	0.051	0.103	0.038	0.094	0.08	0.025
1228	TPP2	chr13:102667757-102667883	SE	0.34	0.635	0.386	0.043	0	0	0.1	0.294	0.372	0.328	0.297	0.122
1229	KIF21B	chr1:201004765-201004933	SE	1	1	0.996	0.562	0.426	0.665	1	1	0.989	1	1	1
1230	TAX1BP1	chr7:27816348-27816394	SE	0.963	0.939	0.939	0.463	0.521	0.444	0.92	0.916	0.862	0.964	0.919	0.843
1231	FAM136A	chr2:70301407-70301603	SE	0.034	0.029	0.004	0.276	0.201	0.213	0.013	0.034	0.06	0.146	0.064	0.096
1232	HNRNPH3	chr10:68337857-68337996	SE	0.862	0.907	0.88	0.048	0.021	0.092	0.769	0.89	0.906	0.83	0.884	0.549
1233	HNRNPH3	chr10:68338502-68338642	SE	0.993	0.996	0.977	0.121	0.248	0.273	0.953	0.969	0.96	0.983	1	1
1234	HNRNPH3	chr10:68338502-68338687	SE	0.994	0.996	0.983	0.053	0.144	0.148	0.958	0.975	0.976	0.986	1	1
1235	OXCT1	chr5:41794676-41794749	SE	0.991	0.998	1	0.627	0.45	0.574	1	1	0.985	0.944	0.939	0.82
1236	CHD1L	chr1:147270931-147271005	SE	0.899	0.957	0.955	0.512	0.561	0.586	0.929	0.818	1	0.919	1	0.954
1237	SMC5	chr9:70346604-70346649	SE	0.617	0.617	0.658	1	1	0.985	0.905	0.872	0.857	0.882	0.852	0.881
1238	DDX3X	chrX:41337690-41339083	SE	0.834	0.981	1	0.235	0.172	0.351	1	0.859	0.829	0.9	1	0.913
1239	MED30	chr8:117530722-117530827	SE	0.954	0.927	0.943	0.495	0.415	0.512	0.914	0.94	0.964	0.941	0.972	0.954
1240	KLHL12	chr1:202894183-202894282	SE	0.986	1	0.986	0.427	0.341	0.311	1	0.934	1	1	1	1
1241	AC069281.2	chr7:100577272-100577389	SE	1	0.981	0.961	0.44	0.529	0.727	0.924	0.969	1	0.912	1	1
1242	COPS8	chr2:237089861-237089994	SE	0.972	0.989	0.997	0.625	0.528	0.377	0.967	1	1	0.966	1	0.989
1243	COPS8	chr2:237087126-237087197	SE	0.997	0.995	1	0.321	0.185	0.237	1	1	1	1	1	1
1244	YARS	chr1:32797591-32797638	SE	0.018	0.01	0.018	0.122	0.337	0.294	0.023	0.008	0.011	0.024	0	0.062
1245	GTF2I	chr7:74714856-74714916	SE	0.075	0.108	0.076	0.362	0.283	0.292	0.027	0.093	0.058	0.062	0.058	0.038
1246	MIOS	chr7:7594979-7595132	SE	0.984	0.985	0.958	0.466	0.447	0.645	1	1	1	1	1	1
1247	MIOS	chr7:7585635-7585805	SE	0.94	1	0.964	0.547	0.597	0.492	1	1	1	1	1	1
1248	GEMIN7	chr19:45079906-45080029	SE	0.919	0.896	0.879	0.289	0.416	0.512	0.905	0.949	0.879	0.834	0.856	0.829
1249	STAMBPL1	chr10:88913100-88913458	SE	0.867	0.925	0.964	0.202	0.307	0.045	0.682	0.819	0.943	0.918	1	0.773
1250	USP10	chr16:84733052-84733105	SE	0.065	0.087	0.048	0.821	0.694	0.719	0.102	0.068	0.085	0	0	0.104
1251	FKBP4	chr12:2797137-2797282	SE	0.993	1	0.997	0.139	0.604	0.361	0.94	1	1	0.95	0.985	1
1252	SUGP2	chr19:18998923-18998985	SE	0.075	0.008	0.011	0.239	0.227	0.263	0.07	0.052	0.057	0.065	0.02	0.142
1253	HCFC1	chrX:153961541-153961648	SE	0.974	0.991	1	0.555	0.408	0.473	0.979	0.976	0.985	1	0.977	0.976
1254	HCFC1	chrX:153958568-153958766	SE	1	0.965	0.972	0.626	0.501	0.533	0.945	0.979	0.973	0.964	1	1
1255	SHOC2	chr10:110951607-110951792	SE	0.049	0.094	0.117	0.309	0.397	0.426	0.015	0.108	0.049	0.069	0.026	0.037
1256	HCFC1	chrX:153956624-153956763	SE	0.984	1	0.996	0.233	0.309	0.282	1	0.989	1	1	1	1
1257	KTN1	chr14:55680685-55680741	SE	0.014	0.017	0.027	0.136	0.34	0.178	0	0.014	0.033	0.038	0	0.021
1258	MRPL32	chr7:42937163-42937241	SE	0.04	0.033	0.022	0.421	0.628	0.738	0.015	0.013	0.007	0.017	0.005	0.008
1259	CTC1	chr17:8235830-8235959	SE	0.95	1	0.956	0.163	0.142	0.181	0.702	0.928	0.958	0.79	1	0.763
1260	CCDC157	chr22:30372074-30372286	SE	1	1	1	0	0	0.121	0	1	1	1	0.624	1
1261	ARPP19	chr15:52564189-52564246	SE	0.086	0.088	0.124	0.348	0.354	0.331	0.096	0.094	0.156	0.088	0.058	0.124
1262	OTUD6B	chr8:91076591-91076731	SE	0.057	0.047	0.03	0.47	0.637	0.532	0.087	0.013	0	0.09	0.079	0.133
1263	PYCR2	chr1:225921551-225921644	SE	0.979	0.982	0.959	0.568	0.569	0.607	1	1	0.985	0.97	0.985	0.957
1264	NUP58	chr13:25319325-25319350	SE	0.967	0.996	0.966	0.063	0.075	0.051	1	0.964	0.981	1	1	1
1265	KIAA0319L	chr1:35442245-35442336	SE	0.951	1	0.977	0.222	0.324	0.342	0.899	0.958	1	0.943	1	1
1266	ZC3H11A	chr1:203801574-203803016	SE	1	0.939	0.94	0.2	0.293	0.282	1	0.939	0.892	0.954	0.926	1
1267	NDFIP1	chr5:142137733-142137858	SE	1	0.998	1	0.035	0.117	0.101	0.998	1	1	1	1	0.997
1268	NAA35	chr9:86013045-86013144	SE	0.972	0.964	0.991	0.526	0.616	0.546	0.976	0.948	0.962	1	1	0.975
1269	ANKZF1	chr2:219235473-219235585	SE	0.958	0.993	0.956	0.109	0.314	0.462	0.897	1	0.962	0.928	1	0.866
1270	NPRL2	chr3:50348316-50348410	SE	1	0.977	0.988	0.516	0.537	0.584	1	0.973	0.974	0.964	1	0.943
1271	IMPA1	chr8:81670938-81671047	SE	0.859	0.915	0.925	0.373	0.225	0.359	0.988	0.955	0.947	0.9	0.962	0.897
1272	SELENOI	chr2:26386353-26386536	SE	0.962	0.973	0.992	0	0	0	1	0.978	1	1	1	0.966
1273	NUP58	chr13:25303101-25303155	SE	0.022	0.023	0.024	0.847	0.777	0.864	0	0	0	0	0	0
1274	CCNL1	chr3:157151728-157151930	SE	0.16	0.115	0.147	0.011	0.03	0.031	0.292	0.084	0.112	0.299	0.284	0.353
1275	NUP58	chr13:25309959-25310015	SE	0.003	0	0.008	0.436	0.472	0.469	0	0	0.014	0	0	0
1276	DICER1	chr14:95131508-95131639	SE	0.925	0.966	0.901	0.078	0.082	0.094	0.976	0.956	0.978	0.974	1	0.974
1277	MARK3	chr14:103491776-103492034	SE	0.98	0.964	0.913	0.296	0.269	0.545	0.927	0.94	0.963	0.955	0.888	0.951
1278	PCIF1	chr20:45943339-45943423	SE	1	0.983	1	0.401	0.658	0.534	1	1	0.987	0.954	1	1
1279	PGM2	chr4:37844363-37844553	SE	0.99	0.981	0.982	0.559	0.398	0.366	1	0.953	1	1	1	1
1280	REPIN1	chr7:150370759-150370884	SE	0.353	0.549	0.556	0.013	0.04	0	0.267	0.225	0.328	0.264	0.47	0.486
1281	HUWE1	chrX:53544559-53544762	SE	0.93	0.994	0.983	0.15	0.373	0.386	1	0.938	0.967	1	1	0.916
1282	GTPBP8	chr3:112995134-112995265	SE	0.904	0.916	0.978	0.366	0.331	0.495	0.895	0.961	0.773	0.867	0.95	0.911
1283	UHRF2	chr9:6492302-6492401	SE	0.191	0.112	0.094	0.607	0.634	0.687	0.348	0.227	0.201	0.283	0.074	0.351
1284	HELB	chr12:66313985-66314163	SE	0.813	1	1	0	0	0	0.913	0.821	1	0.865	0.906	0.88
1285	PIGG	chr4:501100-501170	SE	0.062	0.015	0.021	0.705	0.853	0.754	0.023	0.083	0	0.025	0.031	0.052
1286	DCUN1D4	chr4:51891759-51891851	SE	1	0.958	1	0.259	0.554	0.554	1	0.937	0.918	1	1	1
1287	PPHLN1	chr12:42351884-42352049	SE	0.483	0.581	0.575	0.786	0.896	0.84	0.489	0.534	0.581	0.59	0.54	0.541
1288	DDX50	chr10:68934198-68934360	SE	1	1	0.993	0.359	0.558	0.6	1	1	1	1	0.966	0.927
1289	PSMC6	chr14:52718228-52718352	SE	0.995	1	1	0.441	0.345	0.462	0.997	0.989	1	1	0.99	1
1290	PIP4K2C	chr12:57599399-57599438	SE	0.931	0.96	0.937	0.155	0	0	0.843	1	0.817	0.924	0.891	0.785
1291	APBB1IP	chr10:26536073-26536217	SE	0.993	0.996	0.967	0.505	0.412	0.555	1	1	1	0.979	1	0.959
1292	SAP30BP	chr17:75705610-75705693	SE	0.02	0.016	0.01	0.19	0.199	0.117	0.017	0.025	0.018	0.04	0.006	0.075
1293	NUP160	chr11:47788181-47788305	SE	0.994	0.992	0.991	0.637	0.549	0.582	0.946	1	1	1	1	0.977
1294	CHUK	chr10:100207229-100207332	SE	0.984	1	1	0.459	0.372	0.36	1	1	1	1	1	1
1295	CHUK	chr10:100219007-100219132	SE	0.993	1	1	0.346	0.161	0.707	1	1	1	1	1	1
1296	TIAL1	chr10:119580470-119580846	SE	0.024	0.017	0.03	0.428	0.56	0.666	0.053	0.031	0.032	0.055	0.013	0.098
1297	PPP6R3	chr11:68566998-68567166	SE	0.887	0.798	0.812	0.42	0.43	0.422	1	0.98	0.914	1	0.962	1
1298	HSD17B4	chr5:119509429-119509494	SE	0	0.003	0	0.393	0.758	0.396	0	0.012	0	0.007	0.012	0
1299	QTRT2	chr3:114056998-114057106	SE	0.601	0.547	0.576	0	0	0.052	0.538	0.84	0.471	0.395	0.622	0.449
1300	DDX50	chr10:68906225-68906337	SE	0.135	0.203	0.155	0.764	0.792	0.622	0.06	0.293	0.092	0.116	0.134	0.119
1301	HSD17B4	chr5:119471635-119471700	SE	0.04	0.072	0.036	0.939	0.709	0.893	0.069	0.105	0.051	0.116	0.06	0.216
1302	PANK3	chr5:168563888-168564065	SE	0.995	1	1	0.481	0.412	0.435	1	1	1	1	1	1
1303	ASCC1	chr10:72198448-72198665	SE	0.006	0.003	0.002	0.159	0.222	0.154	0	0	0.01	0	0	0
1304	COPB2	chr3:139373665-139373808	SE	0.989	0.998	0.987	0.196	0.068	0.119	0.977	0.975	0.996	0.997	0.979	0.962
1305	PIP5K1A	chr1:151224370-151224406	SE	0.081	0.056	0.076	0.864	1	0.843	0.08	0.097	0.061	0.131	0.156	0.172
1306	TIAL1	chr10:119576846-119576905	SE	0.033	0.007	0.028	0.201	0.402	0.253	0.064	0.053	0.047	0.183	0.056	0.239
1307	MLXIP	chr12:122138423-122138551	SE	1	1	0.967	0.304	0.178	0.478	1	1	1	1	1	0.985
1308	MMS19	chr10:97468965-97469104	SE	0.948	0.989	0.993	0.624	0.308	0.527	0.934	0.961	0.981	0.941	0.945	0.923
1309	KMT5A	chr12:123389432-123389554	SE	0.615	0.512	0.619	1	1	1	0.763	0.408	0.843	0.688	0.099	0.794
1310	SMYD5	chr2:73224865-73224960	SE	1	1	0.99	0.668	0.37	0.667	1	1	0.945	1	1	1
1311	IQGAP1	chr15:90482701-90482749	SE	0.01	0.006	0.01	0.212	0.209	0.176	0.005	0	0.026	0.009	0	0.039
1312	PPP6R3	chr11:68522493-68522689	SE	0.009	0.012	0.012	0.238	0.256	0.254	0.008	0.007	0.034	0.017	0	0.015
1313	G6PD	chrX:154532941-154533128	SE	1	0.988	1	0.215	0.039	0.274	0.979	0.982	1	1	1	1
1314	HECTD3	chr1:45009985-45010121	SE	0.89	0.99	0.94	0.231	0.193	0.44	0.945	0.899	0.931	0.942	1	0.825
1315	ATXN7	chr3:63997620-63997687	SE	0.341	0.31	0.293	0.753	0.752	0.797	0.271	0.562	0.217	0.257	0.242	0.138
1316	HSD17B4	chr5:119531265-119531404	SE	1	0.996	0.986	0.163	0.342	0.451	0.948	1	0.986	0.96	1	0.905
1317	NEDD1	chr12:96907603-96907856	SE	0.696	0.802	0.965	0	0	0	1	0.811	1	0.723	0.723	0.788
1318	UBE2D2	chr5:139562243-139562407	SE	0.076	0.049	0.06	0.513	0.455	0.393	0.188	0.134	0.098	0.124	0.174	0.117
1319	EIF4H	chr7:74190246-74190306	SE	0.348	0.357	0.328	0.761	0.787	0.744	0.293	0.295	0.257	0.21	0.179	0.251
1320	CLASP1	chr2:121402594-121402663	SE	0.033	0.02	0.092	0.943	0.865	0.923	0.061	0	0.027	0	0.215	0
1321	OSBPL3	chr7:24849068-24849176	SE	0.95	0.916	0.96	0.274	0.38	0.501	0.69	0.65	0.853	0.714	0.642	0.774
1322	UNG	chr12:109101901-109101999	SE	0.964	0.99	1	0.206	0.232	0.602	0.858	0.829	0.965	1	1	1
1323	NEDD1	chr12:96924832-96924942	SE	0.054	0.094	0.088	0.536	0.874	0.698	0.048	0.04	0.055	0.052	0	0.161
1324	FAS	chr10:89010752-89010815	SE	0.969	0.976	0.947	0.085	0.183	0.319	0.959	0.981	0.954	0.987	0.984	0.94
1325	PSMA4	chr15:78542482-78542645	SE	0.986	0.986	0.974	0.317	0.248	0.435	0.966	0.982	0.973	0.977	0.972	0.971
1326	UBR4	chr1:19097192-19097280	SE	0.965	0.94	0.992	0.464	0.455	0.359	0.955	0.979	0.955	0.969	0.959	0.889
1327	UHRF2	chr9:6433913-6434173	SE	0.905	0.979	0.939	0.468	0.58	0.496	0.857	0.958	0.885	0.953	1	0.914
1328	TP53	chr17:7673206-7673266	SE	0.004	0.009	0.023	0.646	0.481	0.877	0.039	0.035	0.035	0.065	0	0.033
1329	DDX47	chr12:12823869-12824016	SE	0.992	0.995	0.995	0.466	0.399	0.475	0.979	0.987	0.989	1	1	1
1330	EIF4E	chr4:98909677-98909959	SE	0.002	0.005	0.005	0.099	0.252	0.111	0.004	0.004	0.002	0	0	0.008
1331	UHRF2	chr9:6495584-6497103	SE	0.1	0.024	0.051	0.516	0.313	0.495	0.126	0.057	0.058	0.043	0.015	0.124
1332	NEDD1	chr12:96917620-96917737	SE	1	0.981	1	0.529	0.484	0.466	1	1	1	1	1	1
1333	NEDD1	chr12:96907603-96907856	SE	1	0.918	1	0	0	0	1	1	1	1	1	1
1334	P4HA1	chr10:73043886-73043957	SE	0.988	0.996	1	0.404	0.531	0.655	1	1	1	1	1	1
1335	NDUFA8	chr9:122152244-122152408	SE	0.94	0.948	0.953	0.16	0.087	0.214	0.946	0.962	0.976	0.921	0.983	0.934
1336	IRF7	chr11:614173-614399	SE	1	0.97	1	0.2	0.399	0.166	0.986	0.992	0.98	1	0.978	0.972
1337	XPO1	chr2:61525269-61525333	SE	0.609	0.364	0.467	1	1	1	1	0.412	0.584	0.737		0.637
1338	DNM2	chr19:10808568-10808580	SE	0.836	0.882	0.853	0.984	0.953	0.973	0.669	0.636	0.66	0.558	0.68	0.56
1339	DNAJC13	chr3:132488297-132488452	SE	1	1	0.97	0.232	0.425	0.596	0.968	1	1	1	1	1
1340	CEP63	chr3:134558141-134558347	SE	0.03	0.057	0.061	0.467	0.628	0.678	0.027	0.036	0.034	0.021	0	0.084
1341	ATG2B	chr14:96318233-96318298	SE	0.23	0	0.047	0.696	0.65	0.793	0.198	0.155	0.037	0	0	0.104
1342	TMEM106B	chr7:12231061-12231115	SE	1	1	1	0.457	0.558	0.734	1	0.984	1	0.99	1	0.989
1343	PINX1	chr8:10820192-10820269	SE	0.814	0.822	0.791	0.068	0.122	0.398	0.853	0.863	0.93	0.688	0.879	0.869
1344	AGO3	chr1:36005718-36005858	SE	0.158	0	0.098	1	0.861	0.756	0.408	0.341	0.054	0.086	0.228	0.147
1345	DEDD	chr1:161130814-161130843	SE	0.86	1	0.969	0.389	0.456	0.432	0.879	0.941	0.807	0.854	1	1
1346	P4HA1	chr10:73043886-73043957	SE	0.658	0.558	0.592	0.173	0.098	0.169	0.452	0.483	0.388	0.357	0.526	0.516
1347	COPS5	chr8:67060496-67060545	SE	0.004	0.011	0.002	0.121	0.086	0.259	0	0	0.006	0	0	0
1348	CCDC82	chr11:96383961-96384761	SE	0.791	1	1	0.127	0.126	0.387	0.46	0.826	1	1	1	1
1349	CKAP5	chr11:46752634-46752710	SE	0.993	0.996	0.998	0.587	0.293	0.782	1	1	1	1	1	1
1350	MIOS	chr7:7582629-7582819	SE	0.012	0.009	0.018	0.133	0.28	0.163	0.021	0.036	0.016	0.013	0.019	0.066
1351	RHBDD2	chr7:75881364-75881486	SE	0.364	0.337	0.408	0.122	0.098	0.083	0.743	0.333	0.319	0.325	0.663	0.623
1352	TMBIM6	chr12:49743416-49743565	SE	0.167	0.223	0.152	1	1	1	0	0.218	0	0.334	0.334	0.334
1353	FAM208B	chr10:5717658-5717750	SE	0.668	0.832	1	0.044	0	0.068	0.713	1	1	1	1	1
1354	TEPSIN	chr17:81232314-81232518	SE	0.915	0.892	0.833	0.346	0.374	0.418	1	0.864	0.664	0.946	0.823	0.79
1355	HMGN1	chr21:39345829-39345958	SE	0.911	0.709	0.829	1	1	1	0.935	0.951	0.896	0.942	0.896	0.976
1356	HPS1	chr10:98429790-98429889	SE	0.368	0.425	0.413	0.714	0.704	0.721	0.552	0.702	0.538	0.678	0.574	0.622
1357	PPP1R12A	chr12:79806165-79806333	SE	0.764	0.759	0.721	1	1	1	0.83	0.615	0.8	0.401	0.375	0.552
1358	FASTK	chr7:151078561-151078701	SE	0.926	0.961	0.904	0.471	0.599	0.582	0.974	0.947	0.941	0.939	0.971	0.968
1359	TRA2A	chr7:23522353-23522432	SE	0.147	0.074	0.107	0.302	0.337	0.488	0.307	0.181	0.122	0.326	0.16	0.348
1360	UBXN2B	chr8:58413298-58413371	SE	0.28	0.376	0.321	1	1	0.787	0.402	0.464	0.282	0.252	0.046	0.447
1361	TBCE	chr1:235401502-235401587	SE	0.942	0.93	0.971	0.242	0.138	0.138	0.875	1	0.972	0.913	1	0.931
1362	IMMP2L	chr7:110886592-110886695	SE	0.976	1	1	0.4	0.09	0.461	1	0.542	1	1	1	1
1363	NIPSNAP2	chr7:55991827-55991884	SE	0.006	0.011	0.009	0.078	0.331	0.108	0	0.015	0	0	0	0
1364	ABHD11	chr7:73737220-73737391	SE	0.863	0.879	0.808	0	0	0.094	1	1	0.522	1	1	1
1365	NPEPPS	chr17:47577044-47577160	SE	0.14	0.008	0.059	0.482	0.45	0.32	0.086	0.114	0.117	0.202	0.117	0.307
1366	TTLL3	chr3:9833103-9833245	SE	0.062	0.054	0.063	0.519	0.402	0.597	0	0.128	0.339	0.045	0.146	0.109
1367	SEC61A2	chr10:12155777-12155931	SE	0.585	0.827	0.376	0	0	0	1	0.775	0.712	0.33	1	0.175
1368	NUP160	chr11:47812881-47813047	SE	1	0.99	0.993	0.476	0.27	0.783	1	1	1	1	1	1
1369	MAPKAPK5-AS1	chr12:111841326-111841470	SE	0.947	1	1	0.479	0.371	0.349	0.915	1	1	1	1	1
1370	TMEM39A	chr3:119458017-119458240	SE	0.993	0.98	1	0.614	0.225	0.738	0.975	0.979	1	1	0.97	1
1371	PNPLA8	chr7:108521475-108521521	SE	0.793	0.728	0.884	1	1	0.993	0.73	0.786	0.754	0.941	0.764	0.813
1372	RPAIN	chr17:5425970-5426082	SE	0.748	0.661	0.776	1	0.972	1	0.813	0.747	0.851	0.83	0.875	0.817
1373	GPR107	chr9:130110369-130110426	SE	0.438	0.6	0.511	0.128	0.043	0.065	0.297	0.322	0.442	0.395	0.318	0.377
1374	FAM104A	chr17:73227164-73227264	SE	0.988	0.97	0.926	0.73	0.421	0.561	0.985	0.946	0.912	0.953	1	1
1375	GTF2E2	chr8:30636929-30636960	SE	0.021	0	0	0.109	0.216	0.202	0	0	0.046	0	0	0
1376	RBM25	chr14:73100300-73100362	SE	0.185	0.017	0.053	0.347	0.399	0.512	0.222	0.097	0.099	0.281	0.081	0.395
1377	DUS4L	chr7:107573703-107573821	SE	0.879	0.797	0.826	0	0	0.219	1	0.691	1	1	1	1
1378	TRAPPC2	chrX:13734049-13734185	SE	0.173	0.091	0.252	0.734	0.686	0.852	0.204	0.253	0.233	0.448	0.168	0.247
1379	AHCTF1	chr1:246916141-246916395	SE	0.889	0.91	1	0.301	0.476	0.527	1	1	0.812	1	1	0.828
1380	GALNT2	chr1:230255217-230255344	SE	1	0.995	1	0.641	0.619	0.431	1	1	1	0.997	1	1
1381	ATG4B	chr2:241655270-241655343	SE	0.975	0.986	0.961	0.607	0.252	0.617	0.991	0.974	0.992	1	0.978	0.955
1382	FAM208B	chr10:5712393-5712539	SE	0.753	0.503	0.772	0.084	0	0.042	0.717	0.944	0.887	0.744	0.802	0.658
1383	HIPK3	chr11:33348165-33348228	SE	0.508	0.52	0.458	0.882	0.902	0.857	0.679	0.57	0.603	0.58	0.644	0.715
1384	HEATR6	chr17:60075704-60075833	SE	0	0	0.025	1	1	1	0	0	1	0.35	0	0.35
1385	TTLL3	chr3:9833103-9833273	SE	0.088	0.094	0.058	0.508	0.419	0.584	0	0.118	0.19	0.041	0.135	0.063
1386	TBRG4	chr7:45104098-45104256	SE	0.932	0.939	0.897	0.428	0.475	0.431	0.929	0.602	0.671	0.753	1	0.864
1387	IPO4	chr14:24187666-24187813	SE	1	0.987	1	0.233	0.574	0.639	1	1	1	1	1	1
1388	TBC1D7	chr6:13318097-13318193	SE	0.01	0	0.023	0.396	0.328	0.207	0.015	0	0	0.033	0	0.019
1389	PARG	chr10:49908454-49908541	SE	0.123	0.039	0.081	0.584	0.717	0.717	1	0.266	0.028	0.24	0.275	0.622
1390	ARID4B	chr1:235181070-235181184	SE	0.052	0.048	0.051	0.319	0.314	0.294	0.069	0.128	0.026	0.117	0.059	0.199
1391	HCK	chr20:32084390-32084543	SE	0.969	0.959	1	0.531	0.519	0.662	1	1	1	1	1	1
1392	DENND5B	chr12:31499605-31499671	SE	0.25	0.716	0.303	0.989	1	0.976	0.327	0.581	0.753	0.662	0.515	0.493
1393	UFD1	chr22:19475469-19475602	SE	0.755	0.757	0.808	0.97	1	0.979	0.723	0.711	0.787	0.897	0.732	0.691
1394	RARA	chr17:40342795-40342867	SE	0	0.008	0	0.188	0.234	0.659	0	0	0	0	0	0
1395	NISCH	chr3:52490074-52490231	SE	0.983	1	0.981	0.631	0.417	0.696	0.82	1	0.961	1	1	0.973
1396	AARSD1	chr17:42953723-42953778	SE	0.848	0.902	0.869	0.403	0.31	0.494	0.817	0.8	0.939	0.739	0.935	0.516
1397	EXOSC8	chr13:37003494-37003517	SE	0.003	0.005	0.004	0.134	0.448	0.113	0	0	0.012	0.032	0	0.049
1398	CDK5RAP1	chr20:33396760-33396936	SE	0	0.071	0.133	1	1	1	0.315	0.315	1			0.479
1399	COPB2	chr3:139385003-139385429	SE	0.034	0.047	0.053	0.669	1	0.629	0.043	0.031	0.023	0.021	0.02	0.034
1400	PQLC1	chr18:79919183-79919400	SE	0.849	0.736	0.776	0.385	0.359	0.431	0.931	0.741	0.723	0.825	0.88	1
1401	FOXK2	chr17:82585251-82585271	SE	0.023	0	0	0.419	0.799	0.346	0	0.009	0.037	0	0	0.021
1402	ATXN2	chr12:111482786-111482831	SE	0.099	0	0	0.719	1	1		0.133	0	0	0	0.204
1403	C12orf49	chr12:116723066-116723223	SE	0.671	0.943	0.958	0.309	0.251	0.297	0.761	0.858	0.841	0.83	1	1
1404	PLAC8	chr4:83107803-83107950	SE	0.962	0.943	0.828	0.485	0.495	0.559	0.833	0.953	0.965	0.942	0.898	0.943
1405	ARMCX5	chrX:102600919-102601032	SE	0.554	0.56	0.613	0.071	0	0	0.533	0.826	0.5	0.65	0.666	0.608
1406	SUMF2	chr7:56074585-56074639	SE	0.883	0.905	0.878	0.517	0.616	0.463	0.959	0.93	0.924	1	0.877	0.84
1407	SUGP1	chr19:19303723-19304043	SE	0.95	1	1	0.472	0.528	0.372	0.924	1	1	1	0.87	1
1408	RHOT1	chr17:32211115-32211238	SE	0.102	0.307	0.242	1	1	0.846	0.355	0.558	0.185	0.505	0.641	0.678
1409	SMG1	chr16:18899986-18900044	SE	0.515	0.351	0.482	0.922	0.908	0.883	0.591	0.49	0.591	0.265	0	0.481
1410	LRSAM1	chr9:127495319-127495418	SE	0.974	1	1	0.445	0.624	0.644	0.942	1	1	0.911	0.828	1
1411	ZKSCAN5	chr7:99520168-99520304	SE	0.499	0.677	0.636	0.04	0.07	0.067	0.512	0.624	0.724	0.786	0.512	0.149
1412	STRN3	chr14:30913523-30913657	SE	0.82	0.934	0.941	0.088	0.346	0.07	1	1	1	1	1	0.87
1413	DOK1	chr2:74555893-74556078	SE	0.864	0.745	0.842	0.088	0.183	0.13	0.822	0.84	0.872	0.884	0.771	0.782
1414	TEP1	chr14:20372732-20372857	SE	0.631	0.705	0.639	0.18	0.229	0.286	1	0.713	0.747	0.598	0.884	0.549
1415	SNHG5	chr6:85677790-85677875	SE	0.618	0.505	0.367	0.038	0.153	0.076	0.421	0.256	0.225	0.138	0.113	0.03
1416	VRK2	chr2:58154753-58154802	SE	0.338	0.327	0.243	0.671	0.776	0.755	0.195	0.232	0.151	0.249	0.125	0.16
1417	SUPT20H	chr13:37045246-37045373	SE	0.98	1	1	0.404	0.844	0.38	1	0.981	1	1	1	1
1418	DYRK1A	chr21:37430268-37430400	SE	0	0.031	0	0.205	0.522	0.376	0.081	0.077	0	0	0.034	0
1419	WARS	chr14:100375282-100375350	SE	0.598	0.702	0.641	0.256	0.164	0.234	0.467	0.508	0.717	0.314	0.312	0.347
1420	ATXN2	chr12:111461138-111461305	SE	0	0	0	1	1	0.791	0	0.038	0.086	0.106	0	0
1421	NUPL2	chr7:23197172-23197247	SE	0.038	0.05	0.041	0.421	0.571	0.512	0.208	0.1	0.028	0.224	0.113	0.106
1422	EXOC7	chr17:76091142-76091235	SE	0.481	0.601	0.825	0.06	0.018	0.185	0.102	0.168	0.306	0.077	0.206	0.129
1423	RETSAT	chr2:85343998-85344165	SE	0.879	0.971	0.983	0.372	0.191	0.262	0.85	0.969	0.958	0.875	0.889	0.81
1424	PCBP1-AS1	chr2:70055713-70055910	SE	0.051	0.126	0	1	1	1	0.073	0.393	0.08	0.302	0	0.178
1425	DGUOK	chr2:73932597-73932683	SE	0.028	0.041	0.033	0.28	0.241	0.235	0.056	0.104	0.048	0	0.057	0.075
1426	INTS14	chr15:65607301-65607442	SE	1	0.944	0.864	0.093	0.34	0.205	1	1	1	1	1	1
1427	TSPAN17	chr5:176656894-176656924	SE	1	0.938	1	0.391	0.342	0.51	1	1	1	1	1	1
1428	MDN1	chr6:89662791-89662967	SE	0.945	0.981	0.956	0.667	0.479	0.331	0.857	1	0.961	1	1	1
1429	NEPRO	chr3:113012733-113013403	SE	0.946	1	1	0.379	0.691	0.338	0.93	0.92	0.935	0.906	1	0.797
1430	ELOF1	chr19:11555173-11555253	SE	0.465	0.95	0.83	0	0	0.071	0	0.566	0.395	1	1	1
1431	LRRC28	chr15:99363105-99363265	SE	0.813	0.925	0.883	0.259	0.293	0.377	0.795	0.879	0.952	0.871	0.836	0.801
1432	CMC2	chr16:80980769-80980879	SE	0.865	0.917	0.932	0.562	0.416	0.218	0.869	0.832	0.76	0.826	0.782	0.747
1433	VRK1	chr14:96877501-96877573	SE	0.024	0.024	0.021	0.292	0.145	0.499	0.019	0.017	0.027	0	0.029	0.011
1434	ATP13A2	chr1:16989886-16990003	SE	1	1	0.922	0.36	0.428	0.614	1	1	1	0.861	0.894	1
1435	SEPT7	chr7:35831491-35832034	SE	0.008	0.031	0.009	0.216	0.189	0.33	0	0	0	0
1436	SMAD2	chr18:47920071-47920169	SE	0.092	0.109	0.051	0.322	0.35	0.35	0.137	0.068	0.159	0.04	0.029	0.131
1437	HKR1	chr19:37347189-37347316	SE	1	1	1	0.395	0.52	0.363	1	1	0.844	0.844	0.448	0.52
1438	DOK2	chr8:21911900-21911988	SE	1	0.828	0.961	0.197	0	0.351	1	0.91	0.739	1	0.791	0.863
1439	TRIM26	chr6:30204655-30204765	SE	0.906	0.891	0.802	0.454	0.447	0.198	0.916	0.912	0.81	0.902	0.805	0.839
1440	TEX10	chr9:100308499-100308681	SE	1	0.99	0.986	0.444	0.536	0.798	1	0.955	1	1	1	1
1441	NEK4	chr3:52768337-52768566	SE	1	1	0.965	0.132	0.117	0.543	1	1	1	1	1	1
1442	PIGT	chr20:45418851-45418979	SE	1	0.989	0.971	0.584	0.278	0.594	1	1	1	0.968	1	1
1443	VAPB	chr20:58434601-58434705	SE	0.825	0.96	0.938	0.474	0.228	0.503	0.917	0.975	0.846	0.828	1	0.515
1444	AP1G1	chr16:71806685-71806728	SE	0	0.084	0	0.757	0.795	0.609	0	0.206	0.072	0	0	0.521
1445	UBE2J2	chr1:1267732-1267992	SE	0.928	0.857	0.915	0.101	0.354	0.128	0.801	0.83	0.775	0.821	0.791	0.826
1446	RALGPS2	chr1:178892229-178892307	SE	0.17	0.085	0.123	0.008	0.033	0.025	0.279	0.283	0.192	0.404	0.332	0.339
1447	HKR1	chr19:37344933-37345021	SE	0	0.112	0	1	1	1		0		0	0
1448	MSTO1	chr1:155612417-155612570	SE	0.968	0.962	0.97	0.331	0.382	0.442	0.941	0.987	1	0.975	1	1
1449	ARMC8	chr3:138241782-138241983	SE	0.926	0.924	0.808	0.533	0.626	0.492	0.932	0.934	0.849	1	1	1
1450	CSF2RB	chr22:36936548-36936652	SE	0.893	0.932	0.962	0.403	0.172	0.542	0.897	0.913	0.96	0.913	0.782	0.955
1451	RFT1	chr3:53125908-53125994	SE	0.952	0.989	0.974	0.207	0.656	0.312	1	0.964	0.989	0.935	0.977	0.884
1452	MTOR	chr1:11256932-11257165	SE	0.955	1	1	0.24	0.495	0.706	0.857	1	0.971	1	1	0.888
1453	NF2	chr22:29683019-29683079	SE	0.026	0.039	0	0.349	0.5	0.667	0	0	0.02	0	0	0
1454	KLHL8	chr4:87185250-87185799	SE	0.837	0.832	0.743	0	0	0	1	1	0.702	0.843	0.853	0.857
1455	USP28	chr11:113828843-113828920	SE	0.021	0.005	0.05	0.321	0.841	0.781	0	0.026	0	0.084	0.061	0.117
1456	TMEM41A	chr3:185495153-185495315	SE	0.97	0.98	0.899	0.216	0.243	0	0.953	0.873	0.75	1	0.658	0.852
1457	GEN1	chr2:17771195-17771287	SE	0.947	1	0.969	0.399	0.535	0.734	0.826	1	0.957	1	1	0.91
1458	PUM2	chr2:20278582-20278819	SE	0.516	0.459	0.481	0.223	0.191	0.255	0.562	0.588	0.633	0.66	0.699	0.784
1459	RNF185	chr22:31187046-31187270	SE	0.888	0.891	0.926	0.496	0.432	0.445	0.781	0.875	0.859	0.903	0.737	0.868
1460	RNF38	chr9:36390466-36390616	SE	0.733	0.45	0.6	0.989	0.958	1	0.486	0.586	0.429	0.667	0.5	0.333
1461	TMEM273	chr10:49165765-49165796	SE	0.918	0.929	0.946	0.613	0.424	0.356	0.876	1	0.932	0.915	1	0.785
1462	KLC1	chr14:103687080-103687211	SE	0.579	0.689	0.616	0.12	0.222	0.049	1	0.411	0.572	0.559	0.602	0.81
1463	TRAPPC2	chrX:13734043-13734185	SE	0.295	0.262	0.447	0.837	0.794	0.902	0.39	0.339	0.448	0.614	0.24	0.442
1464	KIAA1328	chr18:37084124-37084232	SE	1	1	0.744	0	0	0	1			1		1
1465	SPATS2	chr12:49371227-49371290	SE	0.591	0.511	0.625	1	1	1	0.484	0.561	0.604	0.592	0.53	0.611
1466	BORCS8-MEF2B	chr19:19146272-19146384	SE	0.945	0.952	0.837	0	0	0.364	0.92	0.792	0.916	0.933	0.889	0.748
1467	ZNF329	chr19:58142556-58142661	SE	0.779	0.855	1	0.227	0	0.147	1	1	1	0.746	1	1
1468	VPS4B	chr18:63397033-63397253	SE	1	0.965	0.982	0.603	0.322	0.703	1	1	0.97	1	1	1
1469	BBX	chr3:107772627-107773636	SE	0.8	0.639	0.905	0.145	0.193	0.176	1	1	1	0.587	1	0.831
1470	PRC1	chr15:90984692-90984825	SE	0.961	0.928	0.98	0.408	0.614	0.491	0.919	1	0.972	1	1	0.938
1471	AC245060.4	chr22:22308696-22308819	SE	1	1	1	0.463	0.216	0.171	1	1	0.92	1	0.687	1
1472	IDH3A	chr15:78156907-78157162	SE	0.047	0.051	0.03	0.213	0.475	0.294	0.052	0.042	0.019	0.035	0.036	0.074
1473	PMM2	chr16:8802080-8802145	SE	0	0.218	0	0.807	0.636	0.777	0	0.189	0	0	0.218	0
1474	LRRK1	chr15:101066639-101066741	SE	1	1	1	0.613	0.448	0.663	0.918	0.973	0.974	1	1	0.98
1475	DUS4L	chr7:107573703-107573883	SE	0.82	0.706	0.714	0	0	0.185	1	0.577	1	1	1	1
1476	BPTF	chr17:67886127-67886316	SE	0.57	0.521	0.447	0.056	0.025	0.181	0.342	0.469	0.35	0.415	0.525	0.489
1477	TRIM65	chr17:75891812-75891878	SE	0.931	0.98	0.958	0.501	0.581	0.294	0.965	0.904	0.92	0.855	0.881	1
1478	SLC35A3	chr1:100009287-100009323	SE	0.082	0.17	0.096	0.781	0.573	0.924	0.019	0.07	0.051	0.031	0	0.019
1479	CAMTA2	chr17:4973584-4973769	SE	0.955	1	0.969	0.465	0.355	0.725	0.951	1	0.95	1	1	0.857
1480	COPB2	chr3:139385003-139385200	SE	0.106	0.143	0.142	0.764	1	0.764	0.086	0.082	0.066	0.046	0.047	0.07
1481	MLXIP	chr12:122137468-122137590	SE	0.892	0.978	0.946	0.255	0.524	0.476	0.938	0.934	0.971	0.965	1	0.919
1482	HERC5	chr4:88462134-88462356	SE	1	0.966	1	0.418	0.446	0.195	0.983	1	0.993	1	0.992	0.989
1483	CHD8	chr14:21430800-21431724	SE	0.499	0.61	0.384	0.056	0.08	0.097	1	1	0.543	0.595	0.494	1
1484	BTN2A1	chr6:26458606-26458718	SE	1	0.899	0.868	0.518	0.332	0.438	0.966	0.833	0.917	0.828	0.887	0.975
1485	C12orf43	chr12:121012429-121012686	SE	0.046	0.007	0.023	0.281	0.406	0.307	0.05	0	0.016	0	0.136	0
1486	IL6ST	chr5:55948897-55948982	SE	0.025	0	0	0.342	0.731	0.41	0.036	0	0.015	0.009	0.006	0.063
1487	MFF	chr2:227352513-227352573	SE	0.184	0.171	0.183	0.052	0.048	0.064	0.241	0.294	0.296	0.448	0.468	0.367
1488	STAU2	chr8:73709031-73709162	SE	0.222	0.408	0.302	0	0	0.044	0.428	0.372	0.429	0.431	0.473	0.392
1489	ZNF655	chr7:99562348-99562494	SE	0.458	0.241	0.225	1	1	1	0.112	0.307	0.253	0.112	0.202	0.363
1490	COPS7B	chr2:231801139-231801207	SE	0.056	0.012	0.03	0.374	0.282	0.626	0.062	0.01	0.038	0.026	0	0.024
1491	WASH3P	chr15:101972582-101972694	SE	0.96	0.916	0.945	0.252	0.087	0.398	0.932	0.868	0.939	0.709	1	0.821
1492	POLDIP3	chr22:42597672-42597737	SE	0.048	0.028	0.044	0.175	0.164	0.327	0.044	0.019	0	0.033	0.061	0.119
1493	POMK	chr8:43097523-43097615	SE	1	1	1	0	0	0	1	1	0.756	1	1	0.813
1494	BRD1	chr22:49787389-49787494	SE	1	0.978	0.965	0.549	0.702	0.431	0.956	0.971	1	0.948	1	1
1495	ETFDH	chr4:158681570-158681614	SE	0.06	0.018	0.075	0.838	1	0.659	0.034	0	0.162	0.075	0.099	0.196
1496	XRN1	chr3:142318789-142318903	SE	0.809	0.888	0.874	0.554	0.468	0.412	0.943	0.855	0.904	0.848	0.816	0.851
1497	SNX17	chr2:27373039-27373113	SE	0.88	0.758	0.705	0.082	0.1	0.118	0.573	0.501	0.77	0.668	1	0.77
1498	LRCH3	chr3:197858833-197858905	SE	0.575	0.66	0.647	1	0.915	0.965	0.66	0.748	0.628	0.616	0.557	0.721
1499	CBR4	chr4:169005884-169005914	SE	0.024	0.043	0.09	0.41	0.567	0.75	0.093	0.046	0.089	0.04	0.091	0.132
1500	TMEM106C	chr12:47965837-47965997	SE	0.999	1	0.994	0.446	0.611	0.659	1	1	1	1	1	1
1501	PGS1	chr17:78414878-78415027	SE	0.936	1	0.836	0.501	0.286	0.254	1	0.9	1	1	0.923	0.897
1502	SMARCD1	chr12:50087362-50087485	SE	0.642	0.56	0.61	0.269	0.392	0.27	0.678	0.687	0.625	0.729	0.847	0.754
1503	ACP2	chr11:47244734-47244867	SE	0.845	0.914	0.905	0.132	0	0	0.89	0.984	0.962	0.985	0.943	0.91
1504	MRPL52	chr14:22830963-22831037	SE	0.03	0.04	0.037	0.099	0.223	0.224	0.017	0.011	0.009	0.013	0.033	0.022
1505	MLKL	chr16:74676300-74676425	SE	0.046	0.025	0	1	0.667	0.686	0.181	0.138	0.064	0.149	0.092	0.276
1506	TRPV2	chr17:16434858-16434969	SE	0.979	0.987	0.924	0.285	0.718	0.384	0.93	1	0.959	1	1	0.943
1507	ADCY3	chr2:24820383-24820451	SE	0.197	0.172	0.16	0.629	0.647	0.579	0.064	0.108	0.028	0.187	0	0.579
1508	SAT2	chr17:7626942-7627044	SE	0.438	0.623	0.339	0.127	0.059	0.043	0.585	0.58	0.472	0.645	0.508	0.31
1509	SP3	chr2:173964404-173964553	SE	1	1	0.922	0.475	0.251	0.264	1	0.858	0.858	1	1	1
1510	PPM1K	chr4:88278143-88278642	SE	0.223	0.489	0.366	0.882	0.847	0.963	0.633	0.564	0.532	0.751	0.692	0.592
1511	AC008695.1	chr5:131428901-131429216	SE	1	1	0.972	0.513	0.757	0.505	1	1	1	0.916	1	0.919
1512	PPM1D	chr17:60656931-60657042	SE	0	0.007	0.018	0.194	0.247	0.266	0	0	0.054	0.018	0	0
1513	TMEM39A	chr3:119458017-119458184	SE	0.989	0.967	1	0.635	0.321	0.768	0.956	0.968	1	1	0.953	1
1514	DNAJC13	chr3:132446474-132446550	SE	1	1	0.973	0.38	0.726	0.57	1	1	1	1	1	1
1515	ILF3	chr19:10684415-10684476	SE	0.608	0.586	0.567	0.787	0.915	0.787	0.405	0.574	0.388	0.333	0.464	0.5
1516	HPS5	chr11:18298791-18298970	SE	0.967	0.982	0.98	0.277	0.646	0.564	1	1	1	1	1	1
1517	ATXN3	chr14:92093745-92093850	SE	0.63	0.812	0.771	0	0.19	0.078	0.726	0.611	0.758	0.876	1	0.679
1518	KIF1BP	chr10:69007626-69007751	SE	0.013	0.004	0.007	1	0.522	0.621	0	0.029	0.014	0	0.068	0.072
1519	FAM13B	chr5:138018954-138019146	SE	0.583	0.558	0.608	0.185	0.155	0.128	0.506	0.467	0.467	0.763	0.637	0.523
1520	PAICS	chr4:56446356-56446377	SE	0.002	0.001	0	0.369	0.26	0.725	0	0	0	0	0	0
1521	SDHC	chr1:161339561-161339588	SE	0.059	0	0	0.518	0.629	0.326	0	0	0	0.086	0	0.078
1522	TBC1D13	chr9:128790734-128790775	SE	0.88	0.821	0.951	0.426	0.282	0.357	0.896	0.904	0.922	0.911	0.904	0.724
1523	SAMHD1	chr20:36935340-36935403	SE	0.004	0	0.007	1	1	1	0	0.025	0.002	0.011	0.003	0.031
1524	POLDIP3	chr22:42601969-42602107	SE	0.723	0.681	0.764	0.337	0.258	0.41	0.828	0.643	0.778	0.791	0.734	0.827
1525	INPP5B	chr1:37869924-37870014	SE	0.021	0	0.009	0.149	0.258	0.338	0	0	0.067	0	0.034	0.269
1526	ACACB	chr12:109260064-109260149	SE	0.084	0	0.096	0.761	0.644	0.836	0	0	0	0	0.055	0.39
1527	IPPK	chr9:92649452-92649574	SE	1	1	0.978	0.698	0.288	0.554	1	1	1	1	1	1
1528	MPHOSPH9	chr12:123163013-123163134	SE	0.962	1	0.981	0.192	0.58	0.543	1	0.965	1	1	1	1
1529	ACOT9	chrX:23734340-23734367	SE	0.843	0.781	0.792	0.995	0.92	0.954	0.819	0.79	0.809	0.951	0.792	0.851
1530	PCED1B-AS1	chr12:47210639-47210757	SE	0.698	0.89	0.774	0.304	0.351	0.359	0.735	0.814	0.771	0.905	0.949	0.851
1531	SLC9B2	chr4:103028746-103028883	SE	0.878	0.858	0.723	0.069	0.055	0.343	0.777	0.807	0.793	0.88	0.883	0.916
1532	FAM30A	chr14:105922540-105922643	SE	0.877	0.709	0.796	1	1	1	0.891	0.829	0.867	0.812	0.876	0.92
1533	STK40	chr1:36358736-36358837	SE	1	1	0.988	0.328	0.782	0.499	0.977	1	0.985	0.977	1	1
1534	CCDC82	chr11:96383961-96386293	SE	0.595	1	1	0.053	0.052	0.179	0.246	0.645	1	1	1	1
1535	UBE3A	chr15:25409087-25409207	SE	0.795	0.735	0.731	0.951	1	1	0.904	0.705	0.739	0.816	0.839	0.474
1536	MOB1B	chr4:70942822-70942882	SE	0	0	0	0.714	1	1			1			1
1537	EIF4A2	chr3:186788309-186788420	SE	0.586	0.507	0.722	0.893	0.841	0.852	0.22	0.319	0.294	0.255	0.166	0.385
1538	CHFR	chr12:132870723-132870783	SE	0.907	0.861	0.925	0.531	0.335	0.524	0.94	0.939	0.936	0.939	0.828	0.844
1539	ATP6V0A1	chr17:42514288-42514460	SE	0.818	0.868	0.896	0.276	0.157	0.29	0.844	0.913	0.859	0.801	0.772	0.895
1540	PPIA	chr7:44799391-44799480	SE	0.442	0.622	0.535	0.97	0.965	1	0.653	0	0	0		0
1541	PDCD11	chr10:103399646-103399830	SE	0.043	0.023	0.028	0.49	0.473	0.31	0.036	0.021	0.066	0.048	0	0.065
1542	COG5	chr7:107236449-107236687	SE	1	1	0.943	0.231	0.512	0.586	1	0.966	1	1	1	1
1543	MEGF8	chr19:42358786-42358954	SE	0.321	0.182	0.27	1	0.825	1	0.274	0.191	0.191	0.136	0.086	0.274
1544	ATP5MPL	chr14:103914478-103914633	SE	0.508	0.474	0.621	0.047	0.045	0	0.219	0	0.141	0	0	0.109
1545	SENP6	chr6:75640686-75640704	SE	0.649	0.629	0.537	0.961	0.902	0.869	0.632	0.678	0.613	0.746	0.796	0.697
1546	LSS	chr21:46196201-46196267	SE	0.931	0.97	0.967	0.309	0.536	0.613	0.981	0.97	0.924	0.855	0.92	0.89
1547	GRAMD4	chr22:46676599-46676668	SE	0.951	0.979	0.967	0.57	0.407	0.578	0.957	0.967	1	1	1	0.941
1548	TBL1XR1	chr3:177086964-177087041	SE	0	0	0.306	1	1	1	1	0	1			1
1549	ZNF664	chr12:124004877-124004935	SE	0.303	0.236	0.286	0.649	0.604	0.602	0.321	0.186	0.198	0.327	0.181	0.121
1550	MX2	chr21:41390564-41390703	SE	1	1	1	0.452	0.237	0.342	0.851	1	1	0.984	0.949	0.874
1551	CEP152	chr15:48741600-48741704	SE	1	1	0.97	0.639	0.559	0.505	1	0.925	1	1	1	1
1552	ABHD16A	chr6:31701273-31701340	SE	0.868	0.934	0.912	0.222	0.554	0.199	0.878	0.823	0.864	0.97	0.924	0.638
1553	KDSR	chr18:63335256-63335358	SE	0.971	0.934	0.987	0.543	0.145	0.45	0.935	0.726	0.982	1	1	0.945
1554	UGP2	chr2:63857549-63857718	SE	0.013	0.018	0.031	0.207	0.142	0.143	0.009	0.011	0.006	0.021	0.01	0.029
1555	ANKRD10	chr13:110894108-110894202	SE	0.361	0.215	0.297	0.083	0.033	0.096	0.237	0.079	0.117	0.235	0.413	0.381
1556	IGHMBP2	chr11:68935298-68935422	SE	1	0.963	1	0.559	0.376	0.699	1	1	1	1	1	0.948
1557	RAD51AP1	chr12:4556352-4556550	SE	0.972	0.979	0.982	0	0	0	0.849	1	1	1	1	1
1558	TUBE1	chr6:112079632-112079754	SE	1	1	1	0.486	0.768	0.436	1	1	0.957	0.967	1	1
1559	CWF19L1	chr10:100260217-100260319	SE	0.373	0.229	0.472	1	1	1	0.166	0	0.373	0	0	0.472
1560	ABCF3	chr3:184187363-184187443	SE	1	1	1	0.098	0.098	0.395	1	0	1	0.395	0.566	1
1561	ATR	chr3:142450465-142450602	SE	0.117	0.043	0.04	0.369	0.226	0.402	0.066	0.104	0.012	0.192	0.158	0.343
1562	LTO1	chr11:69673215-69673321	SE	1	0.952	1	0.096	0.54	0.295	0.913	1	1	1	0.779	0.898
1563	TARDBP	chr1:11024301-11024335	SE	0.907	1	1	0.259	0.064	0.12	1	0.29	0.71	1	1	1
1564	RFT1	chr3:53121698-53121800	SE	1	0.995	1	0.294	0.472	0.814	1	0.987	1	1	1	0.973
1565	NKAPD1	chr11:112074886-112074916	SE	0.337	0.3	0.405	0.023	0.02	0.057	0.287	0.538	0.325	0.581	0.538	0.377
1566	DOP1A	chr6:83155950-83156103	SE	0.825	1	1	0.366	0.308	0.438	1	1	1	1	1	1
1567	TRANK1	chr3:36838371-36838504	SE	1	1	1	0.319	0.515	0.645	0.944	0.911	1	0.852	0.928	0.864
1568	RAD51AP1	chr12:4556352-4556502	SE	0.988	0.991	0.992	0	0	0	0.928	1	1	1	1	1
1569	TTPAL	chr20:44478623-44478647	SE	0.365	0.126	0.223	0.918	1	1	0.301	0.508	0.205	0	0	0.365
1570	ASB1	chr2:238435710-238436013	SE	0.489	0.55	0.731	1	1	0.933	0.683	0.686	0.814	0.759	0.537	0.756
1571	ATP5MPL	chr14:103920939-103921208	SE	0.441	0.531	0.67	0.067	0.049	0	0.22	0.301	0.264	0.049	0	0.33
1572	CCNG1	chr5:163444336-163444481	SE	1	1	0.836	0.287	0.314	0.217	0.337	1	1	1	1	1
1573	PNPO	chr17:47943305-47943430	SE	1	0.975	1	0.522	0.267	0.189	0.656	1	0.946	1	1	1
1574	SLC25A19	chr17:75288553-75288591	SE	0.151	0.106	0.138	1	1	1	0.051	0.091	0	0	0	0.102
1575	TRIM23	chr5:65613726-65613855	SE	0	0	0.043	0.573	0.642	0.35	0.097	0	0	0	0	0
1576	R3HCC1L	chr10:98231511-98231687	SE	1	0.982	0.956	0.538	0.45	0.734	0.928	1	1	1	1	0.958
1577	ATP5MPL	chr14:103914478-103914633	SE	0.628	0.747	0.534	0.09	0.058	0.07	0.45	0.33	0.247	0		0
1578	P2RY10	chrX:78947814-78947863	SE	0.28	0.391	0.27	0.681	0.59	0.693	0.264	0.364	0.241	0.52	0.334	0.318
1579	APEX2	chrX:55002250-55002431	SE	0.896	1	1	0.131	0	0.312	1	1	1	1	1	1
1580	RBM42	chr19:35632935-35633001	SE	0.758	0.755	0.72	0.959	1	1	0.82	0.773	0.718	0.858	0.718	0.659
1581	RHBDD1	chr2:226839408-226839627	SE	0.265	0.453	0.302	0	0.036	0	0.448	0.509	0.472	0.43	0.32	0.585
1582	TTF1	chr9:132401454-132402828	SE	0.626	0.849	0.875	0.127	0.156	0.129	1	0.719	1	1	1	1
1583	ZFX	chrX:24152719-24152830	SE	0.749	0.683	0.558	0.036	0.203	0.113	0.749	0.59	0.463	0.605	0.633	0.558
1584	GALNS	chr16:88842705-88842829	SE	0.941	0.672	0.781	0.13	0	0.091	0.732	0.814	0.858	0.903	0.793	0.578
1585	NRDC	chr1:51836368-51836438	SE	0.091	0.04	0.086	0.276	0.254	0.361	0.109	0.037	0.079	0.063	0.085	0.199
1586	TPP2	chr13:102651358-102651397	SE	0.226	0.242	0.208	0.628	0.725	0.494	0.266	0.257	0.257	0.302	0.259	0.27
1587	FOXRED1	chr11:126274926-126275021	SE	1	1	0.991	0.38	0.505	0.449	1	1	1	1	1	1
1588	LETMD1	chr12:51049033-51049185	SE	0.914	1	1	0.45	0.683	0.549	1	1	1	1	1	1
1589	MTIF3	chr13:27441016-27441077	SE	0.105	0.182	0.097	0.822	0.681	0.877	0.176	0.145	0.153	0.145	0.126	0.2
1590	MR1	chr1:181036996-181037112	SE	0.006	0.013	0.015	0.13	0.381	0.273	0	0.018	0	0	0	0
1591	DTWD1	chr15:49631000-49631058	SE	0.099	0.123	0.095	0.706	1	0.878	0.194	0.286	0.265	0.112	0.244	0.183
1592	SNHG8	chr4:118279106-118279137	SE	0.41	0.348	0.6	0.077	0.18	0.16	0.404	0.449	0.65	0.459	0.527	0.844
1593	GART	chr21:33505973-33506104	SE	1	1	0.995	0	0	0.348	1	1	1	1	1	1
1594	NOL8	chr9:92323235-92323351	SE	0.108	0.076	0.075	0.519	0.361	0.376	0.303	0.124	0.2	0.158	0.261	0.278
1595	MORF4L2	chrX:103684680-103684729	SE	0.9	0.928	0.928	0.591	0.463	0.366	0.93	0.826	0.886	0.98	0.9	0.9
1596	NKTR	chr3:42627199-42627227	SE	0.441	0.351	0.467	0.918	0.948	0.815	0.646	0.235	0.315	0.529	0	0.684
1597	CIZ1	chr9:128178708-128178904	SE	0.953	1	1	0.249	0.494	0.614	0.941	1	1	1	1	1
1598	FBXL4	chr6:98917373-98917719	SE	0.766	0.839	0.883	0	0	0.108	0.918	1	0.855	0.891	1	1
1599	TMEM260	chr14:56603814-56603992	SE	0.733	0.944	0.84	0	0	0	0.93	0.928	0.873	0.762	1	0.824
1600	TET2	chr4:105243569-105243778	SE	0.932	1	0.95	0.251	0.556	0.352	1	0.821	0.834	0.877	1	1
1601	POU2F1	chr1:167376552-167376587	SE	0	0.039	0	0.373	0.415	0.468	0	0	0	0	0	0
1602	MAPK8	chr10:48308094-48308288	SE	0.777	0.66	0.636	0.127	0.165	0.024	0.604	1	0.77		1	0.538
1603	DECR1	chr8:90015540-90015666	SE	0.031	0.036	0.017	0.214	0.28	0.315	0.021	0.022	0.036	0.014	0.014	0.011
1604	MICAL3	chr22:17822946-17823060	SE	0.965	1	1	0.501	0.587	0.552	1	1	1	1	1	1
1605	RDH11	chr14:67685014-67685165	SE	0.99	0.975	0.953	0.666	0.356	0.444	1	1	1	1	1	0.931
1606	SH2D3C	chr9:127761610-127761650	SE	0.925	0.993	0.952	0.327	0.612	0.504	1	0.921	0.959	0.971	0.833	0.897
1607	CPNE1	chr20:35655201-35655344	SE	0.161	0.079	0.073	0.685	0.544	0.746	0.193	0.363	0.135	0.291	0.204	0.339
1608	WIZ	chr19:15428109-15428508	SE	0.346	0.226	0.477	1	1	0.827	0.589	0.178	0.445	0.277	0.174	0.343
1609	VTI1A	chr10:112448381-112448489	SE	0.847	0.853	0.798	0.415	0.372	0.39	1	0.482	1	1	1	0.636
1610	RNF216P1	chr7:4995474-4995582	SE	0.813	0.66	1	0.061	0	0	0.699	0.421	0.636	0.368	1	1
1611	CWC25	chr17:38810275-38810400	SE	0.181	0.029	0.152	0.414	0.453	0.506	0.275	0.108	0.098	0.299	0.049	0.4
1612	RGS19	chr20:64076856-64076954	SE	0.827	0.879	0.815	0.396	0.33	0.476	0.829	0.784	0.752	0.784	0.752	0.774
1613	RNF146	chr6:127280515-127280604	SE	0.191	0.043	0.036	0.702	0.653	0.938	0.136	0.173	0	0	0	0
1614	RCOR3	chr1:211271527-211271874	SE	0.063	0.016	0.066	0.235	0.255	0.472	0.067	0.067	0.217	0.041	0.063	0.189
1615	INTS2	chr17:61869272-61869380	SE	1	1	0.982	0.162	0.492	0.454	1	1	1	1	1	1
1616	SYNRG	chr17:37520178-37520214	SE	0.866	0.831	0.759	1	1	1	0.696	0.716	0.833	0.597	0.67	0.58
1617	SRRM2	chr16:2756333-2756606	SE	0.776	0.655	0.673	0.899	0.929	0.907	0.769	0.761	0.79	0.807	0.795	0.779
1618	ACER3	chr11:77015015-77015117	SE	1	1	0.965	0.284	0.373	0.442	1	1	1	1	1	1
1619	FAM126A	chr7:22976692-22976808	SE	0.9	0.93	0.96	0.148	0.361	0	0.985	0.973	0.971	1	1	0.798
1620	ZNF268	chr12:133191533-133191615	SE	1	1	0.946	0.335	0.447	0.583	1	1	1	1	1	1
1621	PTPN2	chr18:12819213-12819282	SE	0.61	0.631	0.507	1	0.983	0.96	0.79	0.552	1	0.407	0.578	0.407
1622	C19orf12	chr19:29708253-29708423	SE	0.912	0.666	0.462	0	0	0	0.319	1	0.726	0.22	0.19	0.484
1623	RHOT1	chr17:32209349-32209445	SE	0.934	0.84	0.912	0	0	0.379	0.564	0.696	0.83	0.659	0.753	0.785
1624	BRD8	chr5:138159554-138159599	SE	0.367	0.324	0.418	0.034	0	0.035	0.335	0.351	0.366	0.508	0.543	0.405
1625	TUBGCP6	chr22:50221274-50221874	SE	0.75	0.655	0.921	0.123	0.08	0.302	0.808	0.73	0.706	0.894	0.6	0.683
1626	POMT1	chr9:131506113-131506220	SE	0.862	0.966	1	0.077	0.127	0.467	0.757	0.917	0.847	1	1	0.791
1627	THUMPD1	chr16:20738087-20738269	SE	0.053	0.02	0.014	0.206	0.267	0.091	0.143	0.021	0.01	0.015	0	0.041
1628	PKHD1L1	chr8:109526783-109527020	SE	1	1	1	0.162	0.492	0.723	0.939	0.916	0.936	1	0.977	0.939
1629	ZNF384	chr12:6678662-6678710	SE	0.777	0.781	0.706	0.917	0.936	0.958	0.853	0.729	0.73	0.802	0.724	0.788
1630	CAAP1	chr9:26869925-26869977	SE	0.098	0.047	0.052	0.742	0.623	0.318	0	0.03	0.098	0.11	0	0.193
1631	UBA1	chrX:47198166-47198355	SE	0.018	0.016	0.006	0.275	0.217	0.142	0.032	0.024	0.009	0.02	0.025	0.031
1632	PML	chr15:74032571-74032715	SE	0.716	0.674	0.786	0.379	0.229	0.358	0.758	0.631	0.715	0.634	0.586	0.602
1633	GINS2	chr16:85687459-85687574	SE	0.999	1	1	0.442	0.798	0.201	1	1	1	1	1	1
1634	RNF8	chr6:37381149-37381354	SE	0.921	0.885	0.957	0.496	0.388	0.471	0.892	0.91	0.938	0.894	1	1
1635	ZNF143	chr11:9473776-9473849	SE	0	0.028	0.03	0.425	0.801	1	0.043	0.03	0	0.04	0.038	0.043
1636	MPHOSPH9	chr12:123202163-123202319	SE	0.979	0.927	1	0.303	0.329	0.595	1	0.857	0.862	1	1	0.901
1637	HCFC2	chr12:104097610-104097691	SE	0.031	0.013	0.026	0.296	0.284	0.317	0.091	0.05	0.066	0.129	0.049	0.144
1638	CCDC88B	chr11:64351159-64351255	SE	0.88	0.975	0.979	0.463	0.631	0.615	0.87	0.972	1	1	0.956	1
1639	FLOT1	chr6:30741791-30741867	SE	0.955	0.969	0.968	0.434	0.427	0.809	0.99	0.993	0.909	0.959	0.981	0.955
1640	CDPF1	chr22:46247109-46247221	SE	0.837	1	0.896	0.223	0	0	1	1	0.896	0.821	1	1
1641	ZNF420	chr19:37111599-37111711	SE	0	0	0	0.389	0.462	0.534	0	0.103	0.103	0	0.054	0
1642	AP3M2	chr8:42167163-42167371	SE	0.976	0.965	1	0.432	0.512	0.645	0.746	1	1	1	1	1
1643	PIGX	chr3:196717808-196717954	SE	0.062	0.037	0.075	0.527	1	0.639	0.092	0.053	0.035	0	0.033	0.053
1644	RBM41	chrX:107113396-107113468	SE	0.558	0.215	0.377	0.953	1	0.92	0.434	0.494	0.403	0.582	0.261	0.62
1645	TRIP12	chr2:229860405-229860531	SE	0.583	0.506	0.478	0.258	0.206	0.272	0.704	0.61	0.568	0.692	0.745	0.767
1646	ACACA	chr17:37289417-37289528	SE	0.207	0.199	0.092	0.896	1	0.668	0.365	0.256	0.277		1	0.161
1647	SIRT7	chr17:81917614-81917719	SE	0.861	1	0.941	0.137	0.3	0.528	0.819	0.831	0.746	1	0.866	1
1648	LINC-PINT	chr7:130967388-130967517	SE	0.239	0.159	0.225	0.613	0.64	0.614	0.124	0	0.173	0.089	0.059	0.044
1649	EXOC1	chr4:55891314-55891422	SE	0.987	0.981	0.975	0.353	0.723	0.636	1	1	0.959	1	0.971	1
1650	PRPSAP2	chr17:18867281-18867334	SE	0.836	0.915	0.938	0.649	0.442	0.435	0.92	0.943	0.916	0.922	0.803	0.87
1651	RNASEH2B	chr13:50953904-50953985	SE	0.779	0.799	0.739	1	0.974	0.931	0.856	0.779	0.818	0.817	0.804	0.803
1652	AARSD1	chr17:42953723-42953778	SE	0.967	0.982	0.96	0.316	0.354	0.719	1	0.841	0.961	1	1	1
1653	CD44	chr11:35209964-35210054	SE	0.925	0.967	0.975	0.451	0.385	0.652	0.964	1	1	1	1	1
1654	IPO9	chr1:201834953-201835064	SE	0.082	0.063	0.092	0.41	0.396	0.404	0.101	0.122	0.08	0.05	0.083	0.301
1655	NUDT22	chr11:64229849-64230070	SE	0.981	1	0.955	0.358	0.802	0.48	0.956	0.987	1	0.97	1	0.839
1656	CTC1	chr17:8228726-8228892	SE	0.972	1	0.912	0.587	0.334	0.673	0.94	1	0.981	0.974	1	0.894
1657	AHI1	chr6:135495813-135495898	SE	0.77	1	0.708	0.138	0.084	0.06	0.63	1	0.817	0.63	0.719	0.515
1658	SCAI	chr9:125065989-125066058	SE	0.617	0.659	0.615	1	1	1	0.595	0.733	0.774	0.407	0.827	0.7
1659	POFUT2	chr21:45283382-45283527	SE	1	0.924	1	0.582	0.474	0.52	0.924	0.93	0.951	1	0.947	1
1660	TAMM41	chr3:11833002-11833151	SE	0.096	0.015	0.061	0.359	0.467	0.42	0.134	0.1	0.115	0.167	0.097	0.441
1661	GCLC	chr6:53516108-53516240	SE	1	1	0.974	0.564	0.587	0.646	1	1	1	1	1	1
1662	SLC35A3	chr1:100017681-100017815	SE	0.885	0.952	0.828	0.574	0.364	0.524	1	0.981	1	0.927	1	0.898
1663	CBLB	chr3:105681292-105681610	SE	0.161	0.517	0.325	1	1	0.946	0.243		1	0	1	0.391
1664	PDLIM2	chr8:22591550-22591668	SE	0.853	1	0.969	0.471	0.528	0.543	1	1	0.959	1	1	1
1665	SELENOI	chr2:26375039-26375148	SE	0.949	0.988	0.967	0.258	0.303	0	0.921	0.854	0.91	1	0.977	0.749
1666	ALG14	chr1:95064865-95065017	SE	0.989	1	0.99	0.498	0.598	0.332	0.996	1	1	0.934	1	1
1667	SPATS2	chr12:49496832-49497009	SE	1	0.982	0.989	0.464	0.786	0.502	1	0.995	0.982	0.984	1	0.984
1668	FMR1	chrX:147924918-147925055	SE	0.018	0.016	0.045	0.17	0.329	0.353	0	0.067	0	0.022	0.039	0.032
1669	ERLEC1	chr2:53808298-53808460	SE	0.847	0.705	0.808	0.963	0.968	0.969	0.769	0.734	0.782	0.794	0.682	0.822
1670	INTS7	chr1:211944783-211944969	SE	1	0.984	0.969	0.182	0.309	0.385	1	1	1	1	1	1
1671	CYB561D2	chr3:50352008-50352046	SE	0.777	0.852	0.941	0.444	0.285	0.303	0.833	0.794	0.904	0.827	0.835	0.838
1672	CPEB4	chr5:173943025-173943049	SE	0.067	0	0	0.385	0.552	0.43	0.02	0.076	0.056	0.042	0	0.051
1673	TRMO	chr9:97912872-97912975	SE	0.152	0.125	0.179	0.427	0.527	0.466	0.154	0.106	0.021	0.149	0.095	0.125
1674	AC135983.2	chr15:32524470-32524600	SE	0.843	0.547	0.801	0.127	0.095	0.204	0.462	0.763	0.865	0.401	1	0.349
1675	ELOC	chr8:73969559-73969673	SE	0.013	0.028	0.006	0.221	0.221	0.079	0.008	0.033	0	0.016	0.01	0.004
1676	TRAF3	chr14:102889559-102889634	SE	0.914	0.9	0.91	0.417	0.54	0.706	0.979	0.988	0.932	1	0.979	1
1677	MFSD14B	chr9:94440984-94441099	SE	0.988	0.971	0.966	0.602	0.274	0	0.99	0.988	0.962	1	1	0.963
1678	TTI1	chr20:37996748-37996953	SE	0.98	0.984	0.989	0.174	0.388	0.297	0.884	0.907	0.966	0.958	0.829	0.943
1679	PPM1K	chr4:88278535-88278642	SE	0.249	0.524	0.438	0.884	0.865	0.967	0.636	0.647	0.578	0.798	0.758	0.677
1680	MX1	chr21:41427205-41427304	SE	0.755	0.92	0.852	0.26	0.475	0.338	0.923	0.924	0.941	0.96	0.954	0.974
1681	MKS1	chr17:58214258-58214387	SE	0.947	1	1	0	0	0	1	1	1	1	1	0.901
1682	ACOT8	chr20:45853922-45853984	SE	0.168	0.094	0.122	0.768	0.702	0.639	0.257	0.114	0.093	0.039	0.054	0.261
1683	DCTN4	chr5:150755530-150755567	SE	0	0	0.012	0.101	0.256	0.214	0	0	0.031	0	0	0
1684	SDF2	chr17:28651485-28651577	SE	0.122	0.137	0.112	0.408	0.374	0.362	0.048	0.065	0.056	0.048	0.006	0.071
1685	VPS11	chr11:119071595-119071843	SE	0.89	1	1	0.468	0.668	0.386	1	1	1	1	0.897	1
1686	ZNF638	chr2:71380837-71380903	SE	0.031	0	0	0.243	0.41	0.258	0.046	0.017	0	0.092	0	0.138
1687	ACSS1	chr20:25023465-25023641	SE	0.973	1	1	0.491	0.479	0.763	0.953	0.994	0.988	0.934	1	0.922
1688	AP4B1	chr1:113896257-113896465	SE	0.882	0.939	0.944	0.444	0.456	0.427	1	0.931	1	1	1	1
1689	GNL2	chr1:37581341-37581545	SE	0.012	0.034	0.066	0.321	0.175	0.494	0.067	0.079	0.067	0.096	0.028	0.113
1690	TYMP	chr22:50527587-50527717	SE	1	1	0.994	0.373	0.556	0.789	1	1	0.995	1	0.984	1
1691	MLX	chr17:42568469-42568559	SE	0.899	0.855	0.879	0.41	0.467	0.354	0.867	0.798	0.911	0.917	0.923	0.824
1692	AL133500.1	chrX:72568753-72568884	SE	1	0.984	0.981	0.565	0.681	0.348	0.969	0.974	1	1	1	0.946
1693	ST3GAL5	chr2:85870071-85870258	SE	0.384	0.817	0.337	0	0	0.017	0.667	0.471	0.455	0.348	0.616	0.236
1694	ZNF136	chr19:12185784-12185911	SE	0.951	1	1	0.707	0.448	0.579	1	0.876	1	1	0.619	0.871
1695	ITPR2	chr12:26486816-26486933	SE	0	0	0.025	0.202	0.477	0.396	0.022	0.106	0.024	0.188	0	0.101
1696	ATG12	chr5:115840496-115840612	SE	0.713	0.664	0.628	0.059	0.133	0	0.88	0.653	0.361	0	1	0.915
1697	MICAL3	chr22:17822946-17823060	SE	0.876	0.826	0.865	0.353	0.362	0.336	0.476	0.532	0.867	1	0.872	0.602
1698	RASGRP1	chr15:38498793-38499184	SE	1	1	0.88	0.501	0.409	0.414	1	1	1	0.795	1	1
1699	SEC13	chr3:10319138-10319172	SE	0.961	1	1	0.259	0	0	0.786	1	0.919	0.914	1	1
1700	CBWD2	chr2:113457064-113457209	SE	0.077	0.011	0.035	0.14	0.219	0.276	0.068	0.014	0.011	0.042	0.043	0.068
1701	ARPP19	chr15:52564189-52564246	SE	0.384	0.501	0.561	0.913	0.8	0.829	0.48	0.499	0.685	0.644	0.547	0.532
1702	GMPPB	chr3:49722230-49722358	SE	0.98	0.984	0.973	0.534	0.212	0.557	0.994	0.992	0.98	0.967	0.976	0.978
1703	TBC1D23	chr3:100311832-100311877	SE	0.529	0.582	0.667	0.215	0	0.182	0.243	0.248	0.323	0.298	0.364	0.299
1704	MOSPD1	chrX:134891478-134891640	SE	0.496	0.509	0.764	0	0	0	0.537	0.566	0.507	0.562	0.49	0.395
1705	ZNF266	chr19:9433667-9433786	SE	0.967	0.905	0.954	0.173	0.242	0.516	1	0.893	0.826	0.938	0.918	0.957
1706	ZNF708	chr19:21327959-21328141	SE	0.891	1	1	0.387	0.205	0.17	1	1	1	1	1	0.575
1707	PIGF	chr2:46588074-46588179	SE	0.81	0.738	0.726	0	0	0	1	0.779	1	0.841	0.595	0.888
1708	SETMAR	chr3:4313646-4313761	SE	0.966	0.895	0.685	0	0	0	1	1	0.361	1	0	0.569
1709	FOXK2	chr17:82582740-82582934	SE	1	1	0.99	0.284	0.127	0.723	1	0.969	1	1	1	0.974
1710	SIN3B	chr19:16862883-16862979	SE	0.303	0.333	0.103	0.796	0.817	0.816	0.089	0.314	0.105	0.127	0.262	0.141
1711	RIF1	chr2:151468473-151468551	SE	0.685	0.688	0.63	0.892	0.911	0.981	0.55	0.725	0.606	0.759	0.74	0.84
1712	LRIG2	chr1:113110241-113110562	SE	1	0.817	1	0.154	0.443	0.242	1	1	0.851	1	1	0.811
1713	PRPF38B	chr1:108693589-108693642	SE	0.17	0.095	0.08	0.288	0.31	0.33	0.198	0.114	0.038	0.139	0.067	0.287
1714	ADD3	chr10:110079239-110079297	SE	0.34	0.303	0.319	0.628	0.73	0.606	0.397	0.433	0.35	0.265	0.452	0.546
1715	SYTL3	chr6:158718086-158718211	SE	0.845	0.8	0.747	0.12	0	0	0.703	0.3	0.648	0.656	0.5	0.607
1716	MAPK6	chr15:52027638-52027873	SE	0.115	0.11	0	1	1	1	0.226	0	0	0	0	0
1717	ASCC1	chr10:72204421-72204505	SE	0.003	0.013	0.02	0.283	0.126	0.079	0.013	0	0	0	0	0
1718	LUC7L3	chr17:50737286-50737479	SE	0.124	0.073	0.026	0.236	0.48	0.444	0.169	0.09	0.026	0.101	0.069	0.142
1719	MAN2A2	chr15:90910215-90910292	SE	0.919	1	0.901	0.391	0.613	0.563	0.832	0.96	1	0.896	0.888	0.928
1720	CAMLG	chr5:134741062-134741523	SE	0.506	0.76	0.752	0.251	0.137	0.273	0.498	0.919	0.531	0.815	0.424	0.704
1721	R3HCC1L	chr10:98211306-98211348	SE	0	0.047	0.122	0.497	0.394	0.501	0	0	0	0.096	0	0
1722	CCDC130	chr19:13761490-13761568	SE	0.218	0.096	0.19	0.532	0.732	0.81	0.361	0.134	0.271	0.234	0.094	0.324
1723	BRCC3	chrX:155116056-155116188	SE	1	1	0.993	0.615	0	0.535	1	0.98	1	1	1	0.921
1724	INPP5K	chr17:1515426-1515585	SE	0.168	0.28	0.039	0.921	1	0.773	0	0	0.267	1	0	0.065
1725	NCAPD3	chr11:134209144-134209206	SE	0.984	0.987	0.989	0.623	0	0.371	1	1	1	1	1	0.937
1726	WNK1	chr12:871264-871348	SE	0.618	0.644	0.664	0.23	0.416	0.259	0.694	0.581	0.654	0.846	0.692	0.699
1727	COPS7A	chr12:6727925-6728001	SE	0.921	0.984	0.953	0.453	0.639	0.489	0.893	0.792	0.881	0.817	0.916	0.804
1728	TAF1A	chr1:222579758-222579872	SE	0.813	0.906	0.962	0.124	0.159	0.196	1	0.926	0.719	0.694	0.799	0.707
1729	DHX32	chr10:125853960-125854203	SE	1	0.973	1	0.407	0	0.534	1	0.908	1	1	0.937	1
1730	NUP58	chr13:25302926-25303008	SE	0.795	0.764	0.564	0.103	0.043	0.025		1	1			0
1731	RWDD3	chr1:95244210-95244715	SE	0.493	1	0.344	0.016	0.02	0.009	0.355	1	0.716	1	1	0.775
1732	MTERF3	chr8:96246306-96246454	SE	0.918	0.986	0.887	0.13	0.613	0.077	0.97	1	1	0.843	1	1
1733	DPF2	chr11:65344579-65344621	SE	0.047	0.01	0.023	0.222	0.227	0.234	0.01	0	0.053	0.018	0.014	0.026
1734	MTERF1	chr7:91876877-91876978	SE	0.128	0.04	0.075	0.614	0.677	0.544	0.264	0.066	0.098	0.146	0.13	0.221
1735	BLM	chr15:90759980-90760279	SE	0.94	0.927	0.75	0.029	0	0.358	0.893	1	0.945	0.75	0.75	1
1736	TARDBP	chr1:11024063-11024335	SE	0.895	1	1	0.358	0.172	0.172	1	0.516	0.762	1	1	1
1737	B3GALNT2	chr1:235489167-235489268	SE	1	1	0.934	0.518	0.285	0.499	0.981	0.944	0.936	0.974	0.948	0.923
1738	TRIM65	chr17:75891812-75891878	SE	0.946	0.956	0.948	0.342	0.294	0.465	1	1	1	1	1	0.948
1739	ELOC	chr8:73964486-73964625	SE	0.736	0.648	0.81	0.206	0.217	0.234	0.43	0.449	0.675	0.464	0.464	0.688
1740	KLC1	chr14:103684985-103685036	SE	1	0.973	0.92	0.199	0	0	1	0.839	1	1	1	1
1741	ATF7IP2	chr16:10473922-10473989	SE	1	1	0.952	0.409	0.257	0.509	1	0.958	1	1	1	1
1742	APH1B	chr15:63287423-63287546	SE	0.868	0.646	0.883	0.109	0.268	0.121	0.868	0.725	0.872	0.863	0.794	0.824
1743	TMEM260	chr14:56617182-56617297	SE	0.867	0.906	0.891	0.086	0	0	0.83	0.856	0.926	1	0.888	0.773
1744	REPIN1	chr7:150369741-150369868	SE	0.501	0.605	0.52	0.923	1	1	0.448	0.67	0.468	0.632	0.553	0.67
1745	SACM1L	chr3:45706779-45706907	SE	0.944	0.945	0.981	0.564	0.557	0.473	0.986	0.92	0.972	0.894	0.937	0.895
1746	CNOT4	chr7:135363853-135364066	SE	0.788	0.554	0.609	0.088	0.256	0.1	0.331	0.39	0.366	0.479	0.472	0.579
1747	TIA1	chr2:70228343-70228462	SE	0.24	0.174	0.336	0.86	0.86	0.848	0.805	0.358	0.114	0.736	0.77	0.77
1748	BCL2L11	chr2:111153779-111153904	SE	0.912	1	1	0.434	0.686	0.56	0.884	0.766	0.807	1	1	1
1749	SMG7	chr1:183547102-183547252	SE	0.087	0.084	0.061	0.222	0.237	0.308	0.111	0.095	0.039	0.093	0.028	0.123
1750	CBWD5	chr9:65693385-65693473	SE	0.502	0.24	0.368	0.942	1	1	0.448	0.387	0.595	0.791	0.24	0.81
1751	JPX	chrX:73994839-73994961	SE	0.773	0.742	0.864	0.099	0.249	0.155	0.803	0.895	1	1	0.824	0.878
1752	AGPAT5	chr8:6709480-6709542	SE	0.029	0	0.012	0.15	0.639	0.465	0	0	0	0	0	0
1753	AKAP10	chr17:19940886-19941010	SE	0.854	0.885	0.862	0.396	0.376	0.552	1	0.881	0.834	0.926	1	0.719
1754	CNOT1	chr16:58623281-58623409	SE	0.9	0.658	0.677	1	1	1	0.883	0.608	0.557	0.574	0.403	0.782
1755	USP33	chr1:77745420-77745599	SE	0.341	0.54	0.584	0.073	0.073	0.125	0.396	0.541	0.646	0.585	0.636	0.4
1756	L3HYPDH	chr14:59474438-59474526	SE	0.387	0.112	0.486	1	1	1	0.032	0.213	0.136	0.519	0.31	0.449
1757	PCED1B	chr12:47223923-47224039	SE	0.693	0.158	0	1	1	1	0.608	0.22	0.093	0.585	0.22	1
1758	NET1	chr10:5452857-5452920	SE	1	0.99	1	0.696	0.22	0	0.978	1	0.99	1	0.907	1
1759	PPP4R1	chr18:9562921-9563046	SE	0.186	0.081	0.183	0.353	0.371	0.492	0.26	0.039	0.17	0.098	0.028	0.225
1760	HBS1L	chr6:135037810-135038026	SE	0.089	0.056	0.042	0.176	0.317	0.164	0.064	0.026	0.017	0.029	0.028	0.128
1761	ATG13	chr11:46618259-46618375	SE	0.839	0.761	0.624	0.256	0.124	0.15	0.518	0.687	0.596	0.381	0.423	0.639
1762	RDH11	chr14:67692437-67692593	SE	0.987	0.994	1	0.495	0.495	0.551	1	0.967	1	1	1	1
1763	SPRYD3	chr12:53074648-53074784	SE	1	1	0.992	0.699	0.344	0.734	1	1	1	1	0.977	1
1764	BABAM2	chr2:27892382-27892448	SE	0.152	0.124	0.174	0.696	0.676	0.417	0.291	0.132	0.21	0.199	0.342	0.166
1765	FIP1L1	chr4:53414614-53414722	SE	0.581	0.607	0.691	0.825	0.83	0.871	0.731	0.672	0.731	0.71	0.641	0.738
1766	TARSL2	chr15:101657784-101657857	SE	1	0.774	0.92	0.402	0.278	0.38	0.825	0.914	0.922	0.889	0.938	0.934
1767	LRCH1	chr13:46715559-46715664	SE	0	0.023	0.008	0.186	0.209	0.074	0	0.049	0	0	0	0
1768	RHOT1	chr17:32209349-32209445	SE	0.564	0.432	0.503	0	0	0.169	0.297	0.566	0.459	0.494	0.564	0.351
1769	PPP1R35	chr7:100435630-100435767	SE	0.679	0.734	0.742	0.97	0.953	1	0.889	0.806	0.896	1	0.95	0.928
1770	RASGRP3	chr2:33481182-33481304	SE	0.039	0.026	0.053	0.469	0.269	0.185	0.024	0.029	0.078	0.035	0	0.034
1771	EML5	chr14:88616141-88616242	SE	0.937	1	1	0.544	0.079	0.303	0.677	1	1	1	1	1
1772	SMARCA4	chr19:11033766-11033865	SE	0.061	0.051	0.055	0.249	0.436	0.334	0.072	0.067	0.09	0.049	0.07	0.135
1773	AC138393.1	chr1:224002521-224002622	SE	0.499	1	0.473	0	0	0.02	0.691	0.473	0.749	0.107	1	1
1774	FAM208B	chr10:5714134-5714207	SE	0.741	0.92	1	0.298	0.335	0.303	0.937	1	1	1	1	1
1775	SDR42E1	chr16:82007640-82007868	SE	0.628	0.73	0.805	0	0	0.074	0.871	1	0.781	0.613	1	0.481
1776	ZCCHC17	chr1:31318166-31318236	SE	0.189	0.232	0.111	0.601	0.932	0.7	0.12	0.322	0.156	0.214	0.44	0.12
1777	MARF1	chr16:15625371-15625800	SE	0.726	1	0.861	0.341	0.386	0.362	1	0.726	0.854	1	0.354	0.845
1778	TRIP11	chr14:91995351-91995515	SE	1	1	1	0.518	0.323	0.264	1	1	0.968	1	1	0.935
1779	LINC01578	chr15:92883584-92883778	SE	0.287	0.291	0.278	0.452	0.498	0.49	0.266	0.388	0.453	0.485	0.311	0.304
1780	RNF146	chr6:127280515-127280604	SE	0.079	0.043	0.03	0.653	1	0.758	0.201	0.036	0	0	0	0
1781	PAXIP1	chr7:154975695-154976331	SE	1	0.972	1	0.429	0.364	0.753	1	1	1	1	1	1
1782	CREBZF	chr11:85661636-85661749	SE	0.307	0.25	0.377	1	0.8	1	0.631	0.461	0.432	0.266	0.461	0.248
1783	SGCE	chr7:94629718-94629841	SE	0.868	0.92	0.733	0	0.216	0.139	1	1	0.846	1	1	1
1784	DNAJC13	chr3:132461049-132461205	SE	0.959	1	1	0.509	0.364	0.782	1	1	1	1	1	1
1785	PGAP2	chr11:3823882-3824135	SE	0.953	0.783	0.899	0.207	0.373	0.271	0.598	1	1	1	1	0.788
1786	C6orf136	chr6:30647605-30647846	SE	0.056	0.035	0.074	0.249	0.333	0.38	0.052	0.041	0.031	0.193	0.046	0.106
1787	RNF216	chr7:5766894-5766939	SE	0	0.049	0	0.606	0.307	0.304	0.106	0	0	0	0	0.056
1788	C2CD3	chr11:74016598-74016801	SE	0.05	0	0	0.298	0.68	0.351	0	0	0.024	0	0	0.05
1789	TM7SF3	chr12:26976259-26976357	SE	0.995	0.986	1	0.266	0.547	0.547	0.968	0.958	0.979	0.933	0.985	1
1790	SOS1	chr2:38989269-38989314	SE	0.743	0.614	0.676	0.964	1	1	0.906	0.771	0.828	0.764	0.758	0.81
1791	CCNE1	chr19:29821995-29822130	SE	0.958	0.922	0.934	0.664	0.362	0.568	1	0.946	0.944	0.905	1	0.94
1792	USP33	chr1:77714613-77714783	SE	0.895	0.971	1	0.267	0.666	0.484	1	1	1	1	1	1
1793	MAP2K4	chr17:12032265-12032298	SE	0	0	0.039	0.489	0.45	0.742	0	0	0	0	0	0
1794	OSGEP	chr14:20451256-20451452	SE	0.148	0.199	0.494	1	1	1	1	0.067	0.394	0.302	1	0.394
1795	LUC7L2	chr7:139375508-139375583	SE	0.182	0.069	0.093	0.629	0.943	0.747	0.192	0.4	1	0.667	0.182	0.267
1796	ZC2HC1A	chr8:78711989-78712106	SE	0.154	0.214	0.067	1	1	0.797	0.176	0.045	0.041	0.194	0.238	0.33
1797	C22orf39	chr22:19447377-19447545	SE	0.976	1	0.974	0.654	0.359	0.728	0.97	1	1	1	1	1
1798	RUBCN	chr3:197691073-197691148	SE	0.172	0.241	0.222	0.482	0.467	0.473	0.304	0.377	0.321	0.329	0.316	0.291
1799	ZNF263	chr16:3285058-3285239	SE	0.683	0.671	0.638	0	0	0.102	0.803	0.613	0.596	0.559	0.312	0.514
1800	DDHD1	chr14:53103030-53103051	SE	0	0.021	0	0.441	0.467	0.226	0.143	0.031	0.038	0	0	0.063
1801	BOD1	chr5:173609237-173609434	SE	0.918	0.886	0.918	0.279	0.245	0.634	0.896	1	0.835	0.899	0.957	0.952
1802	MTFR1L	chr1:25822995-25823128	SE	1	1	0.97	0.463	0.68	0.469	0.957	0.949	1	1	1	0.932
1803	ZNF317	chr19:9157979-9158075	SE	0.758	0.633	0.833	0.419	0.291	0.352	0.666	0.849	0.788	0.855	0.77	0.81
1804	STXBP5	chr6:147339178-147339238	SE	0.125	0.192	0.152	0.882	0.625	0.896	0.462	0.349	0.349	0.234	0.417	0
1805	NR1D2	chr3:23963223-23963330	SE	0	0.084	0	0.282	0.475	0.372	0.077	0	0.027	0.058	0.053	0.066
1806	TLE3	chr15:70065996-70066218	SE	0.869	1	1	0.556	0.554	0.678	1	1	1	1	1	1
1807	MYCBP2	chr13:77126317-77126542	SE	0.8	0.74	0.904	0.279	0.393	0.475	0.789	1	0.863	0.905	0.885	0.955
1808	ZNF394	chr7:99498715-99498842	SE	0.547	0.824	0.678	0.98	0.924	0.967	0.836	0.892	0.87	0.927	0.902	1
1809	MMS22L	chr6:97233860-97233980	SE	0.861	0.95	0.948	0.4	0.27	0.074	1	1	1	1	1	1
1810	TAF6	chr7:100113679-100113769	SE	0.945	0.99	0.977	0.587	0.294	0.714	1	1	0.918	0.949	0.951	1
1811	HSF2	chr6:122427902-122427956	SE	0.517	0.67	0.618	0.855	0.934	0.95	0.499	0.453	0.558	0.563	0.595	0.567
1812	DDX11	chr12:31103321-31103395	SE	0.89	1	0.968	0.363	0.479	0.697	0.951	1	0.953	1	1	0.934
1813	CPEB2	chr4:15040463-15040487	SE	0.264	0.073	0.117	0.712	0.721	0.786	0.388	0.239	0.404	0.336	0.12	0.223
1814	ZNF189	chr9:101399394-101399530	SE	0.817	0.808	0.808	0	0	0	0.759	1	0.611	0.825	0.259	0.344
1815	ZNF254	chr19:24105939-24106066	SE	1	1	0.923	0.351	0.655	0.468	1	1	1	1		1
1816	CARS	chr11:3040447-3040581	SE	0	0.002	0	0.43	0	0.413	0.008	0	0.016	0	0	0.068
1817	D2HGDH	chr2:241748864-241749929	SE	0.028	0.03	0	0.748	0.552	0.349	0.076	0	0	0.027	0.04	0.134
1818	INPP5K	chr17:1515887-1516118	SE	0.677	1	1	0.142	0.027	0.228	1	0.663	0.734			1
1819	JPX	chrX:73946998-73947374	SE	0.28	0.336	0.312	0.883	0.87	0.695	0.363	0.261	0.406	0.44	0.33	0.304
1820	YIPF1	chr1:53866199-53866382	SE	0.953	1	0.957	0.421	0.241	0.745	1	1	1	1	0.979	1
1821	VRK2	chr2:58154758-58154802	SE	0.351	0.285	0.22	0.613	0.765	0.72	0.228	0.207	0.183	0.216	0.176	0.183
1822	MANBA	chr4:102690879-102690957	SE	0.226	0.32	0.361	0.905	1	0.792	0.467	0.076	0	0.198	0.086	0.086
1823	ALDOA	chr16:30065875-30065927	SE	0.311	0.311	0.355	0.484	0.545	0.632	0.253	0.263	0.275	0.175	0.177	0.254
1824	PICK1	chr22:38067703-38067770	SE	1	1	0.954	0.659	0.244	0.617	0.917	1	0.964	0.917	0.58	0.947
1825	PTCD3	chr2:86119543-86119614	SE	0.071	0.026	0.07	0.165	0.304	0.273	0.033	0.076	0.054	0.038	0.042	0.155
1826	ABHD2	chr15:89104181-89104270	SE	0.557	0.715	0.715	0	0	0	1		1	1
1827	RAD17	chr5:69371034-69371171	SE	0.965	1	1	0.425	0.411	0.742	1	1	1	1	1	1
1828	SLK	chr10:104002171-104003527	SE	1	0.945	1	0.662	0.559	0.398	0.673	1	0.868	1	1	1
1829	AL133353.2	chr10:99718345-99718500	SE	0.992	0.994	0.976	0.09	0.551	0.534	0.982	0.97	0.97	1	1	1
1830	FAM13B	chr5:137956476-137956542	SE	0.229	0.177	0.313	0.039	0	0.015	0.526	0.159	0.168	0.329	0.429	0.519
1831	ATP5PB	chr1:111456629-111456755	SE	0.214	0.352	0	1	0.83	1	0	0				0
1832	CDK19	chr6:110623289-110623362	SE	1	0.964	1	0.729	0.402	0.502	1	1	1	1	1	1
1833	TMEM175	chr4:948410-948615	SE	0.258	0.087	0.151	0.514	0.613	0.655	0.237	0.133	0.069	0.13	0.026	0.297
1834	PMM1	chr22:41586075-41586193	SE	0.936	0.957	0.955	0.599	0.475	0.713	0.887	1	0.956	1	1	1
1835	RGS14	chr5:177371474-177371589	SE	0.96	1	0.927	0.706	0.498	0.43	0.982	1	0.954	0.98	1	0.954
1836	SLMAP	chr3:57865241-57865292	SE	0.453	0.46	0.324	0.935	0.817	0.913	0.499	0.749	0.46	0.253	0.483	0.472
1837	RFX3	chr9:3270370-3270525	SE	1	1	0.757	0.316	0.47	0.502	1	1	1	1	1	1
1838	PCMTD1	chr8:51860860-51861246	SE	0.483	0.386	0.412	1	1	1	1	0.645	0.732	1	1	0.719
1839	VPS29	chr12:110498819-110498859	SE	0.419	0.538	0.575	0.855	0.834	0.792	0.261	0.127	0.174	0.095	0.479	0.587
1840	CAMKK2	chr12:121248605-121248734	SE	0.568	0.677	0.564	0.097	0.118	0.137	0.7	0.636	0.643	0.589	0.663	0.627
1841	OPA1	chr3:193628508-193628616	SE	0.029	0.018	0.025	0.145	0.368	0.33	0.146	0.084	0.026	0.249	0	0.454
1842	IFT88	chr13:20567669-20567997	SE	0.191	0.063	0.239	1	0.775	1	1	0.32	0	0	0	0.386
1843	HERC2P9	chr15:28655494-28655691	SE	0.08	0.098	0.073	1	1	0.684	0.302	0.502	0.351	1	0.126	0.335
1844	USP4	chr3:49311513-49311654	SE	0.777	0.543	0.647	0.262	0.268	0.233	0.678	0.542	0.576	0.678	0.79	0.793
1845	KDM2A	chr11:67131951-67132073	SE	0.623	0.713	0.898	0.07	0.044	0.163	0.524	0.794	0.858	0.58	1	1
1846	RHOT1	chr17:32207511-32207563	SE	0	0.027	0.018	0.192	0.238	0.198	0.055	0.04	0	0.057	0.023	0.104
1847	TMOD3	chr15:51834993-51835058	SE	0.008	0.043	0	0.488	0.276	0.149	0	0.056	0	0	0.08	0
1848	CEP290	chr12:88131164-88131218	SE	0.926	1	1	0.296	0.197	0.524	1	1	1	1		1
1849	PPIL2	chr22:21685637-21685726	SE	0	0.005	0.014	0.158	0.194	0.148	0	0	0	0	0.073	0.03
1850	TDP1	chr14:89963107-89963673	SE	0.921	1	0.933	0.552	0.37	0.59	1	1	1	1	1	1
1851	ZNF551	chr19:57685261-57685385	SE	0.679	0.948	0.9	0.174	0.18	0.291	1	0.523	0.657	1	1	1
1852	REX1BD	chr19:18589412-18589683	SE	0.57	0.566	0.799	1	0.949	1	0.813	0.762	0.747	1	0.728	0.903
1853	AKAP2	chr9:110156318-110156497	SE	0.628	0.79	0.679	0.356	0.477	0.39	0.9	0.947	0.893	0.846	0.943	0.932
1854	SETBP1	chr18:45038484-45038655	SE	0.964	0.962	0.937	0.508	0.562	0.676	1	1	0.934	1	1	1
1855	YAF2	chr12:42212443-42212484	SE	0	0.057	0	0.495	1	0.825	0	0.44	0	0	0
1856	GTF2H1	chr11:18324235-18324296	SE	0.037	0.045	0.065	0.185	0.451	0.416	0.02	0.028	0.072	0	0.043	0.028
1857	REPIN1	chr7:150369670-150369868	SE	0.633	0.69	0.618	0.937	1	1	0.53	0.754	0.531	0.727	0.624	0.849
1858	MRPL52	chr14:22830963-22831037	SE	0.208	0.321	0.266	0.824	0.728	0.927	0.114	0.109	0.143	0.223	0.205	0.269
1859	THUMPD2	chr2:39771504-39771640	SE	0.724	1	1	0.149	0	0.208	1	1	1	1	1	1
1860	ZNF675	chr19:23656721-23656822	SE	0.079	0.073	0.114	0.339	0.466	0.44	0.166	0.056	0	0	0.121	0.121
1861	HOTAIRM1	chr7:27099073-27099366	SE	0.651	0.404	0.311	0	0	0.036	0.289	0	0.101	1	0	0
1862	ZNF611	chr19:52707468-52707542	SE	0.728	0.934	0.843	0.205	0.251	0.182	0.843	1	1	0.573	0.472	0.201
1863	MON2	chr12:62566013-62566031	SE	0.176	0.282	0.296	0.877	0.728	0.758	0.479	0.339	0.519	0.635	0.722	0.587
1864	LCLAT1	chr2:30476576-30476635	SE	0	0	0.152	0.683	1	1		0.126	0.418	0	0
1865	CCDC9	chr19:47272068-47272161	SE	0.869	0.883	0.967	0.517	0.615	0.374	1	1	1	0.854	1	1
1866	FOXRED1	chr11:126274930-126275021	SE	0.926	0.986	0.959	0	0.483	0	1	0.959	0.976	1	0.909	0.793
1867	UTP25	chr1:209843450-209843696	SE	1	1	0.897	0.479	0.46	0.336	1	1	1	1	1	0.654
1868	EHBP1L1	chr11:65581538-65583765	SE	1	1	0.877	0.589	0.282	0.524	0.723	0.9	1	0.863	1	0.604
1869	KLHDC10	chr7:130096920-130097007	SE	0.418	0.458	0.369	0.038	0.05	0	0.655	0.655	0.416	0.345	0.352	0.341
1870	REPIN1	chr7:150370759-150370884	SE	0.238	0.872	0.72	0.015	0.083	0	0.267	0.377	0.412	0.321	0.476	0.539
1871	BECN1	chr17:42811654-42811797	SE	0.88	0.876	0.89	0.371	0.417	0.577	0.817	0.975	0.941	0.893	0.929	0.926
1872	MAP3K3	chr17:63634708-63634801	SE	0.327	0.356	0.19	0.712	0.583	0.668	0.567	0.613	0.373	0.504	0.459	0.526
1873	PRR14	chr16:30650992-30651127	SE	0.208	0.296	0.513	0.019	0	0	0.345	0.678	0.271	0.678	0.759	0.453
1874	GGA1	chr22:37624968-37625076	SE	0.915	0.903	0.927	0.492	0.368	0.672	0.853	0.823	0.844	1	0.723	0.894
1875	MTMR3	chr22:30022028-30022139	SE	0.535	0.689	0.921	0.207	0.198	0.156	0.697	0.659	0.714	0.858	0.724	0.787
1876	OSBPL8	chr12:76537956-76537986	SE	0	0.018	0	0.308	0.357	0.182	0	0	0.029	0	0	0
1877	ASPSCR1	chr17:81994820-81994878	SE	0.855	1	0.939	0.591	0.25	0.366	0.856	0.943	0.915	0.904	1	0.643
1878	UBFD1	chr16:23559778-23559868	SE	0.059	0.021	0.04	0.467	0.455	0.294	0.172	0.106	0.013	0.077	0.051	0.138
1879	TMEM43	chr3:14128854-14129085	SE	0.041	0.047	0.037	0.268	0.743	0.531	0.024	0.062	0.069	0.035	0.053	0.216
1880	CD99P1	chrX:2622689-2622734	SE	0.386	0.329	0.397	0.846	0.902	0.885	0.606	0.123	0.204	0.278	0	0.114
1881	ARMC10	chr7:103086868-103086937	SE	0.358	0.384	0.545	1	1	1	0.3	0.673	0.444	0.407	0	0.354
1882	MSANTD2	chr11:124779049-124779139	SE	0.238	0.172	0.61	1	1	1	0		0			1
1883	BABAM2	chr2:28327273-28327447	SE	0.053	0.051	0.037	0.258	0.56	0.436	0.117	0.052	0.069	0.064	0.022	0.134
1884	CREM	chr10:35201450-35201486	SE	0.457	0.778	0.668	0.154	0.114	0.087	0.747	1	1	1	1	1
1885	PAPOLG	chr2:60795289-60795336	SE	0	0.015	0	0.176	0.488	0.17	0.034	0.026	0.025	0.055	0.071	0
1886	WDR11	chr10:120856081-120856130	SE	0.083	0.01	0.043	0.268	0.128	0.285	0.053	0.02	0	0.131	0.042	0.097
1887	INSIG1	chr7:155303824-155303895	SE	0.369	0.315	0.312	0.633	0.686	0.526	0.314	0.271	0.273	0.289	0.216	0.224
1888	NDUFS8	chr11:68032285-68032523	SE	0.303	0.607	0.279	1	1	1	0.114	0		0	0	0
1889	HP1BP3	chr1:20780349-20780540	SE	0.714	0.818	0.899	0.43	0.418	0.374	0.485	0.822	0.647	0.592	0.585	0.662
1890	PHF12	chr17:28926781-28926873	SE	0.101	0.057	0.052	0.22	0.201	0.212	0.156	0.068	0.077	0.029	0.072	0.043
1891	SLAMF7	chr1:160751344-160751448	SE	0.955	0.948	0.931	0.411	0.503	0	0.95	0.927	0.923	0.965	0.97	0.937
1892	EXOC2	chr6:689138-689212	SE	0.88	1	1	0	0.118	0.501	0.472	1	0.77	1	1	1
1893	MPPE1	chr18:11897525-11897620	SE	0.234	0.312	0.565	0.936	0.839	0.843	0.406	0.205	0.284	0.514	0.103	0.365
1894	LARP4	chr12:50412404-50412453	SE	0.317	0.293	0.284	0	0.04	0.04	0.382	0.43	0.363	0.492	0.418	0.477
1895	TLK2	chr17:62524235-62524331	SE	0.69	0.559	0.557	0.85	0.856	0.91	0.749	0.488	0.584	0.614	0.587	0.622
1896	SP140L	chr2:230389918-230390023	SE	0.832	0.704	0.816	0.341	0.37	0.19	0.861	0.818	0.798	0.857	0.949	0.676
1897	ZKSCAN8	chr6:28144330-28144424	SE	0.147	0.12	0.042	0.48	0.511	0.459	0.101	0.212	0.093	0.083	0.118	0.093
1898	TYW1	chr7:67014366-67014561	SE	1	0.881	0.982	0.613	0.603	0.526	1	1	1	1	1	1
1899	ABCC10	chr6:43446276-43446446	SE	1	1	1	0.632	0.451	0.508	1	1	0.931	1	1	0.912
1900	PICALM	chr11:85978069-85978093	SE	0.161	0.139	0.052	0.019	0	0	0.615	0.555	0.512	0.766	0.716	0.718
1901	CPT1B	chr22:50573807-50573921	SE	0.421	0.543	0.444	0.139	0.18	0.202	0.779	0.608	0.362	0.318	0.362	0.401
1902	ZC3H13	chr13:46051931-46051989	SE	0.359	0.394	0.562	0	0	0	0.536	0.665	0.265	0.194	0.153	0.325
1903	PMM2	chr16:8802080-8802145	SE	0	0.511	0	1	1	1	0	0.619		0	0.777	0
1904	TRMT11	chr6:126008656-126008745	SE	0.127	0.069	0.078	0.653	0.715	1	0.218	0.059	0.386	0.173	0	0.363
1905	SETMAR	chr3:4312897-4313761	SE	0.83	0.674	0.341	0	0	0	1	1	0.228	1	0	0.307
1906	NOL9	chr1:6541829-6541927	SE	0.854	0.903	0.927	0.248	0.585	0.291	0.858	1	1	1	0.869	0.845
1907	ZNF106	chr15:42456957-42457158	SE	0.562	0.581	0.592	0.172	0.176	0.155	1	0.461	0.537	0.481	1	0.837
1908	RUBCN	chr3:197717976-197718130	SE	0.552	0.748	0.676	0.265	0.182	0.319	0.699	0.651	0.703	0.58	0.489	0.822
1909	HNRNPD	chr4:82356536-82356683	SE	0.367	0.382	0.369	0.522	0.532	0.512	0.316	0.399	0.357	0.346	0.349	0.338
1910	POLR1B	chr2:112554523-112554578	SE	0.045	0.033	0.041	0.397	0.594	0.745	0.072	0.041	0	0	0	0.14
1911	AC005324.4	chr17:15700047-15700366	SE	1	0.934	1	0.416	0.427	0.669	1	1	1	1	1	1
1912	B4GALT4	chr3:119235144-119235227	SE	0.348	0.352	0.253	0.766	0.731	0.639	0.316	0.311	0.189	0.269	0.184	0.12
1913	CSGALNACT1	chr8:19457529-19457816	SE	0	0	0.022	0.156	0.361	0.033	0	0	0.016	0	0.006	0.059
1914	MPHOSPH9	chr12:123162114-123162192	SE	0.972	1	0.971	0.467	0.497	0.497	0.861	0.924	0.86	0.943	0.868	0.774
1915	NDUFAF7	chr2:37242634-37242693	SE	1	0.972	1	0.518	0.501	0.589	1	0.957	1	1	1	1
1916	RNF185	chr22:31196935-31197157	SE	0.476	0.446	0.239	1	1	1	0.784	0.617	0.784	0.502	0.485	0.168
1917	SIN3A	chr15:75443592-75443707	SE	0.145	0.102	0.179	0.958	0.602	0.762	0	0	0.086	0.221	0	0.221
1918	NDUFAF6	chr8:95034007-95034122	SE	0.531	0.566	0.541	0.121	0	0.221	0.862	0.414	0.485	0.654	0.718	0.773
1919	CDK16	chrX:47222260-47222342	SE	0.65	0.637	0.33	0.054	0.059	0.119	0.564	0.177	0.122	0.205	0.195	0.846
1920	AP002495.1	chr11:71925932-71926104	SE	0.172	0	0.538	1	1	1	0.765		0.318	0		0.318
1921	AC132008.2	chr3:197622186-197622330	SE	0.685	0.321	0.525	0.108	0.124	0.056	0.641	0.106	0.467	0.534	0.145	0.71
1922	FBXO10	chr9:37529123-37529260	SE	0.925	0.937	1	0.629	0.343	0.698	0.988	0.941	0.958	0.958	0.961	0.801
1923	STAG2	chrX:124021366-124021431	SE	0.441	0.399	0.407	0.743	0.716	0.665	0.291	0.339	0.327	0.503	0.494	0.511
1924	VIM-AS1	chr10:17217601-17217675	SE	0.573	0.472	0.049	1	1	1		0.251	0.251	1	1
1925	BRD8	chr5:138167933-138168078	SE	0.936	1	0.974	0.67	0.289	0.337	1	0.945	1	1	1	0.882
1926	MTFP1	chr22:30427121-30427403	SE	0.74	0.832	0.851	0.455	0.348	0.488	0.904	0.89	0.841	0.763	1	0.811
1927	TENT4B	chr16:50153746-50154259	SE	1	1	0.872	0.562	0.284	0.194	1	1	0.794	1	1	1
1928	SDCCAG8	chr1:243293398-243293494	SE	0.123	0.181	0.132	0.81	0.87	0.709	0.299	0.549	0.685	0.549	0.407	0.363
1929	SACM1L	chr3:45690347-45690387	SE	0.072	0.057	0.067	0.678	0.542	0.372	0.105	0.148	0.037	0.025	0	0.03
1930	RBM47	chr4:40436440-40436885	SE	0.735	0.656	0.653	0.131	0	0.153	0.681	0.519	0.784	0.711	0.723	0.757
1931	INTS14	chr15:65607158-65607425	SE	1	0.972	0.931	0.193	0.59	0.59	1	1	1	1	1	1
1932	SKIV2L	chr6:31961195-31961386	SE	0.833	0.973	0.901	0.337	0.241	0.638	0.835	0.874	0.952	0.809	0.876	0.693
1933	ZCCHC4	chr4:25345547-25345620	SE	0.981	0.983	1	0	0.801	0.402	1	1	1	1	1	1
1934	SMURF2P1-LRRC37BP1	chr17:30631754-30631895	SE	0.951	0.856	0.959	0.382	0.292	0.474	0.85	0.828	0.847	0.937	1	0.943
1935	RWDD3	chr1:95244210-95244698	SE	0.238	0.706	0.232	0.019	0.03	0.011	0.51	0.883	0.367	1	0.746	0.248
1936	PPM1A	chr14:60277312-60277365	SE	0.33	0.496	0.787	1	1	1	0.228	0.526	1	0	0.496	0.307
1937	RIPK3	chr14:24338248-24338295	SE	1	1	0.971	0.47	0.432	0.337	1	0.966	1	1	1	1
1938	TANGO2	chr22:20053436-20053551	SE	0.758	0.698	0.744	0.124	0.124	0.312	0.386	0.479	0.652	0.672	0.798	0.541
1939	PRPF3	chr1:150327556-150327652	SE	0.234	0.115	0.157	0.41	0.369	0.489	0.215	0.275	0.145	0.125	0.169	0.37
1940	DCAF6	chr1:168022987-168023047	SE	0.431	0.317	0.449	1	1	0.865	0.438	0.356	0.362	0.377	0.331	0.512
1941	IFT122	chr3:129504318-129504421	SE	0.969	1	1	0.748	0.078	0.471	1	1	1	1	1	1
1942	SIPA1L1	chr14:71576534-71576587	SE	0.239	0.227	0.258	0.616	0.588	0.462	0.446	0.174	0.17	0.496	0.198	0.228
1943	CD53	chr1:110896652-110896733	SE	0.935	1	0.661	0.206	0.13	0.245	0.619	0.565	0.877	1	1	0.765
1944	UBE2D3	chr4:102827591-102827741	SE	0.54	0.444	0.612	0.211	0.243	0.136	0.806	0.469	0.525	0.444	0.558	0.453
1945	GLT8D1	chr3:52696233-52696318	SE	0.958	0.992	0.99	0.719	0.138	0.409	0.987	1	0.991	0.99	0.974	0.977
1946	CHD1L	chr1:147259836-147259918	SE	0.177	0	0.564	1	1	1	0	1	0	0.393		1
1947	ARHGEF1	chr19:41897314-41897326	SE	0.264	0.354	0.432	0.783	0.608	0.766	0.123	0.168	0.274	0.033	0.087	0.259
1948	MTMR3	chr22:30023456-30023483	SE	0.154	0.057	0.032	0.489	0.365	0.37	0	0.061	0.037	0	0.253	0.032
1949	IKZF1	chr7:50376532-50376793	SE	0.941	1	0.955	0.327	0.354	0.378	1	0.934	0.969	1	0.937	1
1950	ELMO2	chr20:46387337-46387437	SE	0.868	0.926	0.982	0.636	0.31	0.574	0.779	0.924	0.946	0.853	0.936	0.808
1951	FBXO38	chr5:148427212-148427722	SE	0.246	0.251	0.165	0.601	0.882	0.758	0.587	0.411	0.556	0.833	0.532	0.645
1952	ALG13	chrX:111708026-111708393	SE	0.279	0.42	0.465	1	1	1	0.367	1	1	0.465	1	0.162
1953	LINC00174	chr7:66476258-66476327	SE	0.557	0	0.329	1	1	1	1	1	0.804	0.407		0.492
1954	DCXR	chr17:82037449-82037547	SE	0.942	1	0.986	0.809	0.201	0.252	0.738	1	1	1	1	1
1955	TEX30	chr13:102767272-102767478	SE	0.673	0.751	0.689	1	1	0.913	0.686	0.793	0.791	0.695	0.855	0.758
1956	TUBD1	chr17:59890830-59891041	SE	0.85	0.911	0.894	0.2	0.172	0.257	0.593	0.744	0.744	0.702	1	0.279
1957	PHB2	chr12:6967891-6968021	SE	0.429	0.167	0.424	1	0.777	1	0	0.211	0		1
1958	METTL26	chr16:635611-635774	SE	0.573	0.308	0.586	0.947	0.88	0.885	0.793	0.706	0.612	0.613	0.913	0.513
1959	FBXL3	chr13:77021512-77021861	SE	0.725	0.935	0.841	1	1	1	0.844	0.86	0.849	0.877	1	0.748
1960	GEMIN2	chr14:39133660-39133719	SE	0.877	0.894	0.86	0.465	0.186	0.554	0.858	0.919	0.841	0.906	0.859	0.861
1961	ATG12	chr5:115840817-115840934	SE	0.457	0.086	0.584	1	1	1	0	0.428	0.158	1	0	0.529
1962	NPC1	chr18:23548005-23548108	SE	1	1	0.98	0.652	0.442	0.542	1	1	1	1	1	1
1963	NDUFB2	chr7:140700869-140700959	SE	0	1	0	1	1	1	0	0			1
1964	INPP5F	chr10:119806359-119806480	SE	1	1	0.951	0.27	0.525	0.604	1	0.624	1	1	1	1
1965	CALU	chr7:128754261-128754455	SE	0.719	0.605	0.698	0	0.098	0.304	0.563	0.587	0.644	0.634	0.721	0.574
1966	GIGYF2	chr2:232722553-232722658	SE	1	1	1	0.32	0.282	0.541	0.825	1	0.469	0.282	0.726	0.44
1967	SEC24D	chr4:118766528-118766823	SE	0.018	0.004	0.014	0.07	0.282	0.154	0.017	0.018	0.004	0.01	0.003	0.06
1968	DIS3L2	chr2:232136471-232136719	SE	1	0.904	0.956	0.32	0.166	0.688	0.772	1	1	1	1	0.861
1969	TAZ	chrX:154414100-154414190	SE	0.894	0.952	0.942	0.385	0.258	0.537	0.61	1	1	1	1	1
1970	THUMPD2	chr2:39771514-39771640	SE	0.731	1	1	0.153	0.12	0.214	1	1	1	1	1	1
1971	TESK2	chr1:45345876-45345994	SE	1	1	1	0.456	0.412	0.468	0.87	1	1	1	1	0.931
1972	SLC25A44	chr1:156207885-156208013	SE	0.935	1	1	0.654	0.35	0.7	1	1	1	1	1	1
1973	TMEM9B	chr11:8962091-8962183	SE	0.778	0.824	0.801	0.563	0.264	0.314	0.873	0.779	0.89	0.952	0.925	0.945
1974	CAST	chr5:96740744-96740783	SE	0.995	0.618	0.432	0.995	0.983	1	1	0.414	0.371	1	0.561	0.477
1975	INTS14	chr15:65607158-65607442	SE	1	0.976	0.94	0.202	0.633	0.609	1	1	1	1	1	1
1976	RREB1	chr6:7240437-7240602	SE	0.543	0.909	1	0.137	0.137	0.029	0.488	0.877	0.769	1	0.896	0.741
1977	DCAF17	chr2:171458371-171458477	SE	0.468	0.619	0.461	0	0	0.089	0.692	0.355	0.456	0.732	0.513	0.456
1978	POC1B	chr12:89497170-89497342	SE	0.568	0.675	0.664	0.041	0.166	0.218	0.482	0.482	0.466	1	0.562	0.514
1979	HSPA14	chr10:14842133-14842846	SE	0.529	0.448	0.501	0.207	0.14	0.08	0.51	0.42	0.714	0.667	1	0.699
1980	SLC25A36	chr3:140966933-140967036	SE	0.582	0.695	0.553	0.141	0.223	0.306	0.056	0.4	0.64	0.703	1	0.542
1981	NCSTN	chr1:160343703-160343888	SE	0.012	0.011	0.018	0.146	0.251	0.116	0	0.024	0.008	0.01	0.039	0.014
1982	BISPR	chr19:17413220-17413305	SE	1	1	1	0.59	0.203	0.39	0.615	1	0.657	0.742	1	0.489
1983	USP30	chr12:109056681-109056791	SE	1	0.776	0.864	0.292	0.082	0.188	1	0.536	0.669		1	1
1984	CTC1	chr17:8229141-8229206	SE	0.758	0.657	0.662	0.199	0.338	0.337	0.93	0.768	0.833	0.893	0.611	0.795
1985	ACSF3	chr16:89114338-89114487	SE	0.862	0.985	0.892	0.501	0.334	0.201	0.876	0.848	0.961	0.757	0.973	0.69
1986	STARD4	chr5:111501961-111502088	SE	0.639	0.615	0.697	0.914	0.91	0.837	0.654	0.48	0.646	0.75	0.61	0.778
1987	AHSA2P	chr2:61185979-61186081	SE	0.012	0.022	0.021	0.289	0.434	0.112	0	0.095	0.121	0.05	0	0.02
1988	WDTC1	chr1:27303620-27303795	SE	1	0.947	1	0.362	0.458	0.835	1	0.951	1	0.976	1	1
1989	MRPL55	chr1:228108436-228108508	SE	0.279	0.115	0.214	0.596	0.519	0.657	0.184	0.194	0.355	0.263	0.234	0.383
1990	BOD1	chr5:173609237-173609434	SE	0.942	0.918	0.868	0.405	0.411	0.59	0.915	1	1	1	1	0.954
1991	MPHOSPH9	chr12:123162114-123162218	SE	0.981	1	0.982	0.542	0.371	0.703	0.908	0.962	0.913	0.965	0.902	0.86
1992	RCC1	chr1:28530522-28530573	SE	0.204	0.096	0.159	0.499	0.666	0.705	0.242	0.165	0.132	0.348	0.427	0.23
1993	RRN3	chr16:15086364-15086454	SE	0.92	0.896	0.895	1	1	1	0.941	1	0.944	0.806	0.748	0.824
1994	AL162377.3	chr13:51777059-51777121	SE	1	1	0.95	0.599	0.498	0.68	1	0.864	0.914	1	1	1
1995	TMEM159	chr16:21166839-21166911	SE	0.098	0.046	0	0.299	0.594	0.442	0	0	0.119	0	0	0.131
1996	SPTAN1	chr9:128609650-128609665	SE	0.083	0.06	0.068	0.197	0.243	0.208	0.132	0.103	0.132	0.076	0.026	0.074
1997	UTP6	chr17:31878701-31878781	SE	0.994	0.995	0.995	0.465	0.303	0.878	0.974	0.965	0.971	0.985	0.977	0.919
1998	PRPSAP2	chr17:18867256-18867334	SE	0.667	0.801	0.868	0.451	0.297	0.263	0.808	0.865	0.815	0.806	0.599	0.687
[truncated: 3,416 more rows]

## Sheet: GO terms
GENE_ID	biological_process
KLHL12	COPII_vesicle_coat
SEC31A	COPII_vesicle_coat
SEC24C	COPII_vesicle_coat
SEC31B	COPII_vesicle_coat
SAR1B	COPII_vesicle_coat
PEF1	COPII_vesicle_coat
TMED7	COPII_vesicle_coat
SEC24B	COPII_vesicle_coat
SEC24A	COPII_vesicle_coat
PDCD6	COPII_vesicle_coat
SEC23B	COPII_vesicle_coat
SEC23A	COPII_vesicle_coat
SEC13	COPII_vesicle_coat
SAR1A	COPII_vesicle_coat
SEC24D	COPII_vesicle_coat
SEC31A	COPII-coated_vesicle_cargo_loading
SEC24C	COPII-coated_vesicle_cargo_loading
SEC31B	COPII-coated_vesicle_cargo_loading
MIA3	COPII-coated_vesicle_cargo_loading
SEC24B	COPII-coated_vesicle_cargo_loading
SEC24A	COPII-coated_vesicle_cargo_loading
TBC1D20	COPII-coated_vesicle_cargo_loading
SEC23B	COPII-coated_vesicle_cargo_loading
SEC23A	COPII-coated_vesicle_cargo_loading
SEC13	COPII-coated_vesicle_cargo_loading
RAB1A	COPII-coated_vesicle_cargo_loading
SAR1A	COPII-coated_vesicle_cargo_loading
SCAP	COPII-coated_vesicle_cargo_loading
SEC24D	COPII-coated_vesicle_cargo_loading
TRAPPC12	COPII-coated_vesicle_budding
KLHL12	COPII-coated_vesicle_budding
SEC31A	COPII-coated_vesicle_budding
SEC24C	COPII-coated_vesicle_budding
TRAPPC11	COPII-coated_vesicle_budding
CUL3	COPII-coated_vesicle_budding
SEC16A	COPII-coated_vesicle_budding
SEC31B	COPII-coated_vesicle_budding
PREB	COPII-coated_vesicle_budding
TRAPPC1	COPII-coated_vesicle_budding
TRAPPC2	COPII-coated_vesicle_budding
TRAPPC3	COPII-coated_vesicle_budding
PEF1	COPII-coated_vesicle_budding
MIA3	COPII-coated_vesicle_budding
VAPA	COPII-coated_vesicle_budding
SEC24B	COPII-coated_vesicle_budding
SEC24A	COPII-coated_vesicle_budding
TRAPPC8	COPII-coated_vesicle_budding
TRAPPC2B	COPII-coated_vesicle_budding
PDCD6	COPII-coated_vesicle_budding
TBC1D20	COPII-coated_vesicle_budding
CSNK1D	COPII-coated_vesicle_budding
SEC23B	COPII-coated_vesicle_budding
SEC23A	COPII-coated_vesicle_budding
TFG	COPII-coated_vesicle_budding
TRAPPC5	COPII-coated_vesicle_budding
SEC13	COPII-coated_vesicle_budding
PPP6C	COPII-coated_vesicle_budding
TRAPPC4	COPII-coated_vesicle_budding
TMED10	COPII-coated_vesicle_budding
SEC16B	COPII-coated_vesicle_budding
TRAPPC6A	COPII-coated_vesicle_budding
RAB1A	COPII-coated_vesicle_budding
VAPB	COPII-coated_vesicle_budding
TRAPPC2L	COPII-coated_vesicle_budding
SAR1A	COPII-coated_vesicle_budding
SCAP	COPII-coated_vesicle_budding
SEC24D	COPII-coated_vesicle_budding
TMED2	COPII-coated_vesicle_budding
STX11	intracellular_protein_transport
NACAD	intracellular_protein_transport
TECPR2	intracellular_protein_transport
HSPB1	intracellular_protein_transport
ATP6AP1	intracellular_protein_transport
PEX26	intracellular_protein_transport
MICALL1	intracellular_protein_transport
AGK	intracellular_protein_transport
ZDHHC19	intracellular_protein_transport
E2F3	intracellular_protein_transport
GRIPAP1	intracellular_protein_transport
COPG1	intracellular_protein_transport
AUP1	intracellular_protein_transport
TMED6	intracellular_protein_transport
SMO	intracellular_protein_transport
ARL5A	intracellular_protein_transport
SNX10	intracellular_protein_transport
CACNG2	intracellular_protein_transport
[truncated: 1,529 more rows]
