# Supplementary material for: In silico analysis of alternative splicing events implicated in intracellular trafficking during B-lymphocyte differentiation
Source: Front Immunol. 2022 Nov 10;13:1030409. doi: 10.3389/fimmu.2022.1030409 (PMC9691287; doi:10.3389/fimmu.2022.1030409)
Supplement: Supplementary file 3 [file Table_2.xlsx]

## Sheet: Sheet1
GENE_ID	pearson_PREB	pearson_SEC24D	pearson_SEC24A	pearson_SEC23B	pearson_SEC13	pearson_SEC24C	pearson_TRAPPC3	pearson_TMED10	pearson_TMED2	pearson mean	pValue_PREB	pValue_SEC24D	pValue_SEC24A	pValue_SEC23B	pValue_SEC13	pValue_SEC24C	pValue_TRAPPC3	pValue_TMED10	pValue_TMED2	pValue mean
ADNP2	-0.445742	-0.00397391	-0.0875318	0.250755	-0.0870805	-0.097275	-0.280992	-0.0566852	-0.194157	-0.111409	2.11815e-06	0.968064	0.376933	0.0102447	0.379408	0.325924	0.00386	0.567626	0.048276	0.297815
AEBP1	0.274086	-0.306934	-0.28247	-0.464665	-0.113582	-0.144441	0.0797845	-0.127003	-0.207406	-0.143626	0.00487039	0.00152881	0.00366984	6.72901e-07	0.250957	0.143495	0.420764	0.198884	0.0346352	0.117645
AKAP8	-0.305734	-0.142074	-0.0122393	-0.0290618	0.142167	0.083654	-0.477205	-0.477882	-0.377115	-0.177277	0.00159873	0.150243	0.901859	0.769634	0.149973	0.398515	3.02741e-07	2.89709e-07	7.94397e-05	0.263545
ANKRD42	-0.130016	0.153988	-0.24964	0.288839	-0.335109	-0.173769	0.11684	0.134775	-0.163103	-0.0396884	0.18835	0.118591	0.0105985	0.00294284	0.000506565	0.0777091	0.237529	0.172549	0.098062	0.10076
APBB1	0.423456	-0.439731	-0.509404	-0.396152	-0.166517	-0.101331	0.0933222	-0.00812594	-0.226102	-0.147843	7.50548e-06	3.0061e-06	3.3443e-08	3.14387e-05	0.091136	0.306058	0.34606	0.934751	0.0210049	0.188784
ARNTL	-0.428222	-0.0117635	-0.099592	0.224517	-0.151848	0.0923885	-0.338543	-0.330156	-0.259471	-0.144743	5.76944e-06	0.905657	0.314477	0.0219464	0.123859	0.350928	0.000439516	0.000619906	0.00781796	0.19175
ARRB1	-0.0624464	-0.144572	-0.0537042	-0.331504	0.067007	-0.0638211	-0.143381	-0.288275	-0.166136	-0.13187	0.528859	0.14313	0.588198	0.000586949	0.499141	0.519809	0.146487	0.00300157	0.0918884	0.280122
BACH1	-0.372831	0.140023	0.298345	0.0236046	0.239762	0.143064	-0.359783	-0.0261435	-0.0128952	0.00812734	9.71121e-05	0.15628	0.00209698	0.812002	0.0142293	0.147393	0.000176017	0.792215	0.896628	0.313458
BCL11A	-0.100869	-0.349153	-0.148231	-0.0943294	-0.156127	0.147427	-0.393194	-0.562964	-0.443405	-0.233427	0.308279	0.000280513	0.133174	0.340856	0.113498	0.135316	3.64469e-05	4.95765e-10	2.42883e-06	0.114605
BCL2	0.135249	0.0730386	-0.113746	0.406064	-0.273028	0.0426134	0.442674	0.342892	0.36797	0.158192	0.17103	0.461224	0.250267	1.89622e-05	0.00504442	0.667548	2.5347e-06	0.000366322	0.00012156	0.172847
BDP1	-0.173312	-0.0452504	-0.026996	0.474375	-0.326882	-0.00197895	-0.13332	-0.0967949	0.0705429	-0.0288462	0.0785062	0.648302	0.7856	3.63553e-07	0.000707118	0.984093	0.177272	0.328329	0.476717	0.386614
CASZ1	-0.197575	-0.0211561	0.0698128	-0.251172	0.347922	-0.000994184	-0.136755	-0.219427	-0.113476	-0.0580912	0.0443902	0.831196	0.481303	0.0101151	0.000295757	0.992008	0.16627	0.0252189	0.251398	0.311355
CCDC62	-0.0727774	0.104073	-0.243936	0.139968	-0.296492	-0.168824	-0.00201665	-0.00302692	-0.311452	-0.0949427	0.462832	0.29309	0.0125809	0.156445	0.00224223	0.0866793	0.98379	0.975672	0.00128973	0.330513
CCNT1	-0.41327	-0.0253351	-0.00923314	0.339307	-0.181324	-0.141709	-0.332228	-0.153625	-0.170701	-0.120902	1.29963e-05	0.798502	0.925885	0.000425765	0.0654599	0.151305	0.000569924	0.119472	0.083181	0.238313
CHD4	-0.233745	-0.209968	-0.228481	0.182766	-0.173776	0.0329513	-0.18039	-0.0678398	-0.0430228	-0.102389	0.0169354	0.0324124	0.0196566	0.0633102	0.0776968	0.739839	0.0668832	0.493811	0.664545	0.241677
CHD6	-0.421956	0.00720071	-0.00616069	0.335901	-0.190907	-0.00344511	-0.100273	0.245339	0.216022	0.0090802	8.14675e-06	0.942167	0.950508	0.000490322	0.0522297	0.972312	0.311163	0.0120653	0.0276334	0.363175
CIITA	0.0795857	-0.143907	0.0151806	-0.113412	-0.142167	0.0668436	-0.41826	-0.544757	-0.441964	-0.18254	0.421926	0.144997	0.878438	0.251669	0.149973	0.500191	9.95371e-06	2.25547e-09	2.64157e-06	0.260801
CNOT2	-0.4968	-0.158034	0.090137	0.0447328	0.0357953	-0.0231506	-0.456353	-0.342786	-0.162992	-0.163272	8.13935e-08	0.109102	0.362841	0.652063	0.71829	0.815553	1.12299e-06	0.000367973	0.0982941	0.306279
CREBBP	-0.418529	-0.0608432	-0.00601801	0.199083	-0.0960584	-0.0905912	-0.3149	-0.158074	-0.201454	-0.127487	9.81025e-06	0.539512	0.951653	0.0427605	0.33204	0.360418	0.00113075	0.109011	0.0402978	0.264093
CREBRF	-0.327303	0.021755	0.0379314	0.361381	-0.0494405	-0.120175	-0.174992	0.0330031	0.0588959	-0.0176605	0.0006953	0.826492	0.702247	0.000163875	0.618197	0.224308	0.0756109	0.739444	0.552593	0.415528
CRTC2	-0.228752	-0.177708	0.0111359	-0.00399367	-0.0639894	0.127643	-0.512099	-0.425472	-0.357984	-0.181247	0.0195076	0.0711124	0.910668	0.967905	0.518706	0.196611	2.75221e-08	6.71815e-06	0.000190678	0.298301
CSNK1D	-0.486281	0.107841	0.243021	0.134274	0.27718	0.0816401	-0.384019	-0.216746	-0.140854	-0.0426605	1.66438e-07	0.275864	0.0129272	0.174165	0.0043917	0.410006	5.71355e-05	0.0271045	0.153812	0.117592
CSRNP1	-0.293271	-0.0315346	0.254765	0.192083	0.175632	0.127791	-0.169386	0.0874851	0.139637	0.0536891	0.00251632	0.750649	0.00905631	0.0507691	0.0745307	0.196089	0.0856197	0.377189	0.157436	0.189317
CTNNB1	-0.335055	0.367432	0.470464	-0.014961	0.582322	0.248815	-0.0414425	0.273318	0.423206	0.219344	0.000507685	0.00012459	4.66933e-07	0.880183	8.92427e-11	0.0108671	0.676164	0.00499618	7.60892e-06	0.174761
CUL3	-0.122109	0.0314224	-0.254011	0.177858	-0.318293	-0.0565665	-0.0279273	-0.0225511	-0.297789	-0.0988852	0.216887	0.751508	0.00926999	0.0708695	0.000991915	0.568439	0.778391	0.820247	0.00213965	0.357638
DDX20	-0.0919309	0.0989287	-0.246193	0.16461	-0.307223	-0.16878	-0.0588381	-0.0362387	-0.334596	-0.108918	0.353329	0.317727	0.0117609	0.0949548	0.00151239	0.0867609	0.552983	0.714949	0.000517358	0.237166
DDX5	-0.297986	-0.116792	0.0655948	0.173308	-0.0461385	0.0688346	-0.406776	-0.271726	-0.148742	-0.108936	0.00212446	0.23772	0.508249	0.0785127	0.641872	0.487483	1.82743e-05	0.00526613	0.131825	0.232563
ELF1	-0.202509	0.0168699	0.318424	0.214328	0.122728	0.154416	-0.366405	-0.213377	-0.0343669	0.00112308	0.0392409	0.865032	0.000986863	0.0289063	0.214548	0.117557	0.000130571	0.0296424	0.729086	0.225014
ELF2	-0.436213	-0.039616	-0.0306816	0.193007	-0.0958642	0.0300697	-0.266287	-0.0328655	-0.111414	-0.0877627	3.67831e-06	0.689687	0.757182	0.0496461	0.333023	0.761879	0.00628939	0.740491	0.260172	0.399819
ELK4	0.00273293	-0.236046	-0.0173783	-0.0516356	-0.34032	0.0643196	-0.34907	-0.438004	-0.295327	-0.184525	0.978034	0.0158521	0.861005	0.60267	0.000408126	0.516546	0.000281513	3.32004e-06	0.0023381	0.330793
ETV3	-0.504254	-0.121946	0.0942259	-0.12561	0.104818	0.170294	-0.29654	-0.301919	-0.168856	-0.127754	4.83092e-08	0.217506	0.341389	0.203896	0.289627	0.0839308	0.00223836	0.00184076	0.0866183	0.136339
ETV6	-0.338641	-0.116317	0.157297	0.0819495	0.113111	0.0632442	-0.530783	-0.368304	-0.192996	-0.125715	0.000437731	0.239649	0.110785	0.408228	0.252939	0.523597	6.796e-09	0.000119714	0.0496588	0.176157
FOXI3	-0.0691008	0.225106	0.0995196	-0.0275284	0.25855	0.177071	-0.0540774	0.0565885	-0.00895786	0.0730189	0.485797	0.0215924	0.314831	0.781477	0.0080478	0.0721473	0.585604	0.568289	0.928088	0.41843
FOXJ3	-0.194262	-0.0739758	-0.119404	-0.00134911	0.0145591	-0.0667034	-0.0451397	0.0660307	0.0500125	-0.0411368	0.0481534	0.455478	0.22732	0.989155	0.883378	0.501093	0.649105	0.505429	0.614135	0.541472
FOXK1	-0.355708	-0.416855	-0.424692	-0.143619	-0.240828	-0.249921	-0.423608	-0.500727	-0.589231	-0.371688	0.000210851	1.07342e-05	7.0131e-06	0.145812	0.0137914	0.0105082	7.44327e-06	6.19286e-08	4.70748e-11	0.0189275
FOXP1	-0.332232	-0.0606128	0.194967	0.147284	-0.023763	0.0373611	-0.396501	-0.0832167	-0.0455296	-0.0624715	0.000569829	0.541052	0.0473309	0.135698	0.810764	0.706518	3.08924e-05	0.400994	0.646278	0.365471
GCM1	-0.0951742	0.195798	0.0713175	-0.107918	0.239722	0.193312	-0.0581928	0.0514356	-0.0134817	0.0529798	0.336531	0.0463765	0.471879	0.275518	0.0142461	0.04928	0.557353	0.604078	0.891955	0.360802
GMEB2	-0.350959	-0.0202789	-0.126764	0.249958	-0.0653488	-0.0714631	-0.1901	-0.10518	-0.21039	-0.0989473	0.000259457	0.838098	0.199739	0.0104966	0.509845	0.470973	0.0532509	0.287955	0.032058	0.266964
GZF1	-0.221686	-0.0687617	-0.120672	0.181554	-0.0339549	-0.274031	-0.282076	-0.0226215	-0.126608	-0.107651	0.0237185	0.487945	0.222386	0.0651143	0.73221	0.00487921	0.00371962	0.819696	0.200294	0.28444
HHEX	-0.212081	0.210989	0.284097	0.446346	-0.115251	0.0398744	0.0758396	0.308994	0.434637	0.163716	0.0306706	0.0315602	0.00347025	2.04414e-06	0.244012	0.687768	0.44417	0.00141524	4.02333e-06	0.160341
HIVEP1	-0.214433	-0.0493724	0.389553	0.0499213	0.0213101	0.101229	-0.355354	-0.114781	0.0265324	-0.0161549	0.0288255	0.618681	4.36334e-05	0.614781	0.829986	0.306549	0.000214162	0.245955	0.789195	0.381581
HSF2	-0.029681	-0.102678	-0.395744	-0.0585855	-0.219355	-0.130107	-0.0498012	0.0561095	-0.266985	-0.132981	0.764867	0.299644	3.20888e-05	0.554692	0.025268	0.188039	0.615633	0.571573	0.00614887	0.336211
IKZF5	-0.332331	-0.119901	-0.010785	0.249741	-0.123852	-0.100347	-0.264194	-0.137264	-0.0764127	-0.101705	0.000567553	0.225376	0.913472	0.0105659	0.210347	0.310807	0.00672775	0.164683	0.440725	0.253697
IRF8	0.170465	-0.143131	0.0230333	-0.0445025	-0.124604	0.116684	-0.352505	-0.456926	-0.371947	-0.131492	0.0836144	0.147202	0.816471	0.653738	0.207571	0.238161	0.000242605	1.08455e-06	0.000101187	0.238567
JMJD1C	-0.329567	-0.0540451	0.234888	0.108187	0.115985	-0.0177564	-0.395884	-0.19322	-0.0136391	-0.0605613	0.000634837	0.585828	0.0163895	0.274318	0.241003	0.858012	3.18644e-05	0.0493894	0.890701	0.324034
JUND	-0.168196	0.0292032	0.293948	0.0547554	0.165465	-0.371255	-0.184427	-0.08689	0.0769052	-0.0211657	0.0878743	0.768545	0.00245635	0.580905	0.0932269	0.000104484	0.0609069	0.380455	0.437776	0.268028
KAT6A	-0.421507	-0.0533687	0.113797	0.180244	-0.139791	-0.061107	-0.339666	-0.250792	-0.136964	-0.123239	8.34819e-06	0.590534	0.250054	0.0671087	0.156974	0.537752	0.000419435	0.0102332	0.165618	0.197634
KAT6B	-0.328575	-0.029959	-0.237412	0.27283	-0.328968	-0.0568795	0.0251793	0.250098	-0.0112708	-0.0494396	0.000660705	0.76273	0.015238	0.00507754	0.000650337	0.566297	0.799715	0.0104518	0.909591	0.341157
KLF7	-0.228468	-0.0453567	0.191014	0.052321	0.0436102	-0.0211429	-0.24877	-0.128119	-0.0322774	-0.0463544	0.0196634	0.647531	0.0520954	0.597857	0.660247	0.8313	0.0108819	0.194934	0.744975	0.41772
KLF9	0.341273	-0.0402882	0.286222	-0.11896	-0.0176676	-0.167683	0.373351	0.351225	0.469122	0.164066	0.000392149	0.684698	0.00322423	0.229066	0.858714	0.0888604	9.47868e-05	0.000256484	5.0845e-07	0.207256
LCOR	-0.430834	0.217394	0.473023	0.144264	0.355933	0.0414269	-0.381093	-0.0367811	0.161918	0.0605836	4.98635e-06	0.0266384	3.96535e-07	0.143992	0.000208772	0.676279	6.57605e-05	0.710871	0.100559	0.184291
LDB1	-0.268594	-0.459671	-0.440852	-0.132687	-0.197115	0.0611918	-0.245444	-0.343322	-0.367677	-0.266019	0.00583569	9.16844e-07	2.81747e-06	0.179356	0.0448978	0.537187	0.0120275	0.000359744	0.000123203	0.0866434
MGA	-0.181208	0.0237356	-0.179263	0.375825	-0.396876	-0.0727952	-0.183971	-0.0140862	-0.166483	-0.0883469	0.0656355	0.810978	0.0686356	8.44178e-05	3.03151e-05	0.462722	0.0615589	0.887141	0.0912015	0.271999
MXD1	-0.392128	-0.00925751	0.266613	0.168818	0.267311	0.245397	-0.284129	-0.0829626	0.00587917	0.0206155	3.84269e-05	0.92569	0.00622346	0.0866904	0.00608431	0.0120445	0.00346641	0.402438	0.952767	0.26616
NFAT5	-0.527096	-0.0406652	-0.0246823	0.212832	-0.131379	0.125348	-0.232097	-0.126282	-0.0266011	-0.0856245	9.01648e-09	0.681907	0.803588	0.030071	0.183722	0.204846	0.01775	0.201468	0.788663	0.323557
NFATC1	0.22166	-0.256279	-0.256272	-0.067769	-0.340779	0.0894223	-0.230797	-0.374108	-0.46982	-0.187194	0.0237354	0.00864045	0.00864225	0.494263	0.000400365	0.366674	0.0184159	9.14951e-05	4.8643e-07	0.102318
NOP58	-0.316114	-0.071789	0.126818	0.179359	0.062845	0.112101	-0.471609	-0.279605	-0.165199	-0.0914659	0.00107917	0.468947	0.199544	0.068485	0.526227	0.257228	4.341e-07	0.00404636	0.093761	0.179924
NR1D2	0.0829599	0.0763909	-0.0497808	0.273907	-0.0884005	-0.00314722	0.501778	0.596577	0.572162	0.21805	0.402453	0.440856	0.615779	0.0048995	0.372197	0.974705	5.7527e-08	2.3449e-11	2.22572e-10	0.312321
NR1H2	-0.15474	-0.213988	-0.02905	-0.0280182	0.185713	-0.265132	-0.263088	-0.204934	-0.125452	-0.122077	0.11678	0.0291674	0.769726	0.777689	0.0590966	0.00652812	0.00697026	0.0368999	0.20447	0.223036
NR3C1	-0.0046454	0.0564302	0.423622	-0.00233397	-0.0552047	-0.0828161	-0.0114063	0.153677	0.33621	0.0903926	0.962671	0.569372	7.43743e-06	0.98124	0.577801	0.403272	0.908509	0.119344	0.000484111	0.502522
NR4A3	-0.0668591	0.0886163	0.213003	0.0487573	0.134311	-0.167094	-0.151012	0.0137809	0.0622774	0.0195313	0.500091	0.371027	0.0299355	0.623065	0.174044	0.090003	0.125967	0.889572	0.529977	0.370409
PER1	-0.178059	-0.0756651	0.036196	0.209932	0.0291442	0.0697428	0.0224618	0.173367	0.164354	0.0501637	0.0705457	0.445222	0.715271	0.0324425	0.769	0.481743	0.820948	0.0784095	0.0954763	0.389895
PER2	-0.101983	0.0292775	0.106568	0.130637	-0.0921793	0.150143	0.167821	0.295575	0.141977	0.0919817	0.302942	0.767973	0.281605	0.186231	0.352024	0.128186	0.0885943	0.00231738	0.150525	0.251155
PHF1	-0.154635	-0.114833	-0.30711	0.122091	-0.187126	-0.0856935	-0.189062	-0.0990554	-0.301884	-0.146367	0.11703	0.245741	0.0015188	0.216954	0.0571595	0.387074	0.0545897	0.317105	0.00184309	0.155446
PIAS1	-0.406399	0.030704	0.0716912	0.332219	-0.0723744	0.116711	-0.35372	-0.199434	-0.214774	-0.077264	1.86354e-05	0.75701	0.469554	0.000570132	0.46532	0.238052	0.000230076	0.0423879	0.0285664	0.222412
POU2F1	-0.374708	-0.0637823	0.0174069	0.249826	-0.120393	-0.14485	-0.430519	-0.241301	-0.204502	-0.145869	8.89625e-05	0.520063	0.860778	0.0105388	0.223463	0.142355	5.07515e-06	0.013601	0.0373081	0.200911
POU3F1	-0.128241	-0.290002	-0.270257	-0.0953999	-0.200452	0.00552054	-0.058674	-0.313726	-0.24451	-0.177305	0.194504	0.0028251	0.00552675	0.33538	0.0413239	0.955646	0.554093	0.00118275	0.0123675	0.23365
PPARD	-0.0689233	0.167016	0.064366	0.0895202	0.282271	0.456728	0.239895	0.223697	0.16543	0.18	0.486921	0.0901562	0.516243	0.366148	0.00369485	1.09769e-06	0.0141741	0.0224478	0.0932974	0.177009
PRDM2	-0.391715	-0.142781	-0.0264366	0.237198	-0.114054	0.161899	-0.312428	-0.184549	-0.150228	-0.102566	3.92219e-05	0.148205	0.789939	0.0153327	0.248979	0.100601	0.00124279	0.0607336	0.127968	0.165893
PRDM4	-0.335922	-0.00585361	0.123016	0.0908399	0.176633	0.174144	-0.144254	-0.151259	-0.127383	-0.0222265	0.000489904	0.952973	0.213467	0.359095	0.0728651	0.0770605	0.144019	0.125341	0.197531	0.238093
RARA	-0.370075	0.14876	0.243577	-0.162578	0.279697	-0.0338066	-0.339926	-0.202136	-0.14387	-0.0644841	0.000110345	0.131778	0.0127158	0.0991631	0.00403378	0.733336	0.000414911	0.0396121	0.145102	0.129585
REL	-0.407597	-0.120601	0.182395	0.116613	-0.0439454	0.113056	-0.517685	-0.298727	-0.16262	-0.126568	1.75105e-05	0.222661	0.0638578	0.238448	0.657799	0.253168	1.82764e-08	0.00206815	0.0990732	0.170788
RELA	-0.381939	-0.139632	0.194427	0.00530987	0.178331	0.192294	-0.430097	-0.230349	-0.104802	-0.0796064	6.31477e-05	0.15745	0.0479594	0.957337	0.0701115	0.0505114	5.19646e-06	0.0186506	0.289704	0.176866
RFX7	-0.21472	-0.0483467	-0.192831	0.145628	-0.366132	0.0428518	-0.296375	-0.266463	-0.457101	-0.183721	0.0286074	0.625998	0.0498583	0.1402	0.000132208	0.665799	0.00225164	0.00625372	1.07304e-06	0.168789
RLF	-0.406586	-0.0265919	0.17268	0.150945	0.0529558	0.0761212	-0.359031	-0.102273	-0.0788434	-0.057847	1.84553e-05	0.788734	0.0796181	0.126136	0.593415	0.442476	0.000182018	0.301561	0.426282	0.306491
SEC24B	-0.148695	0.183856	0.466635	0.157098	0.131328	0.195085	0.13719	0.467653	0.63135	0.246833	0.131951	0.0617246	5.94801e-07	0.111242	0.183893	0.0471942	0.164913	5.57894e-07	6.72127e-13	0.0778799
SIN3A	-0.521535	0.0179911	-0.00631195	0.308683	-0.233965	0.154019	-0.275933	-0.0155944	-0.127073	-0.0777466	1.37239e-08	0.856155	0.949295	0.00143187	0.0168291	0.118516	0.00457933	0.875151	0.198633	0.335621
SIRT1	-0.00183427	0.0824307	-0.0584596	0.230078	-0.387438	-0.147277	-0.0156446	0.00988109	-0.150776	-0.0487822	0.985256	0.405472	0.555545	0.0187935	4.83967e-05	0.135716	0.874752	0.9207	0.126567	0.446983
SKIL	-0.395549	0.37354	0.475287	0.329402	0.210435	0.00860576	-0.282563	0.026641	0.199109	0.10499	3.24043e-05	9.39552e-05	3.42799e-07	0.000639074	0.0320207	0.930908	0.00365814	0.788353	0.0427319	0.199826
STAT6	-0.0806392	-0.0980128	0.157913	-0.216536	0.107627	0.146475	-0.32186	-0.521911	-0.2952	-0.124683	0.415789	0.322251	0.109376	0.0272571	0.276823	0.137882	0.000862898	1.33428e-08	0.00234874	0.143621
TACC1	0.153298	-0.273652	-0.0982355	-0.203439	-0.20405	-0.0523263	0.135834	-0.0165803	-0.035762	-0.0661015	0.12027	0.00494116	0.321147	0.0383296	0.0377391	0.59782	0.16917	0.867327	0.718541	0.319476
TAF1	-0.207461	-0.0653069	-0.0531869	0.215537	-0.269598	0.0370138	-0.211245	-0.19868	-0.0392154	-0.0880159	0.0345857	0.510116	0.591802	0.0279932	0.00564741	0.709123	0.0313497	0.0431902	0.692667	0.294053
TBX15	0.312354	-0.0296861	0.209472	-0.110047	-0.142	-0.19645	0.237914	0.165206	0.328396	0.0861287	0.00124631	0.764828	0.032833	0.266103	0.150457	0.0456392	0.0150174	0.0937472	0.000665484	0.152282
TCERG1	-0.370618	-0.119941	-0.112109	0.103648	-0.12526	0.127687	-0.49767	-0.409333	-0.421095	-0.202744	0.000107611	0.225219	0.257195	0.295075	0.205168	0.196456	7.66309e-08	1.59928e-05	8.5376e-06	0.131027
TFEC	-0.0595606	-0.107833	0.148402	-0.0339631	0.0440424	0.0827906	-0.35827	-0.468246	-0.350982	-0.122624	0.548111	0.275901	0.132723	0.732148	0.657091	0.403418	0.000188281	5.37404e-07	0.000259192	0.305538
TGIF1	-0.216385	0.295669	0.280695	0.303488	0.0889912	0.211679	0.167329	0.390562	0.420964	0.215888	0.0273674	0.0023096	0.00389915	0.00173743	0.368998	0.0309958	0.0895457	4.15201e-05	8.59882e-06	0.0583226
TLE1	0.100461	-0.032283	0.143479	-0.0353675	-0.111344	-0.252441	0.0710829	0.100365	0.165892	0.0166495	0.310252	0.744932	0.146209	0.721517	0.260477	0.00972923	0.473341	0.310715	0.0923735	0.341061
TMF1	-0.436758	0.484039	0.280187	0.484169	0.105401	0.0928738	-0.189657	0.0955198	0.0823551	0.110903	3.56554e-06	1.93264e-07	0.00396713	1.91601e-07	0.286937	0.348392	0.0538184	0.334771	0.405904	0.15931
TP53BP1	-0.238079	0.155076	-0.361601	0.470513	-0.387546	-0.0133408	0.0569665	0.247694	-0.0293613	-0.0110755	0.0149455	0.115979	0.000162265	4.65497e-07	4.81418e-05	0.893077	0.565703	0.0112416	0.767327	0.263165
TP53BP2	-0.449749	0.0207757	0.18671	0.296848	0.0322185	0.156281	-0.163036	0.141678	0.182089	0.0448685	1.671e-06	0.834188	0.0577236	0.00221364	0.745424	0.113137	0.0982008	0.151393	0.0643122	0.229622
TRIP12	-0.150561	0.0214419	-0.209943	0.217988	-0.379672	-0.106976	-0.0776782	0.0391901	-0.250372	-0.0996202	0.127113	0.828951	0.0324331	0.0262164	7.03733e-05	0.279758	0.433172	0.692855	0.010365	0.270104
TRPS1	-0.163	-0.1111	-0.13988	0.251946	-0.276331	0.429796	0.106215	0.169175	-0.098656	0.018685	0.0982767	0.261525	0.156706	0.00987807	0.00451866	5.28461e-06	0.28321	0.0860165	0.31907	0.135467
UBE2I	-0.253043	-0.176631	-0.0478835	-0.021241	0.0779965	0.137593	-0.507543	-0.403231	-0.354625	-0.172068	0.0095508	0.0728689	0.629314	0.83053	0.431283	0.163664	3.82225e-08	2.19467e-05	0.000221131	0.237495
UBXN7	-0.447132	-0.0568637	-0.0625183	0.281586	-0.214863	-0.012786	-0.364485	-0.163644	-0.217435	-0.139793	1.95159e-06	0.566406	0.528383	0.00378245	0.0284993	0.897499	0.00014248	0.0969377	0.0266086	0.238696
USF3	0.0964953	-0.287883	0.13595	-0.0703487	-0.156129	-0.206658	0.0152717	-0.0808267	0.16285	-0.0434754	0.329835	0.00304295	0.168803	0.477935	0.113492	0.035308	0.877714	0.414702	0.0985901	0.279936
USP11	0.0527015	-0.0746445	-0.482809	0.189955	-0.441577	-0.0935592	0.203789	0.2312	-0.0610017	-0.0528828	0.595193	0.451403	2.09676e-07	0.0534359	2.70153e-06	0.344831	0.0379905	0.0182073	0.538454	0.226613
VEZF1	-0.383373	0.0743747	0.039093	0.335862	0.0365629	0.154362	0.104327	0.402896	0.405921	0.130003	5.89433e-05	0.453045	0.693578	0.000491101	0.71251	0.117687	0.291907	2.23269e-05	1.9103e-05	0.252146
ZBTB1	-0.216705	-0.191649	-0.021153	0.208665	-0.128008	-0.0659208	-0.395262	-0.316428	-0.150495	-0.141884	0.0271341	0.0513037	0.831221	0.0335268	0.195323	0.506139	3.28727e-05	0.00106617	0.127283	0.197003
ZBTB11	-0.378784	-0.0780948	0.0565045	0.259479	-0.0968198	-0.0799811	-0.481982	-0.325085	-0.220755	-0.149502	7.34068e-05	0.430701	0.568863	0.00781609	0.328204	0.419617	2.21448e-07	0.00075961	0.0243276	0.197818
ZBTB16	0.37096	-0.222897	-0.161533	-0.153852	-0.235235	-0.10775	0.424941	0.216641	0.154019	0.0316993	0.000105924	0.0229463	0.101382	0.118919	0.0162269	0.276273	6.9177e-06	0.0271803	0.118516	0.0757285
ZBTB17	-0.36155	-0.152004	-0.0199773	0.0820948	0.0768722	0.00589664	-0.424191	-0.240754	-0.236823	-0.14116	0.000162637	0.12347	0.840474	0.407394	0.437974	0.952627	7.20898e-06	0.0138213	0.0155001	0.310159
ZBTB18	-0.0781487	0.0748368	0.0791313	0.113571	-0.161174	-0.358224	-0.394763	-0.213158	-0.26338	-0.133479	0.430382	0.450235	0.42459	0.251002	0.102154	0.000188662	3.37033e-05	0.0298139	0.00690555	0.188367
ZBTB20	-0.0343622	0.0278451	-0.140186	0.172881	-0.264417	-0.184675	-0.0516547	0.0662203	-0.15304	-0.0623766	0.729122	0.779027	0.155794	0.0792632	0.00667989	0.0605536	0.602536	0.504205	0.120902	0.337565
ZBTB21	-0.459685	0.166772	0.253866	0.409295	-0.0263385	-0.0825106	-0.25208	0.0745964	0.105932	0.0210942	9.16065e-07	0.0906333	0.00931157	1.60249e-05	0.790701	0.405016	0.00983778	0.451695	0.284505	0.226857
ZBTB39	-0.211031	-0.0297543	-0.35294	0.0680563	-0.386862	-0.090284	-0.144937	-0.157484	-0.447917	-0.194795	0.0315259	0.764303	0.000238044	0.49243	4.97754e-05	0.362056	0.142112	0.110355	1.86307e-06	0.211452
ZBTB43	-0.37704	-0.0610528	0.0204582	0.100216	0.012012	0.0742457	-0.3	-0.0574976	-0.0934704	-0.0757921	7.97231e-05	0.538113	0.836687	0.31144	0.903673	0.453831	0.00197457	0.562079	0.345291	0.439241
ZBTB5	-0.426762	-0.0375144	-0.0798296	0.445705	-0.245805	0.60193	0.0345178	0.193032	0.0546697	0.0599938	6.2563e-06	0.705369	0.420501	2.12274e-06	0.0118984	1.39543e-11	0.727943	0.0496159	0.581498	0.277426
ZEB2	-0.155753	-0.206254	-0.00528332	-0.219821	0.123664	-0.0515117	-0.342832	-0.15559	-0.163036	-0.130713	0.114376	0.0356757	0.95755	0.024952	0.211046	0.603542	0.000367249	0.11476	0.0982017	0.240052
ZKSCAN2	-0.0408934	0.133855	-0.235874	0.21046	-0.302259	-0.289759	0.0885464	0.194489	-0.107642	-0.0387865	0.680218	0.175525	0.0159308	0.0319998	0.00181788	0.00284929	0.371406	0.0478875	0.276757	0.178266
ZNF131	-0.24789	-0.076764	-0.274375	0.243292	-0.327028	0.125338	-0.267138	-0.228099	-0.375124	-0.158643	0.0111754	0.438621	0.0048238	0.0128238	0.000702996	0.204884	0.0061184	0.0198679	8.72425e-05	0.0776783
ZNF134	-0.170384	-0.216543	-0.41372	0.100711	-0.439023	-0.0150589	0.101325	-0.123412	-0.142929	-0.146559	0.0837643	0.027252	1.26896e-05	0.309042	3.13114e-06	0.879405	0.306086	0.211986	0.147779	0.21837
ZNF136	-0.367557	0.0610203	-0.0168932	0.390702	-0.129252	0.0480989	-0.224813	-0.0492238	-0.0204409	-0.0342621	0.000123879	0.53833	0.864847	4.12342e-05	0.190982	0.627771	0.0217677	0.619739	0.836822	0.411158
ZNF14	-0.0878717	-0.144448	-0.264096	0.245996	-0.246814	0.0672259	0.0603179	0.0674899	0.00137199	-0.0334253	0.375076	0.143476	0.00674891	0.0118303	0.0115436	0.497737	0.543026	0.496047	0.988972	0.341606
ZNF165	-0.125044	0.240345	-0.125818	0.234581	-0.197352	-0.133756	0.0376061	0.10641	-0.169475	-0.0147224	0.205956	0.0139882	0.203142	0.0165343	0.0446351	0.175848	0.704683	0.282323	0.0854531	0.192507
ZNF256	-0.164897	-0.347884	-0.380755	-0.16446	-0.141991	-0.0753829	-0.211766	-0.0984768	-0.244481	-0.203344	0.0943714	0.000296234	6.68296e-05	0.0952601	0.150483	0.446926	0.0309253	0.319954	0.0123784	0.127851
ZNF26	-0.429156	-0.0239337	0.100128	0.201843	-0.0532816	-0.017595	-0.483441	-0.399879	-0.264274	-0.152177	5.47689e-06	0.80943	0.311868	0.0399061	0.591142	0.859289	2.01077e-07	2.60444e-05	0.00671051	0.290931
ZNF292	-0.405465	0.0392247	0.243459	0.128348	0.158479	0.172415	-0.314901	-0.14418	-0.0131507	-0.0150857	1.95592e-05	0.692597	0.0127602	0.194132	0.108094	0.0800883	0.00113072	0.144227	0.894592	0.236405
ZNF317	-0.32165	-0.0891732	0.13307	0.18988	0.140623	0.0422201	-0.446306	-0.282867	-0.107166	-0.0823744	0.000870035	0.368016	0.178094	0.0535317	0.154495	0.670437	2.04895e-06	0.00362019	0.278898	0.189774
ZNF329	-0.17186	0.0594766	-0.251791	0.364215	-0.416589	-0.255035	0.160432	0.204214	0.00572346	-0.0334683	0.0810795	0.548676	0.00992527	0.000144233	1.08885e-05	0.00898103	0.103764	0.0375826	0.954017	0.193798
ZNF331	-0.336644	0.0829019	0.00648454	0.126238	0.028751	-0.0568459	-0.253028	-0.0109883	-0.0455355	-0.050963	0.000475514	0.402783	0.94791	0.201626	0.772031	0.566527	0.00955524	0.911848	0.646236	0.495444
ZNF350	-0.405065	-0.0242402	0.0548145	0.307183	0.0548962	0.0593789	-0.312601	-0.0836726	-0.0213513	-0.0411841	1.99681e-05	0.807037	0.580496	0.00151466	0.579931	0.549334	0.00123465	0.39841	0.829663	0.416404
ZNF384	-0.394099	0.106398	0.0727523	0.0771534	0.177909	-0.0470023	-0.483278	-0.361874	-0.385052	-0.137455	3.484e-05	0.282378	0.462987	0.436295	0.0707876	0.635642	2.03255e-07	0.00016029	5.4351e-05	0.209816
ZNF394	-0.342387	-0.086601	0.0898335	0.162013	0.124909	-0.0824741	-0.418728	-0.222921	-0.12996	-0.100702	0.00037421	0.382048	0.364466	0.100358	0.206452	0.405224	9.70551e-06	0.022931	0.188543	0.185601
ZNF395	-0.388346	-0.135756	0.125938	-0.137953	0.197962	0.411568	-0.123645	-0.118808	-0.0673085	-0.0262609	4.62947e-05	0.169416	0.202706	0.162554	0.0439666	1.42202e-05	0.211116	0.229665	0.497208	0.168521
ZNF408	-0.178121	-0.0311644	0.152422	-0.0154344	0.297362	-0.0574918	-0.282977	-0.114678	-0.0675773	-0.0330732	0.0704473	0.753482	0.122428	0.876421	0.00217294	0.562119	0.00360657	0.246383	0.495488	0.348061
ZNF430	-0.310788	-0.077894	0.00453456	0.416032	-0.155643	0.349322	-0.209756	-0.104477	-0.0114306	-0.0111222	0.00132263	0.431891	0.963561	1.12184e-05	0.114635	0.000278473	0.0325915	0.291207	0.908314	0.304868
ZNF484	-0.259889	0.12124	-0.0292241	0.396864	-0.117608	0.0406164	-0.163209	0.103669	0.130927	0.0248207	0.00771565	0.220202	0.768384	3.03339e-05	0.234438	0.682268	0.0978404	0.294975	0.185248	0.276789
ZNF518B	0.20077	0.132345	-0.248961	0.0902929	-0.299121	-0.0484736	0.286384	0.245769	0.0295752	0.0431757	0.0409961	0.18049	0.010819	0.362008	0.00203878	0.625091	0.00320611	0.011911	0.765681	0.222471
ZNF570	-0.0514406	-0.0217322	-0.289915	0.242319	-0.443676	-0.127052	0.219846	0.212823	-0.0778554	-0.0374093	0.604042	0.826671	0.00283375	0.0131987	2.39071e-06	0.198711	0.0249349	0.0300783	0.43212	0.236955
ZNF571	-0.181278	0.101934	-0.0818336	0.368198	-0.159503	0.0252528	0.415928	0.396462	0.327023	0.134687	0.0655292	0.303174	0.408894	0.000120295	0.105807	0.799142	1.12808e-05	3.09525e-05	0.000703128	0.187046
ZNF639	-0.227654	0.0588573	-0.0212991	0.337902	-0.0133187	0.150563	0.143048	0.403806	0.358508	0.132268	0.0201166	0.552853	0.830073	0.000451384	0.893253	0.12711	0.147438	2.13074e-05	0.000186299	0.285723
ZNF644	-0.10549	0.218964	0.0937421	0.524077	-0.251324	0.169955	0.0692234	0.248217	0.297974	0.140593	0.286529	0.0255366	0.343884	1.13368e-08	0.0100682	0.084558	0.485021	0.0110654	0.00212537	0.138754
ZNF669	-0.355977	-0.0391309	-0.0371097	0.366549	-0.182889	-0.0261286	-0.320653	-0.211113	-0.152124	-0.106508	0.000208373	0.693296	0.708403	0.000129717	0.0631304	0.792331	0.000904716	0.0314581	0.12317	0.268115
ZNF746	-0.32324	-0.111375	-0.15007	0.157441	-0.191162	-0.164229	-0.40632	-0.320048	-0.411482	-0.213387	0.000817219	0.260342	0.128373	0.110453	0.0519096	0.0957318	1.87123e-05	0.000926367	1.42848e-05	0.0720652
ZNF776	-0.237818	-0.0461411	-0.0841158	0.181503	-0.179301	-0.16557	-0.244462	-0.0291339	-0.0934722	-0.0998345	0.0150594	0.641853	0.395907	0.0651907	0.0685747	0.0930171	0.0123855	0.769078	0.345282	0.267372
ZNF8	-0.388538	-0.309728	-0.378006	0.130516	-0.275315	0.0853594	-0.3132	-0.206044	-0.216713	-0.207963	4.58629e-05	0.00137666	7.61646e-05	0.186643	0.00467491	0.388935	0.00120675	0.0358683	0.0271286	0.0717727
ZNF80	0.437847	-0.100085	-0.0658333	-0.0177928	-0.104099	0.111706	-0.160682	-0.331976	-0.299964	-0.0589865	3.35013e-06	0.312077	0.506705	0.857724	0.292968	0.258917	0.10322	0.000575792	0.00197718	0.259352
ZSCAN18	0.118889	-0.0625738	-0.400915	-0.00416045	-0.204343	-0.130158	0.460563	0.366872	0.136947	0.0312357	0.229346	0.528017	2.47075e-05	0.966566	0.0374598	0.187864	8.67859e-07	0.00012782	0.165671	0.235008
