# Supplementary material for: In silico analysis of alternative splicing events implicated in intracellular trafficking during B-lymphocyte differentiation
Source: Front Immunol. 2022 Nov 10;13:1030409. doi: 10.3389/fimmu.2022.1030409 (PMC9691287; doi:10.3389/fimmu.2022.1030409)
Supplement: Supplementary file 4 [file Table_3.xlsx]

## Sheet: Sheet1
Enriched motif in promoter	TF	TF family	P val.	FDR	Score	Note
CACGCG	HES4	bHLH	0	0	9
CACGTG	TCFL5	bHLH	0	0	12
GGGCGTG	KLF7	C2H2 ZF	0	0	15
TGCGGG	ZBTB1	C2H2 ZF	0	0	9
CG	CGBP	CxxC	0	0	5
CG	KDM2B	CxxC	0	0	3
CG	MLL	CxxC	0	0	7
CCG	DNMT1	CxxC	0	0	10
CG	TET1	CxxC	0	0	5	* Query Gene
GGCGCC	E2F2	E2F	0	0	13
CGGAA	ENSG00000235187	Ets	0	0	6
TTTGCGCC	MYPOP	Myb/SANT	0	0	9
ACGT	GMEB1	SAND	0	0	6
GGGCGGGAG	E2F1	E2F	0	0	17
CCGGAAG	ELK1	Ets	0	0	12
CCGGAAGTG	ELK4	Ets	0	0	18
GGGGGCGGGG	SP1	C2H2 ZF	0	0	24
GCGGACGTT	HINFP	C2H2 ZF	0	0	10
TGGCCACCAGGGGGCGC	CTCF	C2H2 ZF	0	0	12
GCCGAGGCCT	ZFY	C2H2 ZF	0	0	15
GCGGGGGCGGGG	EGR1	C2H2 ZF	0	0	22
GGGGCCCAAGGGGG	PLAG1	C2H2 ZF	0	0	15
GGCGGGAA	E2F4	E2F	0	0	18
GGGCGGGAA	E2F6	E2F	0	0	14	* Query Gene
GCGCAGGCGC	NRF1	Unknown	0	0	26
GGGGGCGGGGC	SP2	C2H2 ZF	0	0	30
AGATCTCGCGAGA	ZBTB33	C2H2 ZF	0	0	12
GGGCGGGGC	KLF5	C2H2 ZF	0	0	18
CCCCGGGC	TFAP2A	AP-2	0	0	8
CCCCGGGC	TFAP2C	AP-2	0	0	10
*Query gene: indicates a transcription factor coded by a gene included in your list.
